# Supplementary material for: Pan-tissue transcriptomic profiling of dairy cattle
Source: J Anim Sci Biotechnol. 2026 Jun 14;17:120. doi: 10.1186/s40104-026-01440-9 (PMC13264825; doi:10.1186/s40104-026-01440-9)
Supplement: Supplementary file 1 — Additional file 1: Table S1. Summary of mRNA sequencing datasets used in this study, including sample identifiers, tissue sources, sequencing platforms, read alignment rates, and other quality control metrics. Table S2. Milk production–related candidate genes retrieved from the Cattle QTL database, encompassing five milk production traits, including milk yield, fat yield, fat percentage, protein yield, and protein percentage. Table S3. List of tissue-specific genes identified across tissues. Genes were defined as tissue-specifically expressed based on a one-versus-all comparison using thresholds of log2FC > 1 and Benjamini–Hochberg adjusted P < 0.05. Table S4. List of tissue-specific miRNAs identified across tissues using DESeq2, with filtering criteria of log2FC > 1 and adjusted P < 0.05. Table S5. List of tissue-specific lncRNAs identified across tissues, defined by log2FC > 1 and adjusted P < 0.05. Table S6. List of tissue-specific circRNAs identified across tissues using DESeq2 (log2FC > 0.5, adjusted P < 0.05). Host gene annotations for each circRNA are provided. Table S7. Comprehensive list of alternative splicing events identified across all tissues using rMATS, including skipped exon (SE), mutually exclusive exon (MXE), alternative 5′ splice site (A5SS), alternative 3′ splice site (A3SS), and retained intron (RI) events. Differential alternative splicing events were defined using thresholds of |ΔPSI| ≥ 0.1 and Benjamini–Hochberg adjusted P < 0.05. Table S8. List of alternative polyadenylation events identified across tissues, including gene-level alternative polyadenylation events status and the dominant polyadenylation site (proximal or distal) in each tissue. [file 40104_2026_1440_MOESM1_ESM.zip › Table S2.xlsx]

## Sheet: Sheet1
Table S2. TSG in each cluster
TSG	cluster
ENSBTAG00000025952	Nasal
ENSBTAG00000016989	Nasal
ENSBTAG00000040070	Nasal
ENSBTAG00000018481	Nasal
ENSBTAG00000015940	Nasal
ENSBTAG00000018531	Nasal
ENSBTAG00000048375	Nasal
ENSBTAG00000042458	Nasal
ENSBTAG00000039446	Nasal
ENSBTAG00000017098	Nasal
ENSBTAG00000034372	Nasal
ENSBTAG00000046084	Nasal
ENSBTAG00000046375	Nasal
ENSBTAG00000006655	Nasal
ENSBTAG00000011660	Nasal
ENSBTAG00000045946	Nasal
ENSBTAG00000012918	Nasal
ENSBTAG00000009599	Nasal
ENSBTAG00000021501	Nasal
ENSBTAG00000050032	Nasal
ENSBTAG00000047990	Nasal
ENSBTAG00000021678	Nasal
ENSBTAG00000039260	Nasal
ENSBTAG00000004040	Nasal
ENSBTAG00000040279	Nasal
ENSBTAG00000013736	Nasal
ENSBTAG00000032642	Nasal
ENSBTAG00000001851	Nasal
ENSBTAG00000015094	Nasal
ENSBTAG00000011206	Nasal
ENSBTAG00000027974	Nasal
ENSBTAG00000038878	Nasal
ENSBTAG00000004263	Nasal
ENSBTAG00000020261	Nasal
ENSBTAG00000036659	Nasal
ENSBTAG00000047203	Nasal
ENSBTAG00000050658	Nasal
ENSBTAG00000011525	Nasal
ENSBTAG00000002097	Nasal
ENSBTAG00000050877	Nasal
ENSBTAG00000052405	Nasal
ENSBTAG00000020731	Nasal
ENSBTAG00000054065	Nasal
ENSBTAG00000003531	Nasal
ENSBTAG00000051851	Nasal
ENSBTAG00000002188	Nasal
ENSBTAG00000009515	Nasal
ENSBTAG00000054702	Nasal
ENSBTAG00000011990	Nasal
ENSBTAG00000050267	Nasal
ENSBTAG00000049663	Nasal
ENSBTAG00000054600	Nasal
ENSBTAG00000051483	Nasal
ENSBTAG00000003414	Nasal
ENSBTAG00000006409	Nasal
ENSBTAG00000009950	Nasal
ENSBTAG00000047043	Nasal
ENSBTAG00000049706	Nasal
ENSBTAG00000001315	Nasal
ENSBTAG00000005567	Nasal
ENSBTAG00000015575	Nasal
ENSBTAG00000015095	Nasal
ENSBTAG00000032339	Nasal
ENSBTAG00000045716	Nasal
ENSBTAG00000008641	Nasal
ENSBTAG00000042506	Nasal
ENSBTAG00000052139	Nasal
ENSBTAG00000045923	Nasal
ENSBTAG00000051839	Nasal
ENSBTAG00000052387	Nasal
ENSBTAG00000044177	Nasal
ENSBTAG00000044548	Nasal
ENSBTAG00000044427	Large intestine
ENSBTAG00000049916	Large intestine
ENSBTAG00000050180	Large intestine
ENSBTAG00000018531	Large intestine
ENSBTAG00000055172	Large intestine
ENSBTAG00000047700	Large intestine
ENSBTAG00000047947	Large intestine
ENSBTAG00000017045	Large intestine
ENSBTAG00000042458	Large intestine
ENSBTAG00000019798	Large intestine
ENSBTAG00000032093	Large intestine
ENSBTAG00000026323	Large intestine
ENSBTAG00000050062	Large intestine
ENSBTAG00000018054	Large intestine
ENSBTAG00000048782	Large intestine
ENSBTAG00000050794	Large intestine
ENSBTAG00000046375	Large intestine
ENSBTAG00000005759	Large intestine
ENSBTAG00000039446	Large intestine
ENSBTAG00000001125	Large intestine
ENSBTAG00000012330	Large intestine
ENSBTAG00000015558	Large intestine
ENSBTAG00000012884	Large intestine
ENSBTAG00000052382	Large intestine
ENSBTAG00000017305	Large intestine
ENSBTAG00000050485	Large intestine
ENSBTAG00000008161	Large intestine
ENSBTAG00000007135	Large intestine
ENSBTAG00000030814	Large intestine
ENSBTAG00000033545	Large intestine
ENSBTAG00000032193	Large intestine
ENSBTAG00000014534	Large intestine
ENSBTAG00000001219	Large intestine
ENSBTAG00000022779	Large intestine
ENSBTAG00000013039	Large intestine
ENSBTAG00000017020	Large intestine
ENSBTAG00000052308	Large intestine
ENSBTAG00000052713	Large intestine
ENSBTAG00000049949	Large intestine
ENSBTAG00000053034	Large intestine
ENSBTAG00000050209	Large intestine
ENSBTAG00000011677	Large intestine
ENSBTAG00000021276	Large intestine
ENSBTAG00000052609	Large intestine
ENSBTAG00000053198	Large intestine
ENSBTAG00000009757	Large intestine
ENSBTAG00000048666	Large intestine
ENSBTAG00000020813	Large intestine
ENSBTAG00000038173	Large intestine
ENSBTAG00000050532	Large intestine
ENSBTAG00000045275	Large intestine
ENSBTAG00000047242	Large intestine
ENSBTAG00000010645	Large intestine
ENSBTAG00000050080	Large intestine
ENSBTAG00000050614	Large intestine
ENSBTAG00000025385	Large intestine
ENSBTAG00000052309	Large intestine
ENSBTAG00000000836	Large intestine
ENSBTAG00000021615	Large intestine
ENSBTAG00000048030	Large intestine
ENSBTAG00000054933	Large intestine
ENSBTAG00000002700	Large intestine
ENSBTAG00000046373	Large intestine
ENSBTAG00000050212	Large intestine
ENSBTAG00000004905	Large intestine
ENSBTAG00000050136	Large intestine
ENSBTAG00000016312	Large intestine
ENSBTAG00000007794	Large intestine
ENSBTAG00000052092	Large intestine
ENSBTAG00000037605	Large intestine
ENSBTAG00000052895	Large intestine
ENSBTAG00000054751	Large intestine
ENSBTAG00000045530	Large intestine
ENSBTAG00000047206	Large intestine
ENSBTAG00000040277	Large intestine
ENSBTAG00000050477	Large intestine
ENSBTAG00000038896	Large intestine
ENSBTAG00000002507	Large intestine
ENSBTAG00000055071	Large intestine
ENSBTAG00000013320	Large intestine
ENSBTAG00000015056	Large intestine
ENSBTAG00000049598	Large intestine
ENSBTAG00000048268	Large intestine
ENSBTAG00000017135	Large intestine
ENSBTAG00000048478	Large intestine
ENSBTAG00000005261	Large intestine
ENSBTAG00000050618	Large intestine
ENSBTAG00000051969	Large intestine
ENSBTAG00000014261	Large intestine
ENSBTAG00000022715	Large intestine
ENSBTAG00000048743	Large intestine
ENSBTAG00000017357	Large intestine
ENSBTAG00000015047	Large intestine
ENSBTAG00000053508	Large intestine
ENSBTAG00000049555	Large intestine
ENSBTAG00000003039	Large intestine
ENSBTAG00000005585	Large intestine
ENSBTAG00000053066	Large intestine
ENSBTAG00000050197	Large intestine
ENSBTAG00000046003	Large intestine
ENSBTAG00000054812	Large intestine
ENSBTAG00000038476	Large intestine
ENSBTAG00000054548	Large intestine
ENSBTAG00000013717	Large intestine
ENSBTAG00000017733	Large intestine
ENSBTAG00000046888	Large intestine
ENSBTAG00000010390	Large intestine
ENSBTAG00000007195	Large intestine
ENSBTAG00000006607	Large intestine
ENSBTAG00000043157	Large intestine
ENSBTAG00000016341	Large intestine
ENSBTAG00000031776	Large intestine
ENSBTAG00000002326	Large intestine
ENSBTAG00000053627	Large intestine
ENSBTAG00000047632	Large intestine
ENSBTAG00000010382	Large intestine
ENSBTAG00000030711	Large intestine
ENSBTAG00000054176	Large intestine
ENSBTAG00000012419	Large intestine
ENSBTAG00000003642	Large intestine
ENSBTAG00000014046	Large intestine
ENSBTAG00000006928	Large intestine
ENSBTAG00000053621	Large intestine
ENSBTAG00000017626	Large intestine
ENSBTAG00000050373	Large intestine
ENSBTAG00000054340	Large intestine
ENSBTAG00000002415	Large intestine
ENSBTAG00000046076	Large intestine
ENSBTAG00000053980	Large intestine
ENSBTAG00000025822	Large intestine
ENSBTAG00000031778	Large intestine
ENSBTAG00000051010	Large intestine
ENSBTAG00000046324	Large intestine
ENSBTAG00000005280	Large intestine
ENSBTAG00000018543	Large intestine
ENSBTAG00000031383	Large intestine
ENSBTAG00000004129	Large intestine
ENSBTAG00000034939	Large intestine
ENSBTAG00000039991	Large intestine
ENSBTAG00000013919	Large intestine
ENSBTAG00000001893	Large intestine
ENSBTAG00000052233	Large intestine
ENSBTAG00000008631	Large intestine
ENSBTAG00000015547	Large intestine
ENSBTAG00000050155	Large intestine
ENSBTAG00000027865	Large intestine
ENSBTAG00000001105	Large intestine
ENSBTAG00000048049	Large intestine
ENSBTAG00000044659	Large intestine
ENSBTAG00000053545	Large intestine
ENSBTAG00000021395	Large intestine
ENSBTAG00000011766	Large intestine
ENSBTAG00000005146	Large intestine
ENSBTAG00000006694	Large intestine
ENSBTAG00000032456	Large intestine
ENSBTAG00000039630	Large intestine
ENSBTAG00000014295	Large intestine
ENSBTAG00000005477	Large intestine
ENSBTAG00000031958	Large intestine
ENSBTAG00000039046	Large intestine
ENSBTAG00000054649	Large intestine
ENSBTAG00000054582	Large intestine
ENSBTAG00000034945	Large intestine
ENSBTAG00000046037	Large intestine
ENSBTAG00000023429	Large intestine
ENSBTAG00000007502	Large intestine
ENSBTAG00000048599	Large intestine
ENSBTAG00000025564	Large intestine
ENSBTAG00000040295	Large intestine
ENSBTAG00000005345	Large intestine
ENSBTAG00000008954	Large intestine
ENSBTAG00000027246	Large intestine
ENSBTAG00000004040	Large intestine
ENSBTAG00000012788	Large intestine
ENSBTAG00000016415	Large intestine
ENSBTAG00000008091	Large intestine
ENSBTAG00000021964	Large intestine
ENSBTAG00000036401	Large intestine
ENSBTAG00000050239	Large intestine
ENSBTAG00000012541	Large intestine
ENSBTAG00000010265	Large intestine
ENSBTAG00000003234	Large intestine
ENSBTAG00000021322	Large intestine
ENSBTAG00000032455	Large intestine
ENSBTAG00000006474	Large intestine
ENSBTAG00000010365	Large intestine
ENSBTAG00000006975	Large intestine
ENSBTAG00000002944	Large intestine
ENSBTAG00000025942	Large intestine
ENSBTAG00000031825	Large intestine
ENSBTAG00000007618	Large intestine
ENSBTAG00000039995	Large intestine
ENSBTAG00000000730	Large intestine
ENSBTAG00000052689	Large intestine
ENSBTAG00000019588	Large intestine
ENSBTAG00000020308	Large intestine
ENSBTAG00000009786	Large intestine
ENSBTAG00000035030	Large intestine
ENSBTAG00000015248	Large intestine
ENSBTAG00000030629	Large intestine
ENSBTAG00000012537	Large intestine
ENSBTAG00000049093	Large intestine
ENSBTAG00000009289	Large intestine
ENSBTAG00000021829	Large intestine
ENSBTAG00000031769	Large intestine
ENSBTAG00000003892	Large intestine
ENSBTAG00000019264	Large intestine
ENSBTAG00000020196	Large intestine
ENSBTAG00000051383	Large intestine
ENSBTAG00000019956	Large intestine
ENSBTAG00000010992	Large intestine
ENSBTAG00000050881	Large intestine
ENSBTAG00000005970	Large intestine
ENSBTAG00000006615	Large intestine
ENSBTAG00000012140	Large intestine
ENSBTAG00000048048	Large intestine
ENSBTAG00000038337	Large intestine
ENSBTAG00000011944	Large intestine
ENSBTAG00000039657	Large intestine
ENSBTAG00000009541	Large intestine
ENSBTAG00000018258	Large intestine
ENSBTAG00000032453	Large intestine
ENSBTAG00000016709	Large intestine
ENSBTAG00000005581	Large intestine
ENSBTAG00000046257	Large intestine
ENSBTAG00000009132	Large intestine
ENSBTAG00000053467	Large intestine
ENSBTAG00000000236	Large intestine
ENSBTAG00000033886	Large intestine
ENSBTAG00000000365	Large intestine
ENSBTAG00000014402	Large intestine
ENSBTAG00000008280	Large intestine
ENSBTAG00000013930	Large intestine
ENSBTAG00000012456	Large intestine
ENSBTAG00000011757	Large intestine
ENSBTAG00000046248	Large intestine
ENSBTAG00000016708	Large intestine
ENSBTAG00000002101	Large intestine
ENSBTAG00000013196	Large intestine
ENSBTAG00000021275	Large intestine
ENSBTAG00000016069	Large intestine
ENSBTAG00000000705	Large intestine
ENSBTAG00000011998	Large intestine
ENSBTAG00000004240	Large intestine
ENSBTAG00000006259	Large intestine
ENSBTAG00000015101	Large intestine
ENSBTAG00000020580	Large intestine
ENSBTAG00000025398	Large intestine
ENSBTAG00000004371	Large intestine
ENSBTAG00000007194	Large intestine
ENSBTAG00000011140	Large intestine
ENSBTAG00000016975	Large intestine
ENSBTAG00000001589	Large intestine
ENSBTAG00000014140	Large intestine
ENSBTAG00000045582	Large intestine
ENSBTAG00000005045	Large intestine
ENSBTAG00000049291	Large intestine
ENSBTAG00000012065	Large intestine
ENSBTAG00000012582	Large intestine
ENSBTAG00000000185	Large intestine
ENSBTAG00000012409	Large intestine
ENSBTAG00000020330	Large intestine
ENSBTAG00000053635	Large intestine
ENSBTAG00000006452	Large intestine
ENSBTAG00000023283	Large intestine
ENSBTAG00000030174	Large intestine
ENSBTAG00000030921	Large intestine
ENSBTAG00000051734	Large intestine
ENSBTAG00000019448	Large intestine
ENSBTAG00000023144	Large intestine
ENSBTAG00000005814	Large intestine
ENSBTAG00000006453	Large intestine
ENSBTAG00000018040	Large intestine
ENSBTAG00000015815	Large intestine
ENSBTAG00000002129	Large intestine
ENSBTAG00000016845	Large intestine
ENSBTAG00000039289	Large intestine
ENSBTAG00000021672	Large intestine
ENSBTAG00000014146	Large intestine
ENSBTAG00000014615	Large intestine
ENSBTAG00000001754	Large intestine
ENSBTAG00000055197	Large intestine
ENSBTAG00000053792	Large intestine
ENSBTAG00000003752	Large intestine
ENSBTAG00000015991	Large intestine
ENSBTAG00000019023	Large intestine
ENSBTAG00000037856	Large intestine
ENSBTAG00000016766	Large intestine
ENSBTAG00000014655	Large intestine
ENSBTAG00000040006	Large intestine
ENSBTAG00000002046	Large intestine
ENSBTAG00000031569	Large intestine
ENSBTAG00000001700	Large intestine
ENSBTAG00000011733	Large intestine
ENSBTAG00000006556	Large intestine
ENSBTAG00000000212	Large intestine
ENSBTAG00000017150	Large intestine
ENSBTAG00000047986	Large intestine
ENSBTAG00000005738	Large intestine
ENSBTAG00000003585	Large intestine
ENSBTAG00000002280	Large intestine
ENSBTAG00000009148	Large intestine
ENSBTAG00000008953	Large intestine
ENSBTAG00000011975	Large intestine
ENSBTAG00000013060	Large intestine
ENSBTAG00000004064	Large intestine
ENSBTAG00000052397	Large intestine
ENSBTAG00000022861	Large intestine
ENSBTAG00000010388	Large intestine
ENSBTAG00000007079	Large intestine
ENSBTAG00000009637	Large intestine
ENSBTAG00000012058	Large intestine
ENSBTAG00000030940	Large intestine
ENSBTAG00000015677	Large intestine
ENSBTAG00000020938	Large intestine
ENSBTAG00000000415	Large intestine
ENSBTAG00000007438	Large intestine
ENSBTAG00000017992	Large intestine
ENSBTAG00000014766	Large intestine
ENSBTAG00000012898	Large intestine
ENSBTAG00000011139	Large intestine
ENSBTAG00000000176	Large intestine
ENSBTAG00000053033	Large intestine
ENSBTAG00000005694	Large intestine
ENSBTAG00000019478	Large intestine
ENSBTAG00000045649	Large intestine
ENSBTAG00000004256	Large intestine
ENSBTAG00000006589	Large intestine
ENSBTAG00000000322	Large intestine
ENSBTAG00000001446	Large intestine
ENSBTAG00000009656	Large intestine
ENSBTAG00000010444	Large intestine
ENSBTAG00000044837	Large intestine
ENSBTAG00000003636	Large intestine
ENSBTAG00000019722	Large intestine
ENSBTAG00000019262	Large intestine
ENSBTAG00000021368	Large intestine
ENSBTAG00000005397	Large intestine
ENSBTAG00000012454	Large intestine
ENSBTAG00000003401	Large intestine
ENSBTAG00000048304	Large intestine
ENSBTAG00000054406	Large intestine
ENSBTAG00000011832	Large intestine
ENSBTAG00000007685	Large intestine
ENSBTAG00000019565	Large intestine
ENSBTAG00000003876	Large intestine
ENSBTAG00000010336	Large intestine
ENSBTAG00000013769	Large intestine
ENSBTAG00000045578	Large intestine
ENSBTAG00000002348	Large intestine
ENSBTAG00000001485	Large intestine
ENSBTAG00000015154	Large intestine
ENSBTAG00000020018	Large intestine
ENSBTAG00000006690	Large intestine
ENSBTAG00000011206	Large intestine
ENSBTAG00000003634	Large intestine
ENSBTAG00000013363	Large intestine
ENSBTAG00000053071	Large intestine
ENSBTAG00000024918	Large intestine
ENSBTAG00000052465	Large intestine
ENSBTAG00000008453	Large intestine
ENSBTAG00000012451	Large intestine
ENSBTAG00000009037	Large intestine
ENSBTAG00000012854	Large intestine
ENSBTAG00000048346	Large intestine
ENSBTAG00000024091	Large intestine
ENSBTAG00000017602	Large intestine
ENSBTAG00000025760	Large intestine
ENSBTAG00000012371	Large intestine
ENSBTAG00000001198	Large intestine
ENSBTAG00000017328	Large intestine
ENSBTAG00000023207	Large intestine
ENSBTAG00000000290	Large intestine
ENSBTAG00000008329	Large intestine
ENSBTAG00000002012	Large intestine
ENSBTAG00000021678	Large intestine
ENSBTAG00000016042	Large intestine
ENSBTAG00000021910	Large intestine
ENSBTAG00000007203	Large intestine
ENSBTAG00000001839	Large intestine
ENSBTAG00000037795	Large intestine
ENSBTAG00000008438	Large intestine
ENSBTAG00000007867	Large intestine
ENSBTAG00000031061	Large intestine
ENSBTAG00000015436	Large intestine
ENSBTAG00000011885	Large intestine
ENSBTAG00000008143	Large intestine
ENSBTAG00000012545	Large intestine
ENSBTAG00000039275	Large intestine
ENSBTAG00000021501	Large intestine
ENSBTAG00000011238	Large intestine
ENSBTAG00000009698	Large intestine
ENSBTAG00000048662	Large intestine
ENSBTAG00000019237	Large intestine
ENSBTAG00000011831	Large intestine
ENSBTAG00000015841	Large intestine
ENSBTAG00000034193	Large intestine
ENSBTAG00000055014	Large intestine
ENSBTAG00000010526	Large intestine
ENSBTAG00000017233	Large intestine
ENSBTAG00000012700	Large intestine
ENSBTAG00000014806	Large intestine
ENSBTAG00000016298	Large intestine
ENSBTAG00000009498	Large intestine
ENSBTAG00000017797	Large intestine
ENSBTAG00000020041	Large intestine
ENSBTAG00000007335	Large intestine
ENSBTAG00000050052	Large intestine
ENSBTAG00000051030	Large intestine
ENSBTAG00000011100	Large intestine
ENSBTAG00000047054	Large intestine
ENSBTAG00000031774	Large intestine
ENSBTAG00000004440	Large intestine
ENSBTAG00000016206	Large intestine
ENSBTAG00000020116	Large intestine
ENSBTAG00000006564	Large intestine
ENSBTAG00000016473	Large intestine
ENSBTAG00000007863	Large intestine
ENSBTAG00000016744	Large intestine
ENSBTAG00000006049	Large intestine
ENSBTAG00000003375	Large intestine
ENSBTAG00000020535	Large intestine
ENSBTAG00000007115	Large intestine
ENSBTAG00000009837	Large intestine
ENSBTAG00000047529	Large intestine
ENSBTAG00000031362	Large intestine
ENSBTAG00000032790	Large intestine
ENSBTAG00000008550	Large intestine
ENSBTAG00000001657	Large intestine
ENSBTAG00000002075	Large intestine
ENSBTAG00000009747	Large intestine
ENSBTAG00000010935	Large intestine
ENSBTAG00000048567	Large intestine
ENSBTAG00000046509	Large intestine
ENSBTAG00000002734	Large intestine
ENSBTAG00000002606	Large intestine
ENSBTAG00000053497	Large intestine
ENSBTAG00000052646	Large intestine
ENSBTAG00000017530	Large intestine
ENSBTAG00000022227	Large intestine
ENSBTAG00000018546	Large intestine
ENSBTAG00000020269	Large intestine
ENSBTAG00000010177	Large intestine
ENSBTAG00000021976	Large intestine
ENSBTAG00000007979	Large intestine
ENSBTAG00000000897	Large intestine
ENSBTAG00000017642	Large intestine
ENSBTAG00000025340	Large intestine
ENSBTAG00000050122	Large intestine
ENSBTAG00000004593	Large intestine
ENSBTAG00000032719	Large intestine
ENSBTAG00000002428	Large intestine
ENSBTAG00000021934	Large intestine
ENSBTAG00000018046	Large intestine
ENSBTAG00000031828	Large intestine
ENSBTAG00000005675	Large intestine
ENSBTAG00000018397	Large intestine
ENSBTAG00000020199	Large intestine
ENSBTAG00000003737	Large intestine
ENSBTAG00000010057	Large intestine
ENSBTAG00000045931	Large intestine
ENSBTAG00000017452	Large intestine
ENSBTAG00000011187	Large intestine
ENSBTAG00000020218	Large intestine
ENSBTAG00000001543	Large intestine
ENSBTAG00000017421	Large intestine
ENSBTAG00000011146	Large intestine
ENSBTAG00000017478	Large intestine
ENSBTAG00000007648	Large intestine
ENSBTAG00000011200	Large intestine
ENSBTAG00000011136	Large intestine
ENSBTAG00000011197	Large intestine
ENSBTAG00000016199	Large intestine
ENSBTAG00000002220	Large intestine
ENSBTAG00000009804	Large intestine
ENSBTAG00000002542	Large intestine
ENSBTAG00000050630	Large intestine
ENSBTAG00000000428	Large intestine
ENSBTAG00000030504	Large intestine
ENSBTAG00000007943	Large intestine
ENSBTAG00000026163	Large intestine
ENSBTAG00000006165	Large intestine
ENSBTAG00000014485	Large intestine
ENSBTAG00000005961	Large intestine
ENSBTAG00000049108	Large intestine
ENSBTAG00000000545	Large intestine
ENSBTAG00000037826	Large intestine
ENSBTAG00000014440	Large intestine
ENSBTAG00000006065	Large intestine
ENSBTAG00000025183	Large intestine
ENSBTAG00000007802	Large intestine
ENSBTAG00000007397	Large intestine
ENSBTAG00000054926	Large intestine
ENSBTAG00000002299	Large intestine
ENSBTAG00000011623	Large intestine
ENSBTAG00000032961	Large intestine
ENSBTAG00000009849	Large intestine
ENSBTAG00000013912	Large intestine
ENSBTAG00000053949	Large intestine
ENSBTAG00000021688	Large intestine
ENSBTAG00000001819	Large intestine
ENSBTAG00000012694	Large intestine
ENSBTAG00000017490	Large intestine
ENSBTAG00000000806	Large intestine
ENSBTAG00000048804	Large intestine
ENSBTAG00000054870	Large intestine
ENSBTAG00000004558	Large intestine
ENSBTAG00000020050	Large intestine
ENSBTAG00000009552	Large intestine
ENSBTAG00000001390	Large intestine
ENSBTAG00000031886	Large intestine
ENSBTAG00000037969	Large intestine
ENSBTAG00000009443	Large intestine
ENSBTAG00000007659	Large intestine
ENSBTAG00000016525	Large intestine
ENSBTAG00000039462	Large intestine
ENSBTAG00000021587	Large intestine
ENSBTAG00000004307	Large intestine
ENSBTAG00000047914	Large intestine
ENSBTAG00000012116	Large intestine
ENSBTAG00000010009	Large intestine
ENSBTAG00000008023	Large intestine
ENSBTAG00000002746	Large intestine
ENSBTAG00000012695	Large intestine
ENSBTAG00000004564	Large intestine
ENSBTAG00000001026	Large intestine
ENSBTAG00000013957	Large intestine
ENSBTAG00000003830	Large intestine
ENSBTAG00000026266	Large intestine
ENSBTAG00000011590	Large intestine
ENSBTAG00000012249	Large intestine
ENSBTAG00000015718	Large intestine
ENSBTAG00000020884	Large intestine
ENSBTAG00000021923	Large intestine
ENSBTAG00000019526	Large intestine
ENSBTAG00000021958	Large intestine
ENSBTAG00000052268	Large intestine
ENSBTAG00000053323	Large intestine
ENSBTAG00000008331	Large intestine
ENSBTAG00000011611	Large intestine
ENSBTAG00000038619	Large intestine
ENSBTAG00000039326	Large intestine
ENSBTAG00000051008	Large intestine
ENSBTAG00000048246	Large intestine
ENSBTAG00000011798	Large intestine
ENSBTAG00000005299	Large intestine
ENSBTAG00000009667	Large intestine
ENSBTAG00000033891	Large intestine
ENSBTAG00000038312	Large intestine
ENSBTAG00000052449	Large intestine
ENSBTAG00000008883	Large intestine
ENSBTAG00000050990	Large intestine
ENSBTAG00000044861	Large intestine
ENSBTAG00000013569	Large intestine
ENSBTAG00000001197	Large intestine
ENSBTAG00000006606	Large intestine
ENSBTAG00000003708	Large intestine
ENSBTAG00000050091	Large intestine
ENSBTAG00000037510	Large intestine
ENSBTAG00000016368	Large intestine
ENSBTAG00000017463	Large intestine
ENSBTAG00000017028	Large intestine
ENSBTAG00000014057	Large intestine
ENSBTAG00000043222	Large intestine
ENSBTAG00000004054	Large intestine
ENSBTAG00000013997	Large intestine
ENSBTAG00000013070	Large intestine
ENSBTAG00000014529	Large intestine
ENSBTAG00000047416	Large intestine
ENSBTAG00000014227	Large intestine
ENSBTAG00000053135	Large intestine
ENSBTAG00000018742	Large intestine
ENSBTAG00000047181	Large intestine
ENSBTAG00000016327	Large intestine
ENSBTAG00000015818	Large intestine
ENSBTAG00000021102	Large intestine
ENSBTAG00000002356	Large intestine
ENSBTAG00000003458	Large intestine
ENSBTAG00000006177	Large intestine
ENSBTAG00000012347	Large intestine
ENSBTAG00000005773	Large intestine
ENSBTAG00000040244	Large intestine
ENSBTAG00000030246	Large intestine
ENSBTAG00000018156	Large intestine
ENSBTAG00000020357	Large intestine
ENSBTAG00000016722	Large intestine
ENSBTAG00000009423	Large intestine
ENSBTAG00000005384	Large intestine
ENSBTAG00000013557	Large intestine
ENSBTAG00000000191	Large intestine
ENSBTAG00000019939	Large intestine
ENSBTAG00000019953	Large intestine
ENSBTAG00000018993	Large intestine
ENSBTAG00000017468	Large intestine
ENSBTAG00000039591	Large intestine
ENSBTAG00000012873	Large intestine
ENSBTAG00000016269	Large intestine
ENSBTAG00000021779	Large intestine
ENSBTAG00000002937	Large intestine
ENSBTAG00000047856	Large intestine
ENSBTAG00000017824	Large intestine
ENSBTAG00000013451	Large intestine
ENSBTAG00000007356	Large intestine
ENSBTAG00000003097	Large intestine
ENSBTAG00000012698	Large intestine
ENSBTAG00000049919	Large intestine
ENSBTAG00000002951	Large intestine
ENSBTAG00000008390	Large intestine
ENSBTAG00000024381	Large intestine
ENSBTAG00000009899	Large intestine
ENSBTAG00000020451	Large intestine
ENSBTAG00000015943	Large intestine
ENSBTAG00000016968	Large intestine
ENSBTAG00000001076	Large intestine
ENSBTAG00000014972	Large intestine
ENSBTAG00000048622	Large intestine
ENSBTAG00000002097	Large intestine
ENSBTAG00000024950	Large intestine
ENSBTAG00000006492	Large intestine
ENSBTAG00000039803	Large intestine
ENSBTAG00000004059	Large intestine
ENSBTAG00000048730	Large intestine
ENSBTAG00000050664	Large intestine
ENSBTAG00000052866	Large intestine
ENSBTAG00000016896	Large intestine
ENSBTAG00000018593	Large intestine
ENSBTAG00000028359	Large intestine
ENSBTAG00000020761	Large intestine
ENSBTAG00000003265	Large intestine
ENSBTAG00000012865	Large intestine
ENSBTAG00000011905	Large intestine
ENSBTAG00000015962	Large intestine
ENSBTAG00000002293	Large intestine
ENSBTAG00000001706	Large intestine
ENSBTAG00000011850	Large intestine
ENSBTAG00000016103	Large intestine
ENSBTAG00000018824	Large intestine
ENSBTAG00000012870	Large intestine
ENSBTAG00000012014	Large intestine
ENSBTAG00000018127	Large intestine
ENSBTAG00000006645	Large intestine
ENSBTAG00000046959	Large intestine
ENSBTAG00000005444	Large intestine
ENSBTAG00000016704	Large intestine
ENSBTAG00000014262	Large intestine
ENSBTAG00000004971	Large intestine
ENSBTAG00000004521	Large intestine
ENSBTAG00000003147	Large intestine
ENSBTAG00000019854	Large intestine
ENSBTAG00000048029	Large intestine
ENSBTAG00000018294	Large intestine
ENSBTAG00000003098	Large intestine
ENSBTAG00000006040	Large intestine
ENSBTAG00000019819	Large intestine
ENSBTAG00000007712	Large intestine
ENSBTAG00000017147	Large intestine
ENSBTAG00000021437	Large intestine
ENSBTAG00000005400	Large intestine
ENSBTAG00000040055	Large intestine
ENSBTAG00000013488	Large intestine
ENSBTAG00000004216	Large intestine
ENSBTAG00000001000	Large intestine
ENSBTAG00000050344	Large intestine
ENSBTAG00000004995	Large intestine
ENSBTAG00000010492	Large intestine
ENSBTAG00000012074	Large intestine
ENSBTAG00000020657	Large intestine
ENSBTAG00000014205	Large intestine
ENSBTAG00000047834	Large intestine
ENSBTAG00000005997	Large intestine
ENSBTAG00000005945	Large intestine
ENSBTAG00000001142	Large intestine
ENSBTAG00000020180	Large intestine
ENSBTAG00000050956	Large intestine
ENSBTAG00000052510	Large intestine
ENSBTAG00000053015	Large intestine
ENSBTAG00000014626	Large intestine
ENSBTAG00000015527	Large intestine
ENSBTAG00000015172	Large intestine
ENSBTAG00000004402	Large intestine
ENSBTAG00000009584	Large intestine
ENSBTAG00000019345	Large intestine
ENSBTAG00000015820	Large intestine
ENSBTAG00000010285	Large intestine
ENSBTAG00000020997	Large intestine
ENSBTAG00000009848	Large intestine
ENSBTAG00000019027	Large intestine
ENSBTAG00000008756	Large intestine
ENSBTAG00000006898	Large intestine
ENSBTAG00000012078	Large intestine
ENSBTAG00000015649	Large intestine
ENSBTAG00000001013	Large intestine
ENSBTAG00000017376	Large intestine
ENSBTAG00000042963	Large intestine
ENSBTAG00000003509	Large intestine
ENSBTAG00000007330	Large intestine
ENSBTAG00000012363	Large intestine
ENSBTAG00000009121	Large intestine
ENSBTAG00000020034	Large intestine
ENSBTAG00000019975	Large intestine
ENSBTAG00000019821	Large intestine
ENSBTAG00000000581	Large intestine
ENSBTAG00000040331	Large intestine
ENSBTAG00000005344	Large intestine
ENSBTAG00000005650	Large intestine
ENSBTAG00000012758	Large intestine
ENSBTAG00000002895	Large intestine
ENSBTAG00000023407	Large intestine
ENSBTAG00000009939	Large intestine
ENSBTAG00000052878	Large intestine
ENSBTAG00000004801	Large intestine
ENSBTAG00000015222	Large intestine
ENSBTAG00000003354	Large intestine
ENSBTAG00000019900	Large intestine
ENSBTAG00000003586	Large intestine
ENSBTAG00000002947	Large intestine
ENSBTAG00000049120	Large intestine
ENSBTAG00000019712	Large intestine
ENSBTAG00000011721	Large intestine
ENSBTAG00000005493	Large intestine
ENSBTAG00000019315	Large intestine
ENSBTAG00000004388	Large intestine
ENSBTAG00000015874	Large intestine
ENSBTAG00000014447	Large intestine
ENSBTAG00000023563	Large intestine
ENSBTAG00000009888	Large intestine
ENSBTAG00000054533	Large intestine
ENSBTAG00000013016	Large intestine
ENSBTAG00000030845	Large intestine
ENSBTAG00000030951	Large intestine
ENSBTAG00000043983	Large intestine
ENSBTAG00000020144	Large intestine
ENSBTAG00000011198	Large intestine
ENSBTAG00000004011	Large intestine
ENSBTAG00000053052	Large intestine
ENSBTAG00000021780	Large intestine
ENSBTAG00000022028	Large intestine
ENSBTAG00000027932	Large intestine
ENSBTAG00000008810	Large intestine
ENSBTAG00000017734	Large intestine
ENSBTAG00000008645	Large intestine
ENSBTAG00000006529	Large intestine
ENSBTAG00000003529	Large intestine
ENSBTAG00000008896	Large intestine
ENSBTAG00000014821	Large intestine
ENSBTAG00000007323	Large intestine
ENSBTAG00000006667	Large intestine
ENSBTAG00000017565	Large intestine
ENSBTAG00000009826	Large intestine
ENSBTAG00000016750	Large intestine
ENSBTAG00000019652	Large intestine
ENSBTAG00000010998	Large intestine
ENSBTAG00000007595	Large intestine
ENSBTAG00000020309	Large intestine
ENSBTAG00000038062	Large intestine
ENSBTAG00000011155	Large intestine
ENSBTAG00000006242	Large intestine
ENSBTAG00000001535	Large intestine
ENSBTAG00000010593	Large intestine
ENSBTAG00000012408	Large intestine
ENSBTAG00000008849	Large intestine
ENSBTAG00000000986	Large intestine
ENSBTAG00000008082	Large intestine
ENSBTAG00000015562	Large intestine
ENSBTAG00000001258	Large intestine
ENSBTAG00000004333	Large intestine
ENSBTAG00000010812	Large intestine
ENSBTAG00000020676	Large intestine
ENSBTAG00000005481	Large intestine
ENSBTAG00000019581	Large intestine
ENSBTAG00000001403	Large intestine
ENSBTAG00000012272	Large intestine
ENSBTAG00000015536	Large intestine
ENSBTAG00000021838	Large intestine
ENSBTAG00000025029	Large intestine
ENSBTAG00000017713	Large intestine
ENSBTAG00000013573	Large intestine
ENSBTAG00000002623	Large intestine
ENSBTAG00000038931	Large intestine
ENSBTAG00000002799	Large intestine
ENSBTAG00000021323	Large intestine
ENSBTAG00000012851	Large intestine
ENSBTAG00000016554	Large intestine
ENSBTAG00000014441	Large intestine
ENSBTAG00000011245	Large intestine
ENSBTAG00000000937	Large intestine
ENSBTAG00000008755	Large intestine
ENSBTAG00000020123	Large intestine
ENSBTAG00000044741	Large intestine
ENSBTAG00000032084	Large intestine
ENSBTAG00000050173	Large intestine
ENSBTAG00000054696	Large intestine
ENSBTAG00000012077	Large intestine
ENSBTAG00000007039	Large intestine
ENSBTAG00000018571	Large intestine
ENSBTAG00000000597	Large intestine
ENSBTAG00000010109	Large intestine
ENSBTAG00000000995	Large intestine
ENSBTAG00000030942	Large intestine
ENSBTAG00000004345	Large intestine
ENSBTAG00000000013	Large intestine
ENSBTAG00000001810	Large intestine
ENSBTAG00000010447	Large intestine
ENSBTAG00000019366	Large intestine
ENSBTAG00000034402	Large intestine
ENSBTAG00000005744	Large intestine
ENSBTAG00000038116	Large intestine
ENSBTAG00000042475	Large intestine
ENSBTAG00000032289	Large intestine
ENSBTAG00000014612	Large intestine
ENSBTAG00000006851	Large intestine
ENSBTAG00000019704	Large intestine
ENSBTAG00000009106	Large intestine
ENSBTAG00000014328	Large intestine
ENSBTAG00000000224	Large intestine
ENSBTAG00000025443	Large intestine
ENSBTAG00000031435	Large intestine
ENSBTAG00000004990	Large intestine
ENSBTAG00000020681	Large intestine
ENSBTAG00000000797	Large intestine
ENSBTAG00000015776	Large intestine
ENSBTAG00000021977	Large intestine
ENSBTAG00000014368	Large intestine
ENSBTAG00000015428	Large intestine
ENSBTAG00000015381	Large intestine
ENSBTAG00000009251	Large intestine
ENSBTAG00000005257	Large intestine
ENSBTAG00000014302	Large intestine
ENSBTAG00000013400	Large intestine
ENSBTAG00000054986	Large intestine
ENSBTAG00000008925	Large intestine
ENSBTAG00000015974	Large intestine
ENSBTAG00000014469	Large intestine
ENSBTAG00000011658	Large intestine
ENSBTAG00000015720	Large intestine
ENSBTAG00000000144	Large intestine
ENSBTAG00000054702	Large intestine
ENSBTAG00000004086	Large intestine
ENSBTAG00000009933	Large intestine
ENSBTAG00000000260	Large intestine
ENSBTAG00000002029	Large intestine
ENSBTAG00000004715	Large intestine
ENSBTAG00000008555	Large intestine
ENSBTAG00000001108	Large intestine
ENSBTAG00000046561	Large intestine
ENSBTAG00000004660	Large intestine
ENSBTAG00000021485	Large intestine
ENSBTAG00000016770	Large intestine
ENSBTAG00000009917	Large intestine
ENSBTAG00000008696	Large intestine
ENSBTAG00000010563	Large intestine
ENSBTAG00000024715	Large intestine
ENSBTAG00000009279	Large intestine
ENSBTAG00000010105	Large intestine
ENSBTAG00000020505	Large intestine
ENSBTAG00000021195	Large intestine
ENSBTAG00000005105	Large intestine
ENSBTAG00000006255	Large intestine
ENSBTAG00000003307	Large intestine
ENSBTAG00000015261	Large intestine
ENSBTAG00000021636	Large intestine
ENSBTAG00000031609	Large intestine
ENSBTAG00000019679	Large intestine
ENSBTAG00000021582	Large intestine
ENSBTAG00000042880	Large intestine
ENSBTAG00000019617	Large intestine
ENSBTAG00000000667	Large intestine
ENSBTAG00000000454	Large intestine
ENSBTAG00000004901	Large intestine
ENSBTAG00000019711	Large intestine
ENSBTAG00000003748	Large intestine
ENSBTAG00000001845	Large intestine
ENSBTAG00000011883	Large intestine
ENSBTAG00000030595	Large intestine
ENSBTAG00000009877	Large intestine
ENSBTAG00000014843	Large intestine
ENSBTAG00000010518	Large intestine
ENSBTAG00000004943	Large intestine
ENSBTAG00000003602	Large intestine
ENSBTAG00000033255	Large intestine
ENSBTAG00000016255	Large intestine
ENSBTAG00000015264	Large intestine
ENSBTAG00000015169	Large intestine
ENSBTAG00000001887	Large intestine
ENSBTAG00000021069	Large intestine
ENSBTAG00000014248	Large intestine
ENSBTAG00000009299	Large intestine
ENSBTAG00000016155	Large intestine
ENSBTAG00000000152	Large intestine
ENSBTAG00000001737	Large intestine
ENSBTAG00000007234	Large intestine
ENSBTAG00000010244	Large intestine
ENSBTAG00000016334	Large intestine
ENSBTAG00000003021	Large intestine
ENSBTAG00000003943	Large intestine
ENSBTAG00000000341	Large intestine
ENSBTAG00000018227	Large intestine
ENSBTAG00000016656	Large intestine
ENSBTAG00000036260	Large intestine
ENSBTAG00000051886	Large intestine
ENSBTAG00000018523	Large intestine
ENSBTAG00000005025	Large intestine
ENSBTAG00000049580	Large intestine
ENSBTAG00000020294	Large intestine
ENSBTAG00000003330	Large intestine
ENSBTAG00000000252	Large intestine
ENSBTAG00000020261	Large intestine
ENSBTAG00000018837	Large intestine
ENSBTAG00000002817	Large intestine
ENSBTAG00000010428	Large intestine
ENSBTAG00000013284	Large intestine
ENSBTAG00000009494	Large intestine
ENSBTAG00000005443	Large intestine
ENSBTAG00000014016	Large intestine
ENSBTAG00000004575	Large intestine
ENSBTAG00000021518	Large intestine
ENSBTAG00000014611	Large intestine
ENSBTAG00000000417	Large intestine
ENSBTAG00000011541	Large intestine
ENSBTAG00000017550	Large intestine
ENSBTAG00000009778	Large intestine
ENSBTAG00000005699	Large intestine
ENSBTAG00000052575	Large intestine
ENSBTAG00000001617	Large intestine
ENSBTAG00000021661	Large intestine
ENSBTAG00000012047	Large intestine
ENSBTAG00000031709	Large intestine
ENSBTAG00000053766	Large intestine
ENSBTAG00000007709	Large intestine
ENSBTAG00000001607	Large intestine
ENSBTAG00000054911	Large intestine
ENSBTAG00000010362	Large intestine
ENSBTAG00000007721	Large intestine
ENSBTAG00000031834	Large intestine
ENSBTAG00000051486	Large intestine
ENSBTAG00000008772	Large intestine
ENSBTAG00000015351	Large intestine
ENSBTAG00000015742	Large intestine
ENSBTAG00000050495	Large intestine
ENSBTAG00000009154	Large intestine
ENSBTAG00000055165	Large intestine
ENSBTAG00000019564	Large intestine
ENSBTAG00000001249	Large intestine
ENSBTAG00000004588	Large intestine
ENSBTAG00000040392	Large intestine
ENSBTAG00000050482	Large intestine
ENSBTAG00000053617	Large intestine
ENSBTAG00000050406	Large intestine
ENSBTAG00000040350	Large intestine
ENSBTAG00000014026	Large intestine
ENSBTAG00000000306	Large intestine
ENSBTAG00000020412	Large intestine
ENSBTAG00000021900	Large intestine
ENSBTAG00000021557	Large intestine
ENSBTAG00000007272	Large intestine
ENSBTAG00000007921	Large intestine
ENSBTAG00000010422	Large intestine
ENSBTAG00000004964	Large intestine
ENSBTAG00000016519	Large intestine
ENSBTAG00000049782	Large intestine
ENSBTAG00000033160	Large intestine
ENSBTAG00000001523	Large intestine
ENSBTAG00000019181	Large intestine
ENSBTAG00000020480	Large intestine
ENSBTAG00000046773	Large intestine
ENSBTAG00000020012	Large intestine
ENSBTAG00000044015	Large intestine
ENSBTAG00000013254	Large intestine
ENSBTAG00000003552	Large intestine
ENSBTAG00000031747	Large intestine
ENSBTAG00000031741	Large intestine
ENSBTAG00000020848	Large intestine
ENSBTAG00000010837	Large intestine
ENSBTAG00000007003	Large intestine
ENSBTAG00000021372	Large intestine
ENSBTAG00000008737	Large intestine
ENSBTAG00000021514	Large intestine
ENSBTAG00000011713	Large intestine
ENSBTAG00000009664	Large intestine
ENSBTAG00000019859	Large intestine
ENSBTAG00000051821	Large intestine
ENSBTAG00000006027	Large intestine
ENSBTAG00000010627	Large intestine
ENSBTAG00000038920	Large intestine
ENSBTAG00000007954	Large intestine
ENSBTAG00000009353	Large intestine
ENSBTAG00000014807	Large intestine
ENSBTAG00000052205	Large intestine
ENSBTAG00000051745	Large intestine
ENSBTAG00000009912	Large intestine
ENSBTAG00000009256	Large intestine
ENSBTAG00000045235	Large intestine
ENSBTAG00000037937	Large intestine
ENSBTAG00000019166	Large intestine
ENSBTAG00000002190	Large intestine
ENSBTAG00000020391	Large intestine
ENSBTAG00000030686	Large intestine
ENSBTAG00000000750	Large intestine
ENSBTAG00000002882	Large intestine
ENSBTAG00000020782	Large intestine
ENSBTAG00000020889	Large intestine
ENSBTAG00000009949	Large intestine
ENSBTAG00000004154	Large intestine
ENSBTAG00000013368	Large intestine
ENSBTAG00000018775	Large intestine
ENSBTAG00000002041	Large intestine
ENSBTAG00000026611	Large intestine
ENSBTAG00000014456	Large intestine
ENSBTAG00000017809	Large intestine
ENSBTAG00000042662	Large intestine
ENSBTAG00000054536	Large intestine
ENSBTAG00000021019	Large intestine
ENSBTAG00000014725	Large intestine
ENSBTAG00000001405	Large intestine
ENSBTAG00000021079	Large intestine
ENSBTAG00000009537	Large intestine
ENSBTAG00000005016	Large intestine
ENSBTAG00000000184	Large intestine
ENSBTAG00000007865	Large intestine
ENSBTAG00000013812	Large intestine
ENSBTAG00000003115	Large intestine
ENSBTAG00000003495	Large intestine
ENSBTAG00000015744	Large intestine
ENSBTAG00000013596	Large intestine
ENSBTAG00000055286	Large intestine
ENSBTAG00000023867	Large intestine
ENSBTAG00000014558	Large intestine
ENSBTAG00000026893	Large intestine
ENSBTAG00000038696	Large intestine
ENSBTAG00000008873	Large intestine
ENSBTAG00000014007	Large intestine
ENSBTAG00000015512	Large intestine
ENSBTAG00000004629	Large intestine
ENSBTAG00000000250	Large intestine
ENSBTAG00000003545	Large intestine
ENSBTAG00000015727	Large intestine
ENSBTAG00000000130	Large intestine
ENSBTAG00000017907	Large intestine
ENSBTAG00000013050	Large intestine
ENSBTAG00000037819	Large intestine
ENSBTAG00000002714	Large intestine
ENSBTAG00000013885	Large intestine
ENSBTAG00000009381	Large intestine
ENSBTAG00000000682	Large intestine
ENSBTAG00000010227	Large intestine
ENSBTAG00000015977	Large intestine
ENSBTAG00000004490	Large intestine
ENSBTAG00000016838	Large intestine
ENSBTAG00000046152	Large intestine
ENSBTAG00000021397	Large intestine
ENSBTAG00000000308	Large intestine
ENSBTAG00000003941	Large intestine
ENSBTAG00000012341	Large intestine
ENSBTAG00000016038	Large intestine
ENSBTAG00000016073	Large intestine
ENSBTAG00000002978	Large intestine
ENSBTAG00000000266	Large intestine
ENSBTAG00000019808	Large intestine
ENSBTAG00000000115	Large intestine
ENSBTAG00000048195	Large intestine
ENSBTAG00000006751	Large intestine
ENSBTAG00000000175	Large intestine
ENSBTAG00000000274	Large intestine
ENSBTAG00000014927	Large intestine
ENSBTAG00000007932	Large intestine
ENSBTAG00000003671	Large intestine
ENSBTAG00000004999	Large intestine
ENSBTAG00000000974	Large intestine
ENSBTAG00000009137	Large intestine
ENSBTAG00000016805	Large intestine
ENSBTAG00000019409	Large intestine
ENSBTAG00000014691	Large intestine
ENSBTAG00000000492	Large intestine
ENSBTAG00000015828	Large intestine
ENSBTAG00000002135	Large intestine
ENSBTAG00000005862	Large intestine
ENSBTAG00000006837	Large intestine
ENSBTAG00000000962	Large intestine
ENSBTAG00000018036	Large intestine
ENSBTAG00000024107	Large intestine
ENSBTAG00000044053	Large intestine
ENSBTAG00000021921	Large intestine
ENSBTAG00000048033	Large intestine
ENSBTAG00000006748	Large intestine
ENSBTAG00000001042	Large intestine
ENSBTAG00000009897	Large intestine
ENSBTAG00000012887	Large intestine
ENSBTAG00000025748	Large intestine
ENSBTAG00000000767	Large intestine
ENSBTAG00000009738	Large intestine
ENSBTAG00000034848	Large intestine
ENSBTAG00000046291	Large intestine
ENSBTAG00000006282	Large intestine
ENSBTAG00000001585	Large intestine
ENSBTAG00000021286	Large intestine
ENSBTAG00000019085	Large intestine
ENSBTAG00000017232	Large intestine
ENSBTAG00000015010	Large intestine
ENSBTAG00000006439	Large intestine
ENSBTAG00000031165	Large intestine
ENSBTAG00000016841	Large intestine
ENSBTAG00000008158	Large intestine
ENSBTAG00000007409	Large intestine
ENSBTAG00000005026	Large intestine
ENSBTAG00000012104	Large intestine
ENSBTAG00000015637	Large intestine
ENSBTAG00000049285	Large intestine
ENSBTAG00000019686	Large intestine
ENSBTAG00000011601	Large intestine
ENSBTAG00000020567	Large intestine
ENSBTAG00000053050	Large intestine
ENSBTAG00000004767	Large intestine
ENSBTAG00000001647	Large intestine
ENSBTAG00000046026	Large intestine
ENSBTAG00000010119	Large intestine
ENSBTAG00000020693	Large intestine
ENSBTAG00000005453	Large intestine
ENSBTAG00000020136	Large intestine
ENSBTAG00000016666	Large intestine
ENSBTAG00000009188	Large intestine
ENSBTAG00000002846	Large intestine
ENSBTAG00000021691	Large intestine
ENSBTAG00000011019	Large intestine
ENSBTAG00000017527	Large intestine
ENSBTAG00000011873	Large intestine
ENSBTAG00000019250	Large intestine
ENSBTAG00000001977	Large intestine
ENSBTAG00000015151	Large intestine
ENSBTAG00000022167	Large intestine
ENSBTAG00000007696	Large intestine
ENSBTAG00000011524	Large intestine
ENSBTAG00000013689	Large intestine
ENSBTAG00000013621	Large intestine
ENSBTAG00000006209	Large intestine
ENSBTAG00000003793	Large intestine
ENSBTAG00000018059	Large intestine
ENSBTAG00000016691	Large intestine
ENSBTAG00000048151	Large intestine
ENSBTAG00000001786	Large intestine
ENSBTAG00000006139	Large intestine
ENSBTAG00000012755	Large intestine
ENSBTAG00000009109	Large intestine
ENSBTAG00000001950	Large intestine
ENSBTAG00000013225	Large intestine
ENSBTAG00000020735	Large intestine
ENSBTAG00000054322	Large intestine
ENSBTAG00000050846	Large intestine
ENSBTAG00000039160	Large intestine
ENSBTAG00000053398	Large intestine
ENSBTAG00000023279	Large intestine
ENSBTAG00000009881	Large intestine
ENSBTAG00000021105	Large intestine
ENSBTAG00000010552	Large intestine
ENSBTAG00000022013	Large intestine
ENSBTAG00000004532	Large intestine
ENSBTAG00000026356	Large intestine
ENSBTAG00000017017	Large intestine
ENSBTAG00000047225	Large intestine
ENSBTAG00000017124	Large intestine
ENSBTAG00000021986	Large intestine
ENSBTAG00000005871	Large intestine
ENSBTAG00000016609	Large intestine
ENSBTAG00000019777	Large intestine
ENSBTAG00000004339	Large intestine
ENSBTAG00000011096	Large intestine
ENSBTAG00000021791	Large intestine
ENSBTAG00000001017	Large intestine
ENSBTAG00000021135	Large intestine
ENSBTAG00000020327	Large intestine
ENSBTAG00000020410	Large intestine
ENSBTAG00000004383	Large intestine
ENSBTAG00000022083	Large intestine
ENSBTAG00000051782	Large intestine
ENSBTAG00000024482	Large intestine
ENSBTAG00000046708	Large intestine
ENSBTAG00000006197	Large intestine
ENSBTAG00000009131	Large intestine
ENSBTAG00000018669	Large intestine
ENSBTAG00000017132	Large intestine
ENSBTAG00000027159	Large intestine
ENSBTAG00000015008	Large intestine
ENSBTAG00000001829	Large intestine
ENSBTAG00000017557	Large intestine
ENSBTAG00000005661	Large intestine
ENSBTAG00000051080	Large intestine
ENSBTAG00000044075	Large intestine
ENSBTAG00000004953	Large intestine
ENSBTAG00000021116	Large intestine
ENSBTAG00000017597	Large intestine
ENSBTAG00000020172	Large intestine
ENSBTAG00000032908	Large intestine
ENSBTAG00000003740	Large intestine
ENSBTAG00000005745	Large intestine
ENSBTAG00000008006	Large intestine
ENSBTAG00000002651	Large intestine
ENSBTAG00000015630	Large intestine
ENSBTAG00000014099	Large intestine
ENSBTAG00000016004	Large intestine
ENSBTAG00000021975	Large intestine
ENSBTAG00000046239	Large intestine
ENSBTAG00000027182	Large intestine
ENSBTAG00000006291	Large intestine
ENSBTAG00000012561	Large intestine
ENSBTAG00000037964	Large intestine
ENSBTAG00000020297	Large intestine
ENSBTAG00000051483	Large intestine
ENSBTAG00000013064	Large intestine
ENSBTAG00000025219	Large intestine
ENSBTAG00000033077	Large intestine
ENSBTAG00000003506	Large intestine
ENSBTAG00000024027	Large intestine
ENSBTAG00000013859	Large intestine
ENSBTAG00000013142	Large intestine
ENSBTAG00000002966	Large intestine
ENSBTAG00000012284	Large intestine
ENSBTAG00000000137	Large intestine
ENSBTAG00000020070	Large intestine
ENSBTAG00000003652	Large intestine
ENSBTAG00000017164	Large intestine
ENSBTAG00000020772	Large intestine
ENSBTAG00000000799	Large intestine
ENSBTAG00000021087	Large intestine
ENSBTAG00000011003	Large intestine
ENSBTAG00000020860	Large intestine
ENSBTAG00000019759	Large intestine
ENSBTAG00000016104	Large intestine
ENSBTAG00000003619	Large intestine
ENSBTAG00000008805	Large intestine
ENSBTAG00000005967	Large intestine
ENSBTAG00000017639	Large intestine
ENSBTAG00000019437	Large intestine
ENSBTAG00000010169	Large intestine
ENSBTAG00000004716	Large intestine
ENSBTAG00000030367	Large intestine
ENSBTAG00000048798	Large intestine
ENSBTAG00000001114	Large intestine
ENSBTAG00000016694	Large intestine
ENSBTAG00000007442	Large intestine
ENSBTAG00000021820	Large intestine
ENSBTAG00000047367	Large intestine
ENSBTAG00000002086	Large intestine
ENSBTAG00000016046	Large intestine
ENSBTAG00000025130	Large intestine
ENSBTAG00000007787	Large intestine
ENSBTAG00000018203	Large intestine
ENSBTAG00000038490	Large intestine
ENSBTAG00000003815	Large intestine
ENSBTAG00000044023	Large intestine
ENSBTAG00000049571	Large intestine
ENSBTAG00000003541	Large intestine
ENSBTAG00000003276	Large intestine
ENSBTAG00000002573	Large intestine
ENSBTAG00000003405	Large intestine
ENSBTAG00000002147	Large intestine
ENSBTAG00000049422	Large intestine
ENSBTAG00000024991	Large intestine
ENSBTAG00000001009	Large intestine
ENSBTAG00000001136	Large intestine
ENSBTAG00000031696	Large intestine
ENSBTAG00000021020	Large intestine
ENSBTAG00000021357	Large intestine
ENSBTAG00000011789	Large intestine
ENSBTAG00000014616	Large intestine
ENSBTAG00000002769	Large intestine
ENSBTAG00000002002	Large intestine
ENSBTAG00000014074	Large intestine
ENSBTAG00000020589	Large intestine
ENSBTAG00000026716	Large intestine
ENSBTAG00000000579	Large intestine
ENSBTAG00000039662	Large intestine
ENSBTAG00000008004	Large intestine
ENSBTAG00000011982	Large intestine
ENSBTAG00000012550	Large intestine
ENSBTAG00000021358	Large intestine
ENSBTAG00000003114	Large intestine
ENSBTAG00000002062	Large intestine
ENSBTAG00000001451	Large intestine
ENSBTAG00000023989	Large intestine
ENSBTAG00000002395	Large intestine
ENSBTAG00000013460	Large intestine
ENSBTAG00000003970	Large intestine
ENSBTAG00000050308	Large intestine
ENSBTAG00000003221	Large intestine
ENSBTAG00000053098	Large intestine
ENSBTAG00000023309	Large intestine
ENSBTAG00000009278	Large intestine
ENSBTAG00000002726	Large intestine
ENSBTAG00000000735	Large intestine
ENSBTAG00000054270	Large intestine
ENSBTAG00000021883	Large intestine
ENSBTAG00000020164	Large intestine
ENSBTAG00000003378	Large intestine
ENSBTAG00000032872	Large intestine
ENSBTAG00000049945	Large intestine
ENSBTAG00000024688	Large intestine
ENSBTAG00000049490	Large intestine
ENSBTAG00000013832	Large intestine
ENSBTAG00000010828	Large intestine
ENSBTAG00000007730	Large intestine
ENSBTAG00000006369	Large intestine
ENSBTAG00000021160	Large intestine
ENSBTAG00000031473	Large intestine
ENSBTAG00000003199	Large intestine
ENSBTAG00000015288	Large intestine
ENSBTAG00000050877	Large intestine
ENSBTAG00000018557	Large intestine
ENSBTAG00000018035	Large intestine
ENSBTAG00000018322	Large intestine
ENSBTAG00000040551	Large intestine
ENSBTAG00000009407	Large intestine
ENSBTAG00000053637	Large intestine
ENSBTAG00000003326	Large intestine
ENSBTAG00000051530	Large intestine
ENSBTAG00000005040	Large intestine
ENSBTAG00000021988	Large intestine
ENSBTAG00000017373	Large intestine
ENSBTAG00000014936	Large intestine
ENSBTAG00000038480	Large intestine
ENSBTAG00000007247	Large intestine
ENSBTAG00000036016	Large intestine
ENSBTAG00000013419	Large intestine
ENSBTAG00000004489	Large intestine
ENSBTAG00000011614	Large intestine
ENSBTAG00000017741	Large intestine
ENSBTAG00000008484	Large intestine
ENSBTAG00000043953	Large intestine
ENSBTAG00000008719	Large intestine
ENSBTAG00000019950	Large intestine
ENSBTAG00000019190	Large intestine
ENSBTAG00000002103	Large intestine
ENSBTAG00000000687	Large intestine
ENSBTAG00000021633	Large intestine
ENSBTAG00000011727	Large intestine
ENSBTAG00000049754	Large intestine
ENSBTAG00000002725	Large intestine
ENSBTAG00000005809	Large intestine
ENSBTAG00000013544	Large intestine
ENSBTAG00000052617	Large intestine
ENSBTAG00000031439	Large intestine
ENSBTAG00000008216	Large intestine
ENSBTAG00000050324	Large intestine
ENSBTAG00000012555	Large intestine
ENSBTAG00000012997	Large intestine
ENSBTAG00000044311	Large intestine
ENSBTAG00000020626	Large intestine
ENSBTAG00000012525	Large intestine
ENSBTAG00000002227	Large intestine
ENSBTAG00000012109	Large intestine
ENSBTAG00000021790	Large intestine
ENSBTAG00000051851	Large intestine
ENSBTAG00000024822	Large intestine
ENSBTAG00000004108	Large intestine
ENSBTAG00000012919	Large intestine
ENSBTAG00000043958	Large intestine
ENSBTAG00000000851	Large intestine
ENSBTAG00000004974	Large intestine
ENSBTAG00000014829	Large intestine
ENSBTAG00000003719	Large intestine
ENSBTAG00000051104	Large intestine
ENSBTAG00000000279	Large intestine
ENSBTAG00000018430	Large intestine
ENSBTAG00000009681	Large intestine
ENSBTAG00000014111	Large intestine
ENSBTAG00000030563	Large intestine
ENSBTAG00000023054	Large intestine
ENSBTAG00000016932	Large intestine
ENSBTAG00000019843	Large intestine
ENSBTAG00000011028	Large intestine
ENSBTAG00000020004	Large intestine
ENSBTAG00000040607	Large intestine
ENSBTAG00000015778	Large intestine
ENSBTAG00000021596	Large intestine
ENSBTAG00000009732	Large intestine
ENSBTAG00000037634	Large intestine
ENSBTAG00000020122	Large intestine
ENSBTAG00000015348	Large intestine
ENSBTAG00000007591	Large intestine
ENSBTAG00000002874	Large intestine
ENSBTAG00000012375	Large intestine
ENSBTAG00000003925	Large intestine
ENSBTAG00000014027	Large intestine
ENSBTAG00000018176	Large intestine
ENSBTAG00000019725	Large intestine
ENSBTAG00000006911	Large intestine
ENSBTAG00000054623	Large intestine
ENSBTAG00000014171	Large intestine
ENSBTAG00000018744	Large intestine
ENSBTAG00000001323	Large intestine
ENSBTAG00000054918	Large intestine
ENSBTAG00000000521	Large intestine
ENSBTAG00000003751	Large intestine
ENSBTAG00000009383	Large intestine
ENSBTAG00000036298	Large intestine
ENSBTAG00000050106	Large intestine
ENSBTAG00000013180	Large intestine
ENSBTAG00000031385	Large intestine
ENSBTAG00000005439	Large intestine
ENSBTAG00000007237	Large intestine
ENSBTAG00000009266	Large intestine
ENSBTAG00000008101	Large intestine
ENSBTAG00000011514	Large intestine
ENSBTAG00000003111	Large intestine
ENSBTAG00000005957	Large intestine
ENSBTAG00000018260	Large intestine
ENSBTAG00000002613	Large intestine
ENSBTAG00000011767	Large intestine
ENSBTAG00000043839	Large intestine
ENSBTAG00000002240	Large intestine
ENSBTAG00000006551	Large intestine
ENSBTAG00000007386	Large intestine
ENSBTAG00000006659	Large intestine
ENSBTAG00000016414	Large intestine
ENSBTAG00000001956	Large intestine
ENSBTAG00000051053	Large intestine
ENSBTAG00000004881	Large intestine
ENSBTAG00000014826	Large intestine
ENSBTAG00000011401	Large intestine
ENSBTAG00000002709	Large intestine
ENSBTAG00000031020	Large intestine
ENSBTAG00000018752	Large intestine
ENSBTAG00000002795	Large intestine
ENSBTAG00000000409	Large intestine
ENSBTAG00000010721	Large intestine
ENSBTAG00000014247	Large intestine
ENSBTAG00000015225	Large intestine
ENSBTAG00000052916	Large intestine
ENSBTAG00000026383	Large intestine
ENSBTAG00000015878	Large intestine
ENSBTAG00000047924	Large intestine
ENSBTAG00000017346	Large intestine
ENSBTAG00000002291	Large intestine
ENSBTAG00000007489	Large intestine
ENSBTAG00000021751	Large intestine
ENSBTAG00000039435	Large intestine
ENSBTAG00000011416	Large intestine
ENSBTAG00000044000	Large intestine
ENSBTAG00000050707	Large intestine
ENSBTAG00000003661	Large intestine
ENSBTAG00000030706	Large intestine
ENSBTAG00000014795	Large intestine
ENSBTAG00000012433	Large intestine
ENSBTAG00000026953	Large intestine
ENSBTAG00000015220	Large intestine
ENSBTAG00000006536	Large intestine
ENSBTAG00000008758	Large intestine
ENSBTAG00000016284	Large intestine
ENSBTAG00000010568	Large intestine
ENSBTAG00000008117	Large intestine
ENSBTAG00000003040	Large intestine
ENSBTAG00000012213	Large intestine
ENSBTAG00000047238	Large intestine
ENSBTAG00000012712	Large intestine
ENSBTAG00000001574	Large intestine
ENSBTAG00000055237	Large intestine
ENSBTAG00000047673	Large intestine
ENSBTAG00000008388	Large intestine
ENSBTAG00000013616	Large intestine
ENSBTAG00000010196	Large intestine
ENSBTAG00000030671	Large intestine
ENSBTAG00000006549	Large intestine
ENSBTAG00000015386	Large intestine
ENSBTAG00000006413	Large intestine
ENSBTAG00000020399	Large intestine
ENSBTAG00000037413	Large intestine
ENSBTAG00000000379	Large intestine
ENSBTAG00000011087	Large intestine
ENSBTAG00000005193	Large intestine
ENSBTAG00000021162	Large intestine
ENSBTAG00000022188	Large intestine
ENSBTAG00000013949	Large intestine
ENSBTAG00000012357	Large intestine
ENSBTAG00000015801	Large intestine
ENSBTAG00000004961	Large intestine
ENSBTAG00000019033	Large intestine
ENSBTAG00000023018	Large intestine
ENSBTAG00000017592	Large intestine
ENSBTAG00000030426	Large intestine
ENSBTAG00000017255	Large intestine
ENSBTAG00000000134	Large intestine
ENSBTAG00000004518	Large intestine
ENSBTAG00000012861	Large intestine
ENSBTAG00000017776	Large intestine
ENSBTAG00000011359	Large intestine
ENSBTAG00000000473	Large intestine
ENSBTAG00000018342	Large intestine
ENSBTAG00000010766	Large intestine
ENSBTAG00000017811	Large intestine
ENSBTAG00000022847	Large intestine
ENSBTAG00000046797	Large intestine
ENSBTAG00000022801	Large intestine
ENSBTAG00000003690	Large intestine
ENSBTAG00000047816	Large intestine
ENSBTAG00000020100	Large intestine
ENSBTAG00000048257	Large intestine
ENSBTAG00000002655	Large intestine
ENSBTAG00000046956	Large intestine
ENSBTAG00000000483	Large intestine
ENSBTAG00000015554	Large intestine
ENSBTAG00000017322	Large intestine
ENSBTAG00000014374	Large intestine
ENSBTAG00000003002	Large intestine
ENSBTAG00000001343	Large intestine
ENSBTAG00000020482	Large intestine
ENSBTAG00000051168	Large intestine
ENSBTAG00000013591	Large intestine
ENSBTAG00000016365	Large intestine
ENSBTAG00000003319	Large intestine
ENSBTAG00000005826	Large intestine
ENSBTAG00000021647	Large intestine
ENSBTAG00000021172	Large intestine
ENSBTAG00000017063	Large intestine
ENSBTAG00000000676	Large intestine
ENSBTAG00000010431	Large intestine
ENSBTAG00000015513	Large intestine
ENSBTAG00000047077	Large intestine
ENSBTAG00000055254	Large intestine
ENSBTAG00000026836	Large intestine
ENSBTAG00000050575	Large intestine
ENSBTAG00000011179	Large intestine
ENSBTAG00000001034	Large intestine
ENSBTAG00000003961	Large intestine
ENSBTAG00000020277	Large intestine
ENSBTAG00000045929	Large intestine
ENSBTAG00000019362	Large intestine
ENSBTAG00000011591	Large intestine
ENSBTAG00000009065	Large intestine
ENSBTAG00000009924	Large intestine
ENSBTAG00000006168	Large intestine
ENSBTAG00000011635	Large intestine
ENSBTAG00000004598	Large intestine
ENSBTAG00000012397	Large intestine
ENSBTAG00000006185	Large intestine
ENSBTAG00000019611	Large intestine
ENSBTAG00000013652	Large intestine
ENSBTAG00000015413	Large intestine
ENSBTAG00000006639	Large intestine
ENSBTAG00000032637	Large intestine
ENSBTAG00000013118	Large intestine
ENSBTAG00000048832	Large intestine
ENSBTAG00000052708	Large intestine
ENSBTAG00000016726	Large intestine
ENSBTAG00000008862	Large intestine
ENSBTAG00000018898	Large intestine
ENSBTAG00000010018	Large intestine
ENSBTAG00000015408	Large intestine
ENSBTAG00000010792	Large intestine
ENSBTAG00000031579	Large intestine
ENSBTAG00000006587	Large intestine
ENSBTAG00000020612	Large intestine
ENSBTAG00000032068	Large intestine
ENSBTAG00000006482	Large intestine
ENSBTAG00000006878	Large intestine
ENSBTAG00000015024	Large intestine
ENSBTAG00000011648	Large intestine
ENSBTAG00000011642	Large intestine
ENSBTAG00000016823	Large intestine
ENSBTAG00000016990	Large intestine
ENSBTAG00000020233	Large intestine
ENSBTAG00000006654	Large intestine
ENSBTAG00000020394	Large intestine
ENSBTAG00000007389	Large intestine
ENSBTAG00000008048	Large intestine
ENSBTAG00000045934	Large intestine
ENSBTAG00000000571	Large intestine
ENSBTAG00000002163	Large intestine
ENSBTAG00000046612	Large intestine
ENSBTAG00000046389	Large intestine
ENSBTAG00000049798	Large intestine
ENSBTAG00000044091	Large intestine
ENSBTAG00000033315	Large intestine
ENSBTAG00000016532	Large intestine
ENSBTAG00000004199	Large intestine
ENSBTAG00000046231	Large intestine
ENSBTAG00000013420	Large intestine
ENSBTAG00000052865	Large intestine
ENSBTAG00000001734	Large intestine
ENSBTAG00000049487	Large intestine
ENSBTAG00000010785	Large intestine
ENSBTAG00000000475	Large intestine
ENSBTAG00000010630	Large intestine
ENSBTAG00000017140	Large intestine
ENSBTAG00000008016	Large intestine
ENSBTAG00000027728	Large intestine
ENSBTAG00000040559	Large intestine
ENSBTAG00000021083	Large intestine
ENSBTAG00000013619	Large intestine
ENSBTAG00000053943	Large intestine
ENSBTAG00000046185	Large intestine
ENSBTAG00000006939	Large intestine
ENSBTAG00000019256	Large intestine
ENSBTAG00000014030	Large intestine
ENSBTAG00000021996	Large intestine
ENSBTAG00000020731	Large intestine
ENSBTAG00000005474	Large intestine
ENSBTAG00000015356	Large intestine
ENSBTAG00000003548	Large intestine
ENSBTAG00000015516	Large intestine
ENSBTAG00000054785	Large intestine
ENSBTAG00000019272	Large intestine
ENSBTAG00000013730	Large intestine
ENSBTAG00000009598	Large intestine
ENSBTAG00000010963	Large intestine
ENSBTAG00000001273	Large intestine
ENSBTAG00000010351	Large intestine
ENSBTAG00000021630	Large intestine
ENSBTAG00000033398	Large intestine
ENSBTAG00000003557	Large intestine
ENSBTAG00000051134	Large intestine
ENSBTAG00000014320	Large intestine
ENSBTAG00000008302	Large intestine
ENSBTAG00000005160	Large intestine
ENSBTAG00000014711	Large intestine
ENSBTAG00000048606	Large intestine
ENSBTAG00000012099	Large intestine
ENSBTAG00000049545	Large intestine
ENSBTAG00000045617	Large intestine
ENSBTAG00000011127	Large intestine
ENSBTAG00000000201	Large intestine
ENSBTAG00000007015	Large intestine
ENSBTAG00000002773	Large intestine
ENSBTAG00000007508	Large intestine
ENSBTAG00000001775	Large intestine
ENSBTAG00000047338	Large intestine
ENSBTAG00000018869	Large intestine
ENSBTAG00000020250	Large intestine
ENSBTAG00000020042	Large intestine
ENSBTAG00000023814	Large intestine
ENSBTAG00000005413	Large intestine
ENSBTAG00000006555	Large intestine
ENSBTAG00000019987	Large intestine
ENSBTAG00000020305	Large intestine
ENSBTAG00000014773	Large intestine
ENSBTAG00000012982	Large intestine
ENSBTAG00000014246	Large intestine
ENSBTAG00000048065	Large intestine
ENSBTAG00000008592	Large intestine
ENSBTAG00000013317	Large intestine
ENSBTAG00000027809	Large intestine
ENSBTAG00000018119	Large intestine
ENSBTAG00000007723	Large intestine
ENSBTAG00000011417	Large intestine
ENSBTAG00000007942	Large intestine
ENSBTAG00000005111	Large intestine
ENSBTAG00000052968	Large intestine
ENSBTAG00000051021	Large intestine
ENSBTAG00000018114	Large intestine
ENSBTAG00000018131	Large intestine
ENSBTAG00000012998	Large intestine
ENSBTAG00000040564	Large intestine
ENSBTAG00000000281	Large intestine
ENSBTAG00000011291	Large intestine
ENSBTAG00000031461	Large intestine
ENSBTAG00000053405	Large intestine
ENSBTAG00000006625	Large intestine
ENSBTAG00000045727	Large intestine
ENSBTAG00000011240	Large intestine
ENSBTAG00000017079	Large intestine
ENSBTAG00000017943	Large intestine
ENSBTAG00000015761	Large intestine
ENSBTAG00000007661	Large intestine
ENSBTAG00000007927	Large intestine
ENSBTAG00000006695	Large intestine
ENSBTAG00000018422	Large intestine
ENSBTAG00000007441	Large intestine
ENSBTAG00000017138	Large intestine
ENSBTAG00000042414	Large intestine
ENSBTAG00000044178	Large intestine
ENSBTAG00000021967	Large intestine
ENSBTAG00000017895	Large intestine
ENSBTAG00000005979	Large intestine
ENSBTAG00000004505	Large intestine
ENSBTAG00000038981	Large intestine
ENSBTAG00000054461	Large intestine
ENSBTAG00000021869	Large intestine
ENSBTAG00000002896	Large intestine
ENSBTAG00000031809	Large intestine
ENSBTAG00000006768	Large intestine
ENSBTAG00000043962	Large intestine
ENSBTAG00000008219	Large intestine
ENSBTAG00000045787	Large intestine
ENSBTAG00000010898	Large intestine
ENSBTAG00000007860	Large intestine
ENSBTAG00000031767	Large intestine
ENSBTAG00000005489	Large intestine
ENSBTAG00000005482	Large intestine
ENSBTAG00000018940	Large intestine
ENSBTAG00000021254	Large intestine
ENSBTAG00000031940	Large intestine
ENSBTAG00000047431	Large intestine
ENSBTAG00000006836	Large intestine
ENSBTAG00000024815	Large intestine
ENSBTAG00000021709	Large intestine
ENSBTAG00000002171	Large intestine
ENSBTAG00000002432	Large intestine
ENSBTAG00000001557	Large intestine
ENSBTAG00000013170	Large intestine
ENSBTAG00000000039	Large intestine
ENSBTAG00000011935	Large intestine
ENSBTAG00000016498	Large intestine
ENSBTAG00000004426	Large intestine
ENSBTAG00000023938	Large intestine
ENSBTAG00000020752	Large intestine
ENSBTAG00000013496	Large intestine
ENSBTAG00000048553	Large intestine
ENSBTAG00000014291	Large intestine
ENSBTAG00000018436	Large intestine
ENSBTAG00000046649	Large intestine
ENSBTAG00000001513	Large intestine
ENSBTAG00000016507	Large intestine
ENSBTAG00000053476	Large intestine
ENSBTAG00000017136	Large intestine
ENSBTAG00000015046	Large intestine
ENSBTAG00000005170	Large intestine
ENSBTAG00000024449	Large intestine
ENSBTAG00000016366	Large intestine
ENSBTAG00000011529	Large intestine
ENSBTAG00000000207	Large intestine
ENSBTAG00000025589	Large intestine
ENSBTAG00000054800	Large intestine
ENSBTAG00000017362	Large intestine
ENSBTAG00000001348	Large intestine
ENSBTAG00000010221	Large intestine
ENSBTAG00000007374	Large intestine
ENSBTAG00000007256	Large intestine
ENSBTAG00000011544	Large intestine
ENSBTAG00000052741	Large intestine
ENSBTAG00000042264	Large intestine
ENSBTAG00000002298	Large intestine
ENSBTAG00000054647	Large intestine
ENSBTAG00000018743	Large intestine
ENSBTAG00000023675	Large intestine
ENSBTAG00000039993	Large intestine
ENSBTAG00000032259	Large intestine
ENSBTAG00000032166	Large intestine
ENSBTAG00000020193	Large intestine
ENSBTAG00000016230	Large intestine
ENSBTAG00000044938	Large intestine
ENSBTAG00000008112	Large intestine
ENSBTAG00000022161	Large intestine
ENSBTAG00000012070	Large intestine
ENSBTAG00000021901	Large intestine
ENSBTAG00000001475	Large intestine
ENSBTAG00000017184	Large intestine
ENSBTAG00000014310	Large intestine
ENSBTAG00000047891	Large intestine
ENSBTAG00000010668	Large intestine
ENSBTAG00000007765	Large intestine
ENSBTAG00000052885	Large intestine
ENSBTAG00000011820	Large intestine
ENSBTAG00000009035	Large intestine
ENSBTAG00000019615	Large intestine
ENSBTAG00000014478	Large intestine
ENSBTAG00000011563	Large intestine
ENSBTAG00000008938	Large intestine
ENSBTAG00000043987	Large intestine
ENSBTAG00000020806	Large intestine
ENSBTAG00000019984	Large intestine
ENSBTAG00000015899	Large intestine
ENSBTAG00000054259	Large intestine
ENSBTAG00000023551	Large intestine
ENSBTAG00000046235	Large intestine
ENSBTAG00000044082	Large intestine
ENSBTAG00000011871	Large intestine
ENSBTAG00000017648	Large intestine
ENSBTAG00000001478	Large intestine
ENSBTAG00000011921	Large intestine
ENSBTAG00000000363	Large intestine
ENSBTAG00000001714	Large intestine
ENSBTAG00000018019	Large intestine
ENSBTAG00000005603	Large intestine
ENSBTAG00000021181	Large intestine
ENSBTAG00000017401	Large intestine
ENSBTAG00000050055	Large intestine
ENSBTAG00000001435	Large intestine
ENSBTAG00000008682	Large intestine
ENSBTAG00000013580	Large intestine
ENSBTAG00000050562	Large intestine
ENSBTAG00000019455	Large intestine
ENSBTAG00000014608	Large intestine
ENSBTAG00000005147	Large intestine
ENSBTAG00000027916	Large intestine
ENSBTAG00000015753	Large intestine
ENSBTAG00000014546	Large intestine
ENSBTAG00000013238	Large intestine
ENSBTAG00000005496	Large intestine
ENSBTAG00000015076	Large intestine
ENSBTAG00000003878	Large intestine
ENSBTAG00000016991	Large intestine
ENSBTAG00000000084	Large intestine
ENSBTAG00000004718	Large intestine
ENSBTAG00000008948	Large intestine
ENSBTAG00000003766	Large intestine
ENSBTAG00000013568	Large intestine
ENSBTAG00000007666	Large intestine
ENSBTAG00000013043	Large intestine
ENSBTAG00000018528	Large intestine
ENSBTAG00000017011	Large intestine
ENSBTAG00000016495	Large intestine
ENSBTAG00000049308	Large intestine
ENSBTAG00000006372	Large intestine
ENSBTAG00000053262	Large intestine
ENSBTAG00000001965	Large intestine
ENSBTAG00000008946	Large intestine
ENSBTAG00000019534	Large intestine
ENSBTAG00000016398	Large intestine
ENSBTAG00000044155	Large intestine
ENSBTAG00000001235	Large intestine
ENSBTAG00000016572	Large intestine
ENSBTAG00000001168	Large intestine
ENSBTAG00000015170	Large intestine
ENSBTAG00000014735	Large intestine
ENSBTAG00000020432	Large intestine
ENSBTAG00000017330	Large intestine
ENSBTAG00000015521	Large intestine
ENSBTAG00000014555	Large intestine
ENSBTAG00000021210	Large intestine
ENSBTAG00000001939	Large intestine
ENSBTAG00000031718	Large intestine
ENSBTAG00000048965	Large intestine
ENSBTAG00000011684	Large intestine
ENSBTAG00000031012	Large intestine
ENSBTAG00000013537	Large intestine
ENSBTAG00000011217	Large intestine
ENSBTAG00000007674	Large intestine
ENSBTAG00000011936	Large intestine
ENSBTAG00000002126	Large intestine
ENSBTAG00000007636	Large intestine
ENSBTAG00000042898	Large intestine
ENSBTAG00000018572	Large intestine
ENSBTAG00000000472	Large intestine
ENSBTAG00000008243	Large intestine
ENSBTAG00000018613	Large intestine
ENSBTAG00000008603	Large intestine
ENSBTAG00000001376	Large intestine
ENSBTAG00000015385	Large intestine
ENSBTAG00000024901	Large intestine
ENSBTAG00000017115	Large intestine
ENSBTAG00000030517	Large intestine
ENSBTAG00000010292	Large intestine
ENSBTAG00000040111	Large intestine
ENSBTAG00000001338	Large intestine
ENSBTAG00000005052	Large intestine
ENSBTAG00000023172	Large intestine
ENSBTAG00000015482	Large intestine
ENSBTAG00000008170	Large intestine
ENSBTAG00000024431	Large intestine
ENSBTAG00000049801	Large intestine
ENSBTAG00000018954	Large intestine
ENSBTAG00000053597	Large intestine
ENSBTAG00000018367	Large intestine
ENSBTAG00000008382	Large intestine
ENSBTAG00000021668	Large intestine
ENSBTAG00000003850	Large intestine
ENSBTAG00000004519	Large intestine
ENSBTAG00000003245	Large intestine
ENSBTAG00000019828	Large intestine
ENSBTAG00000020281	Large intestine
ENSBTAG00000031444	Large intestine
ENSBTAG00000014496	Large intestine
ENSBTAG00000037804	Large intestine
ENSBTAG00000013802	Large intestine
ENSBTAG00000004484	Large intestine
ENSBTAG00000004430	Large intestine
ENSBTAG00000019761	Large intestine
ENSBTAG00000047843	Large intestine
ENSBTAG00000017053	Large intestine
ENSBTAG00000014898	Large intestine
ENSBTAG00000013781	Large intestine
ENSBTAG00000012423	Large intestine
ENSBTAG00000015392	Large intestine
ENSBTAG00000008625	Large intestine
ENSBTAG00000017729	Large intestine
ENSBTAG00000033267	Large intestine
ENSBTAG00000013055	Large intestine
ENSBTAG00000001857	Large intestine
ENSBTAG00000011313	Large intestine
ENSBTAG00000010690	Large intestine
ENSBTAG00000024726	Large intestine
ENSBTAG00000015138	Large intestine
ENSBTAG00000039709	Large intestine
ENSBTAG00000055220	Large intestine
ENSBTAG00000009091	Large intestine
ENSBTAG00000021410	Large intestine
ENSBTAG00000007388	Large intestine
ENSBTAG00000005129	Large intestine
ENSBTAG00000052796	Large intestine
ENSBTAG00000042950	Large intestine
ENSBTAG00000012086	Large intestine
ENSBTAG00000004511	Large intestine
ENSBTAG00000007532	Large intestine
ENSBTAG00000008804	Large intestine
ENSBTAG00000017740	Large intestine
ENSBTAG00000014592	Large intestine
ENSBTAG00000009428	Large intestine
ENSBTAG00000051666	Large intestine
ENSBTAG00000050790	Large intestine
ENSBTAG00000012135	Large intestine
ENSBTAG00000018143	Large intestine
ENSBTAG00000044788	Large intestine
ENSBTAG00000004608	Large intestine
ENSBTAG00000013562	Large intestine
ENSBTAG00000002201	Large intestine
ENSBTAG00000010510	Large intestine
ENSBTAG00000013951	Large intestine
ENSBTAG00000004358	Large intestine
ENSBTAG00000013133	Large intestine
ENSBTAG00000003555	Large intestine
ENSBTAG00000054314	Large intestine
ENSBTAG00000015165	Large intestine
ENSBTAG00000011244	Large intestine
ENSBTAG00000016193	Large intestine
ENSBTAG00000029921	Large intestine
ENSBTAG00000037687	Large intestine
ENSBTAG00000003444	Large intestine
ENSBTAG00000013245	Large intestine
ENSBTAG00000012261	Large intestine
ENSBTAG00000003334	Large intestine
ENSBTAG00000006566	Large intestine
ENSBTAG00000048550	Large intestine
ENSBTAG00000006357	Large intestine
ENSBTAG00000046268	Large intestine
ENSBTAG00000018224	Large intestine
ENSBTAG00000021125	Large intestine
ENSBTAG00000015353	Large intestine
ENSBTAG00000004387	Large intestine
ENSBTAG00000037951	Large intestine
[truncated: 48,263 more rows]
