# Supplementary material for: Pan-tissue transcriptomic profiling of dairy cattle
Source: J Anim Sci Biotechnol. 2026 Jun 14;17:120. doi: 10.1186/s40104-026-01440-9 (PMC13264825; doi:10.1186/s40104-026-01440-9)
Supplement: Supplementary file 1 — Additional file 1: Table S1. Summary of mRNA sequencing datasets used in this study, including sample identifiers, tissue sources, sequencing platforms, read alignment rates, and other quality control metrics. Table S2. Milk production–related candidate genes retrieved from the Cattle QTL database, encompassing five milk production traits, including milk yield, fat yield, fat percentage, protein yield, and protein percentage. Table S3. List of tissue-specific genes identified across tissues. Genes were defined as tissue-specifically expressed based on a one-versus-all comparison using thresholds of log2FC > 1 and Benjamini–Hochberg adjusted P < 0.05. Table S4. List of tissue-specific miRNAs identified across tissues using DESeq2, with filtering criteria of log2FC > 1 and adjusted P < 0.05. Table S5. List of tissue-specific lncRNAs identified across tissues, defined by log2FC > 1 and adjusted P < 0.05. Table S6. List of tissue-specific circRNAs identified across tissues using DESeq2 (log2FC > 0.5, adjusted P < 0.05). Host gene annotations for each circRNA are provided. Table S7. Comprehensive list of alternative splicing events identified across all tissues using rMATS, including skipped exon (SE), mutually exclusive exon (MXE), alternative 5′ splice site (A5SS), alternative 3′ splice site (A3SS), and retained intron (RI) events. Differential alternative splicing events were defined using thresholds of |ΔPSI| ≥ 0.1 and Benjamini–Hochberg adjusted P < 0.05. Table S8. List of alternative polyadenylation events identified across tissues, including gene-level alternative polyadenylation events status and the dominant polyadenylation site (proximal or distal) in each tissue. [file 40104_2026_1440_MOESM1_ESM.zip › Table S3.xlsx]

## Sheet: Milk fat yield
Table S3a. Genes related milk fat yield from QTL database
ZNF16
PPM1H
KCNQ3
HADHB
RBM47
GPM6B
PHF20
PRICKLE1
MSN
COL4A6
CLEC4A
CENPE
PTPN11
DNAJC24
TRPS1
PARD3
ITGB1BP1
GPR20
CTNNA2
ABTB2
SYT3
DENND3
TBCD
SLC4A4
LOC104974297
TRAPPC9
MAOB
SEC23IP
PDE4D
EP400
LPL
TSNARE1
MSTN
SPATA3
PPFIBP1
ACADVL
ZBP1
CCDC57
PRRX2
SUFU
AGPAT6
SLC6A9
PDGFRB
FER1L5
UBOX5
GABARAPL1
DACH1
PLEKHA5
NFAM1
TCF7L2
FAM168A
OPLAH
LOC511498
CNST
ARNTL
SEC24D
SEC13
FGF2
SLC24A4
SYTL5
LMNTD1
FUT10
BIN2
SREBF2
CSGALNACT1
PTK2
NPC1
STIM1
SPATC1
COL4A4
GML
AAAS
C2CD5
CCDC91
LY6E
UGT1A6
PTBP2
IGF1
CHST11
ACSBG2
PEA15
DNMBP
CERS6
EXOC4
ZNF45
LIPA
GLYCAM1
GC
SART3
CENPC
BTRC
SLC15A5
GRIA4
NFX1
ANKRD44
THRSP
IL1RAPL2
TTC27
ALDH5A1
AGO2
SYN3
PLEC
CSN1S1
SMYD1
AASDHPPT
ARPIN
WDR17
CPA5
LOC785540
EPB41L2
USP24
PKLR
MAP6
RNF10
CYHR1
HERC6
RERG
LOC101908561
ACOXL
TFCP2
SLC6A13
NINJ2
ATP5MC2
IGF2
FAM134B
SLC22A7
RIC8B
ENTHD1
NRG3
CRTAC1
SUPT3H
SHROOM3
GHR
LOC107131181
LOC104972567
ROCK2
CKAP4
GHRL
ARMC1
NT5DC3
SFXN4
BAG2
LOC104968898
HOXC8
EMP1
CHRM3
EXT1
ZBTB16
CXCR1
NALCN
NOS1AP
GUCY2C
ST8SIA1
PAH
ARHGEF9
CADPS2
ITGA1
PHF2
IQANK1
SECISBP2
MROH1
ERC1
NHSL1
IRF9
CACNA1C
DCDC1
ATF3
ZNF407
KAZN
ASCL1
TANK
GSK3A
PTPRO
CUL3
VSTM1
ANK1
MPPED2
TBC1D12
EPS8
DHX32
KDM3B
CDCA2
TF
GASK1B
TENM2
CDKN1A
KLHL1
KCNIP4
DTNB
PTPRR
PIGN
ARAP1
SEC22A
LGI1
NGFR
FGD4
ASB5
EIF2B3
CD14
KHDRBS2
DDIT3
C2CD3
CXCR2
LOC101906736
PHEX
PKHD1
KDM4C
VWA8
HHAT
MGST1
ZKSCAN8
UHRF2
NSD2
DOCK1
RETSAT
IGF1R
BEST3
PLCB1
PCIF1
ZNF404
CAPRIN1
SERPINA5
SCRN1
PPME1
NBAS
MACROD2
PRNP
FHIT
TRAF3IP2
TMTC1
PIK3C2G
NOD2
COL1A2
PKD2L1
ARHGEF12
APLF
SUN2
LAMA4
TM6SF2
PDE9A
MTSS1
CRACR2A
LOC104974257
PRMT8
LAP3
SUCLG2
SPP1
ANKFN1
SEC63
UBE2E2
TBX5
CSN2
WWC3
MGP
CTNNA3
HPCAL1
EBF1
CPSF1
ITPK1
LOC100848939
LOC617565
PHKA2
NR4A1
CSN3
PARM1
ZNF696
MTMR3
SPOCK1
POLD3
UBE2R2
POLR3B
AMN1
ARRB1
CACNG5
LOC788871
LOXL2
KMT2A
BBOX1
DERA
SCRIB
NAT10
RBMS3
TNFSF10
ACACB
SORCS3
ALDH18A1
FRMD5
IL8
SESN2
GH1
KCNT1
MOCS1
FBF1
CASC1
GRIK2
EGF
UGT2A1
A2ML1
FTO
EPPK1
ABCC9
PDE4B
SLC45A4
FAM135B
CHUK
TBC1D9
SLIT3
SHROOM2
ARHGAP22
ABCA1
KCNK9
IL8R
CAST
MAF1
APP
KRT75
MCM8
COL22A1
LEP
CACUL1
ERBB2
BCL2L14
VPS28
ROBO1
PDE1B
CPSF3
ABCG2
SLK
DGAT1
ST3GAL1
SHANK2
NUCB2
SLC10A7
GLT8D2
ITPR2
MAML3
SH3PXD2A
MED28
ANO2
MAT2A
NCSTN
SLC16A7
ZBTB39
APBB2
CCDC69
LOC100140503
PALLD
PAK5
PPP1R16A
SERPINA1
MAPK15
FBLN5
PRLR
AFF2
DCUN1D1
ANXA9
LIN7A
CUL2
COX15
HPSE2
RPL23A
NR1H3
ACAT2
B4GALNT3
HSF1
PCED1B
GALE
PITRM1
TNK2
STK3
FADS2
NRSN2
ACTE1
IGFBP7
LTF
ZNF335
TMC5
CSTF3
SLC25A21
CYP7A1
AURKA
ATF7
TACC2
SLCO1A2
TRIM3
RFX4
SLC25A12
MYBPC1
ANKRD17
ADAM2
CNTN5
ARHGAP26
CSAD
ARSG
KCTD16
DIS3L2
NDRG4
RASAL1
TMCC3
SRC
PPARGC1A
PLXNC1
LIPT2
PCBD1
FASN
RHPN1
HSPA8
ANO3
DOCK5
RNF157
METTL15
RUNX3
C18H19ORF47
CERS5
PMP22
ADCY3
FA2H
NT5E
GBF1
NCOA1
IL2RB
SLCO1C1
NELL2
CYP21
LDLRAD3
SERPINB5
RCAN2
LOC107131873
NDP
SOWAHB
PPP2R2B
CLU
LOC788286
ZC3H3
IDH1
SMPD5
ARHGAP6
LPIN1
SAA2
NCKAP1L
CNOT1
MDM1
IQSEC3
GRIN2B
KSR2
SLC8A1
PCDHA13
PUS7L
IRF6
LOC101901918
MBNL3
RASSF8
CBX6
ADGRB1
DCHS1
SLC25A28
LOC100140490
ARHGEF28
CNNM2
LOC100848575
LOC787628
EEF1D

## Sheet: Milk fat percent
Table S3b. Genes related milk fat percent from QTL database
ZNF16
OCLN
KCNQ3
PHF20
LY6H
C1R
MSN
RICTOR
COL4A6
PARD3
ITGB1BP1
GPR20
APBA1
SREBP-1
SYT3
DENND3
TBCD
NFIB
C4A
TRAPPC9
MRPL32
MAOB
STAT1
PDE4D
NIPBL
LPL
BAIAP2
PLEK
TSNARE1
ACO2
SPATA3
ACADVL
ZBP1
BYSL
CCDC57
PRRX2
AGPAT6
PDGFRB
GABARAPL1
DACH1
PLEKHA5
NFAM1
OPLAH
ABHD2
SEC24D
WDPCP
SEC13
PHF20L1
AURKB
SYTL5
PRL
FUT10
VIPR2
SREBF2
EFR3A
CSGALNACT1
PTK2
NPC1
COL4A4
GML
SLC35F6
CCDC91
LY6E
MYO16
SDR16C5
GSDMD
UGT1A6
IGF1
PARP8
SERPINA14
PEA15
CERS6
SPEF2
ZNF45
LIPA
FCGR2
ITSN2
SART3
LOC100299242
AAK1
CREBL2
SLC15A5
GRIA4
SWT1
SLC8A3
IL1RAPL2
ALDH5A1
AGO2
SYN3
PLEC
CSN1S1
ARPIN
AASDHPPT
WDR17
CPA5
EPB41L2
ZMYND11
MRPS30
CYHR1
HERC6
RERG
LOC101908561
ACOXL
PYCR3
CPQ
TSHB
IGF2
FAM134B
NAPRT
GLI4
ENTHD1
NRG3
NCKAP5
SUPT3H
GHR
LOC104972567
NT5DC3
OSMR
CHRM3
EMP1
EXT1
PLBD1
NALCN
GUCY2C
EGFLAM
ST8SIA1
TDRKH
PAH
ARHGEF9
CD9
CADPS2
PHF2
C7
ZNF592
CACHD1
BCAT1
IQANK1
HSD17B3
MROH1
SDC2
BRINP3
NHSL1
GNAS
GINS4
IRF9
IGFBP2
ZNF407
CYP27A1
LOC104975277
GSK3A
ERCC6L2
PTPRO
CUL3
GRHL2
CD4
ETV6
CCL28
DHX32
EPS8
C6
TENM2
CDKN1A
KCNIP4
CSMD2
GPIHBP1
NGFR
ASB5
HS6ST3
KHDRBS2
DDIT3
KDM4C
FAM83H
MGST1
ZKSCAN8
TPCN1
SLC1A3
P4HA3
DOCK1
MANSC1
IGF1R
PLCE1
PCIF1
MS4A8
SCRN1
NBAS
PRNP
FHIT
PIK3C2G
PKD2
EMB
LRP6
APLF
SUN2
DPP10
SLCO1B3
CRACR2A
RNF19A
LAP3
TTC33
SPP1
KLHL41
ANKFN1
STAT5A
SEC63
CSN2
WWC3
MGP
CCNB1
CTNNA3
HPCAL1
BTN1A1
EBF1
CPSF1
ITPK1
LOC100848939
NR4A1
ZNF696
OXCT1
LOC100299732
MTMR3
SPOCK1
MFGE8
RASGRP3
TLR4
RGS22
SLC1A1
FAM13A
CCN4
ARRB1
CACNG5
KMT2A
CAPN14
VPS13B
DERA
SCRIB
ATP1B2
COL6A1
CD2
ELOVL6
DGKG
TNFSF10
ACACB
ALDH18A1
FRMD5
SESN2
RAI14
GH1
LOC107133100
MOCS1
GSG1
EGF
A2ML1
SCD
CLEC2B
EPPK1
ANTXR1
TGM2
RUNX2
ABCC9
FYB
SLC45A4
FAM135B
GDNF
TBC1D9
SLIT3
KCNK9
MATN2
CCND3
DIP2C
ARHGAP39
MAF1
MCM8
COL22A1
OCIAD2
LEP
OLR1
ERBB2
BCL2L14
VPS28
GARIN2
PDE1B
ABCG2
DAB2
SOX5
DGAT1
ST3GAL1
OLFM4
SHANK2
NUCB2
GRHL3
MND1
SLC10A7
ZNF34
CDH2
ITPR2
LOC104975271
MAML3
MAT2A
NNT
NCSTN
KDM6A
ZBTB39
CCDC69
APBB2
EFNA1
LY6D
NFIX
MAN1A2
PPP1R16A
SERPINA1
MAPK15
FBLN5
ZFAT
PRLR
DCUN1D1
ARID5B
EPHA6
LGMN
PRKDC
HPSE2
RPL23A
HSF1
FADS2
NRSN2
NUP98
TBC1D1
DOK6
IGFBP7
LOC107131524
LTF
ZNF335
TMC5
RAI1
CSTF3
AURKA
MAP4K4
SLC52A2
GBA
SLCO1A2
RFX4
KHDRBS3
SLC25A12
ANKRD17
ADAM2
CNTN5
MTMR12
ARHGAP26
SMCO3
RAB4A
CSAD
ETS2
PPARGC1A
PCBD1
LOC789384
FABP4
FASN
RHPN1
HSPA8
UGDH
SCARB1
DOCK5
NPR3
RNF157
FA2H
NT5E
ARHGAP25
SERPINB5
ZDHHC17
TSPAN32
PLCXD3
CCDC141
HERC5
CLU
ZC3H3
IDH1
SMPD5
LPIN1
SAA2
IFIH1
ZNF484
PTRH1
FP
GRIN2B
CSN@
ADAMTS12
KSR2
SLC8A1
PCDHA13
PARP12
TG
TRIM68
IRF6
LOC101901918
MBNL3
OAS1Z
ADGRB1
CDC42BPA
PAEP
HCN1
LALBA
LOC100848575
LOC787628
EEF1D

## Sheet: Milk protein percent
Table S3c. Genes related milk protein percent from QTL database
ZNF16
XYLT1
CD101
RICTOR
COL4A6
COA1
ADAMTS6
RTF1
POU1F1
PARD3
ITGB1BP1
GPR20
APBA1
SYT3
DENND3
SLC4A4
VANGL1
SDAD1
LAMA5
C4A
TRAPPC9
MRPL32
MAOB
STAT1
PDE4D
NIPBL
LPL
BAIAP2
LOC528329
TSNARE1
ACO2
CCL2
ACADVL
GUCA1A
ZBP1
CLIC5
BYSL
LOC788895
SPAG1
APOA4
PDGFRB
ART3
SNX13
GABARAPL1
DACH1
TAF4
NFAM1
TCF7L2
IL7
ABHD2
ARHGEF2
NCF4
ARNTL
SEC24D
SEC13
CENPQ
BOLA-DRB1
ANGPT1
SYTL5
RPAP3
PRL
FUT10
NOTCH2
PELO
FRYL
RMND5B
SREBF2
LAPTM4B
CSGALNACT1
PTK2
NPC1
CXCL10
COL4A4
SHLD1
GML
CCDC91
LY6E
PPP1R14C
UGT1A6
UGT2B10
IGF1
PARP8
ACSBG2
SERPINA14
PEA15
SPEF2
ZNF45
LOC100296421
HFM1
FCSK
WDR74
LIPA
FCGR2
SART3
CENPC
MCUB
IL1RAPL2
BCO2
BSP3
ALDH5A1
AGO2
SYN3
ROR1
PLEC
LOC788142
CSN1S1
ARPIN
ZFPM2
WDR17
CPA5
ADAMTS17
EPB41L2
DENND4B
LOC101904405
ZMYND11
PKLR
MRPS30
CDH4
TCF20
CYHR1
HERC6
RASGRF1
ACOXL
CHN2
TRHR
CPQ
TGM7
SYCP1
IGF2
FAM134B
BCL2L12
TRERF1
ENTHD1
NRG3
SUPT3H
SHROOM3
NDUFS4
GHR
CACNG2
TBC1D22A
MDGA1
LRP12
NT5DC3
SFXN4
LOC104968898
OSMR
CHRM3
EXT1
EPHA5
NALCN
EGFLAM
TDRKH
ARHGEF9
STK35
CADPS2
LOC100138004
ITGA1
RNF115
PHF2
C7
ZNF592
FBXO43
CACHD1
BCAT1
IQANK1
GOSR2
SECISBP2
MROH1
SDC2
BRINP3
GON4L
NHSL1
GNAS
IRF9
IGFBP2
ATF3
BSND
ZNF407
CYP27A1
LOC104975277
LOC104973829
GSK3A
PTPRO
CUL3
GRHL2
ZBTB46
CCL28
TBC1D12
EPS8
DHX32
HIF1A
SLC22A6
C6
TENM2
SLC17A9
CDKN1A
NLK
SEC22A
MYT1
ASB5
TRABD2B
EIF2B3
WDR70
KHDRBS2
DDIT3
KDM4C
VWA8
HHAT
MGST1
ZKSCAN8
TPCN1
SLC1A3
SYBU
DOCK1
RETSAT
FCER1G
IGF1R
PCIF1
MS4A8
SCRN1
NBAS
MACROD2
PRNP
MEIS1
FHIT
PKD2
EMB
SUN2
RIMS2
CDS2
AZIN1
NDUFAF1
RNF19A
LAP3
TTC33
SPP1
ANKFN1
STAT5A
SEC63
UBE2E2
CSN2
WWC3
MGP
CTNNA3
APH1B
SLIT2
CPSF1
ITPK1
LOC100848939
NR4A1
CSN3
PARM1
ZNF696
RAD51
EPHB1
LOC104971520
OXCT1
MTMR3
SPOCK1
MRPS28
MFGE8
SLC37A1
RBBP8NL
SIRPB1
LOC104974103
RASGRP3
TLR4
RGS22
FAM13A
CACNG5
KMT2A
USP3
VPS13B
SCRIB
ATP1B2
COL6A1
NRCAM
DAPK2
NCALD
DGKG
ACACB
FRMD5
IL8
SESN2
RAI14
DCK
GH1
SYT11
MOCS1
PICALM
EGF
UGT2A1
SCD
EPPK1
TGM2
RUNX2
TMEM63B
FYB
MAGEA11
VIT
SLC45A4
FAM135B
GDNF
TBC1D9
ARHGAP22
KCNK9
MATN2
CCND3
CDH6
CERS3
ARHGAP39
MAF1
PRPF6
MTG2
COL22A1
LEP
GRIA3
MTRR
OLR1
ERBB2
LARP4B
VPS28
PDE1B
CPSF3
ABCG2
DAB2
DGAT1
GRAMD4
SEMA5A
SHANK2
NUCB2
SLC10A7
LOC104975271
MAML3
POP1
MED28
BICRAL
NNT
AP3S2
MAT2A
NCSTN
KDM6A
APBB2
SNRNP200
EFNA1
HSD17B14
OSBPL2
LY6D
WDR37
NFIX
MEF2C
PPP1R16A
MAPK15
FBLN5
LOC526979
PRLR
CTCFL
DCUN1D1
ARID5B
LOC787257
LGMN
REG4
ADAM15
GABRA5
HPSE2
RPL23A
SLC38A3
GALE
RAC2
STK3
FADS2
NRSN2
CD160
TBC1D1
DOK6
IGFBP7
LTF
LOC101904633
ZNF335
TMC5
BAALC
AURKA
MAP4K4
GBA
SLCO1A2
UBR5
KHDRBS3
SLC25A12
ANKRD17
ADAM2
MTMR12
CNTN5
ARHGAP26
CSAD
ARSG
MYH10
ETS2
LOC617979
DPY19L4
SRC
PPARGC1A
PCBD1
FUT1
DPYS
FABP4
FASN
HSTN
RHPN1
HSPA8
UGDH
SCARB1
DOCK5
RUFY3
RNF157
C18H19ORF47
PMP22
FA2H
LOC781553
ZNF215
SERPINB5
TSPAN32
ATP1A3
PLCXD3
INTS8
DCST2
CCDC141
SOWAHB
PPP2R2B
TPD52L2
ZC3H3
FRMD6
IDH1
SMPD5
ARHGAP6
DNAJC5
CC2D1A
LPIN1
IFIH1
TSC1
ADARB2
ADAMTS12
KSR2
SLC8A1
PARP12
IRF6
LOC101901918
MBNL3
DIDO1
TAFA4
OAS1Z
FNDC3B
ADGRB1
RRM2B
PAEP
HCN1
LOC787628
EEF1D

## Sheet: Milk protein yield
Table S3d. Genes related milk protein yield from QTL database
ZNF16
PPM1H
HADHB
RBM47
PLA2G6
GPM6B
WDR62
PHF20
CCDC18
COL4A6
PDE7B
CENPE
ITGB1BP1
GPR20
SYT3
PIBF1
GABBR2
TBCD
SLC4A4
TRAPPC9
MAOB
SEC23IP
STAT1
PDE4D
PMM2
TSNARE1
ACO2
MSTN
CCL2
ACADVL
ZBP1
NARS2
LOC101905166
PRRX2
CCDC60
PDGFRB
UBOX5
GABARAPL1
DACH1
NFAM1
TCF7L2
TSPAN11
ARNTL
SEC24D
SEC13
AURKB
SMYD3
SLC24A4
LOC786372
GRB10
FUT10
ARF3
TPH1
SREBF2
GRIN3A
CSGALNACT1
PTK2
NPC1
STIM1
COL4A4
GML
AAAS
C16H1ORF105
CCDC91
LY6E
AVP
PTBP2
IL12RB2
IGF1
PSMD1
PEA15
EXOC4
NTM
ZNF45
LPHN2
GLYCAM1
FCGR2
GC
NPFFR2
EMX2
ANKRD44
THRSP
IL1RAPL2
ALDH5A1
AGO2
SYN3
PLEC
CSN1S1
SMYD1
WDR17
LOC781710
CPA5
LOC786706
EPB41L2
USP24
PKLR
UMPS
CDH4
HMGA2
TCF20
RNF10
CYHR1
HERC6
TMPRSS11F
GSTA3
SLC6A13
RASSF9
NOTCH4
NINJ2
ATP5MC2
DPYD
IGF2
FAM134B
SLC22A7
ENTHD1
NRG3
NCKAP5
SUPT3H
GHR
ADAM12
CDKAL1
ROCK2
ANO6
NT5DC3
SFXN4
BAG2
LOC104968898
HOXC8
CHRM3
EXT1
CD27
CXCR1
NALCN
NFKBIL1
MAGI1
CADPS2
ITGA1
TRIM31
PHF2
BCAT1
IQANK1
SECISBP2
MROH1
ERC1
NHSL1
GNAS
IRF9
GFRA2
ATF3
ZNF407
CYP27A1
TANK
GSK3A
CUL3
ZKSCAN4
ANK1
CD4
CARMIL1
TBC1D12
DHX32
ALKBH2
TENM2
CDKN1A
KCNIP4
NLK
DTNB
PTPRR
PIGN
SEC22A
NGFR
FANK1
ASB5
BOP1
CD14
EIF2B3
CSNK1A1
DDIT3
GABBR1
SH2D2A
CXCR2
ATF6B
PKHD1
PALMD
KDM4C
VWA8
TNIK
HHAT
ZKSCAN8
UHRF2
NSD2
DOCK1
RETSAT
IGF1R
PLCE1
BEST3
PROP1
PLCB1
PCIF1
SERPINA5
SCRN1
NBAS
MACROD2
PRNP
FHIT
TRAF3IP2
NOD2
GYS2
APLF
ARHGEF12
CNTN1
KCNA6
DPP10
PDE9A
LOC786987
CRACR2A
PRMT8
LAP3
SUCLG2
ANKFN1
STAT5A
CYP7B1
SEC63
UBE2E2
CSN2
WWC3
SP140L
CCNB1
CTNNA3
HPCAL1
EBF1
ITPK1
LOC100848939
LOC617565
PHKA2
NR4A1
LOC104973254
SLC36A2
CSN3
PARM1
ZNF696
CACNA2D3
MTMR3
SPOCK1
MRPS28
GALNT8
CLCA2
RASGRP3
RGS22
CACNG5
ADGRL3
KMT2A
SCRIB
NCR3
TNFSF10
ACACB
ALDH18A1
FRS2
ENO4
FRMD5
IL8
SESN2
DCK
GH1
TRIM56
ANCR
KCNT1
MOCS1
FST
EGF
UGT2A1
MICALL1
SCD
EPPK1
LOC107132524
TGM2
RUNX2
ABCC9
TNS3
DZIP3
SLC45A4
FAM135B
TBC1D9
SLIT3
SHROOM2
HSD17B7
ARHGAP22
KCNK9
MTF2
SPIDR
CAST
CCND3
SEL1L
ARHGAP39
MAF1
APP
MCM8
COL22A1
LEP
LRRC8D
CACUL1
ERBB2
DNAJC12
LARP4B
VPS28
ROBO1
PDE1B
ABCG2
TCF19
DGAT1
LOC615278
PLPPR5
SHANK2
NUCB2
SLC10A7
STAT5B
PREX1
MAML3
MED28
BICRAL
MAT2A
NCSTN
POU6F2
APBB2
CCDC69
BCAR3
VPS35
LOC100140503
PALLD
PAK5
PPP1R16A
SERPINA1
MAPK15
FBLN5
PRLR
AFF2
DCUN1D1
COL24A1
ARID5B
LIN7A
PRKDC
HPSE2
RPL23A
C5H12ORF40
B4GALNT3
PCED1B
GALE
SLC9A9
PITRM1
STK3
FADS2
NRSN2
ANKRD54
LETM1
DOK6
AGBL4
LTF
SLC2A13
ZNF335
TMC5
SLC25A21
CYP7A1
AURKA
ATF7
MSH5
SLCO1A2
UBR5
KHDRBS3
SPATS2
ANKRD17
MYBPC1
ADAM2
CNTN5
ARHGAP26
CTBP2
CSAD
ARSG
DIS3L2
RAB3IP
POLD1
NDRG4
MEGF6
GRK5
OR12D2
NLRP9
TMCC3
SRC
PPARGC1A
PLXNC1
LIPT2
PCBD1
FOXA3
GCNT3
FABP4
FASN
RHPN1
SLC38A1
HSPA8
NRXN3
DOCK5
RUFY3
C18H19ORF47
FA2H
NT5E
NELL2
CYP21
CPNE5
SERPINB5
SPSB1
ATP6V0A4
CA8
SOWAHB
PPP2R2B
HSPA12A
ZC3H3
IDH1
TULP3
SMPD5
ARHGAP6
LPIN1
SAA2
NCKAP1L
IFIH1
MOXD1
IQSEC3
ETV1
KSR2
MRPS27
ZFAND3
SLC8A1
PCDHA13
PARP12
PUS7L
IRF6
LOC101901918
PTPRU
ERC2
MBNL3
OAS1Z
CBX6
FNDC3B
ADGRB1
LOC100140490
ZFP57
PAEP
ARHGEF28
HCN1
CNNM2
LALBA
LOC787628
NDUFA9
EEF1D

## Sheet: Milk yield
Table S3e. Genes related milk yield from QTL database
ZNF16
PPM1H
SELL
HADHB
RBM47
IREB2
GPM6B
PHF20
CCDC18
RICTOR
RASSF6
GRID2
TOM1L1
CENPE
ITGB1BP1
GPR20
PIBF1
DENND3
TBCD
SLC4A4
VANGL1
LAMA5
C4A
TRAPPC9
MRPL32
SEC23IP
STAT1
NIPBL
BAIAP2
TSNARE1
ACO2
CCL2
ACADVL
GUCA1A
CNPY3
ZBP1
CLIC5
BYSL
PRRX2
SPAG1
ARFGEF1
UBOX5
GABARAPL1
DACH1
TAF4
TCF7L2
TXNDC5
TSPAN11
NCF4
ABCA7
ARNTL
SEC24D
SEC13
FGF2
MAP1B
SLC27A1
RPAP3
PRL
IL2
FUT10
LHCGR
TPH1
CSGALNACT1
PTK2
COL4A4
GML
FCHSD2
LY6E
UGT1A6
HIVEP3
AVP
UGT2B10
PTBP2
SLC24A2
IL12RB2
IGF1
PARP8
SERPINA14
PEA15
ZNF45
LOC100296421
LIPA
GLYCAM1
FCGR2
GC
MRTFA
CENPC
NPFFR2
THRSP
BCO2
SLC39A14
ALDH5A1
AGO2
PLEC
MBP
CSN1S1
WDR17
USP24
PKLR
CDH4
RNF10
CYHR1
TMPRSS11F
SSBP2
CACNA1D
SLC6A13
ATP5MC2
DPYD
IGF2
FAM134B
SLC22A7
NRG3
NCKAP5
SUPT3H
SHROOM3
ANKRD52
NDUFS4
GHR
CSN1S2
SLC51A
CDKAL1
ANO6
NT5DC3
BAG2
LOC104968898
HOXC8
SELE
CXCR1
EPHA5
THSD7B
GUCY2C
EGFLAM
SELP
MAGI1
ITGA1
C7
TANC2
BCAT1
IQANK1
SECISBP2
MROH1
BRINP3
ERC1
GNAS
IRF9
IGFBP2
GFRA2
ATF3
CYP27A1
LOC104975277
TMEM249
TANK
LOC104973829
PTPRO
CD4
ZBTB46
CCL28
EPS8
ALKBH2
C6
FBXL6
SLC17A9
CDKN1A
KCNIP4
PTPRR
PIGN
NGFR
BMPR1A
ASB5
CD14
SREBF1
DDIT3
CXCR2
LOC101906736
PKHD1
ZKSCAN8
UHRF2
NSD2
RETSAT
IGF1R
BEST3
KIF19
PLCB1
PCIF1
SERPINA5
PPME1
PRNP
FHIT
TRAF3IP2
NOD2
PKD2
GYS2
EMB
KCNA6
DPP10
PDE9A
STMN2
CRACR2A
PRMT8
LAP3
TTC33
SUCLG2
SPP1
STAT5A
CYP7B1
CSN2
MGP
CCNB1
CTNNA3
BTN1A1
EBF1
CPSF1
LOC100848939
PHKA2
NR4A1
SLC8B1
CSN3
PARM1
ZNF696
OXCT1
MTMR3
SPOCK1
PAIP1
RBBP8NL
GALNT8
LRBA
TLR4
FAM13A
ARRB1
ATP1A1
CACNG5
PKIA
ADGRL3
ARL4A
VPS13B
SCRIB
ATP1B2
ELOVL6
YTHDF3
DGKG
MAML2
ACACB
ALDH18A1
FRS2
IL8
SESN2
RAI14
DCK
LRP1
GH1
FOXF2
KCNT1
MOCS1
GCM1
UGT2A1
SCD
PGLYRP1
EPPK1
LOC107132524
TGM2
RUNX2
DNAJC21
DZIP3
SLC45A4
CORO1C
FAM135B
TBC1D9
SHROOM2
HSD17B7
ARHGAP22
ABCA1
KCNK9
SPIDR
CAST
CCND3
CEP63
CDH6
ARHGAP39
MAF1
PRPF6
APP
MTG2
COL22A1
LEP
LRRC8D
NPY
ERBB2
VPS28
SCRT1
ROBO1
PDE1B
ABCG2
DAB2
DGAT1
LOC615278
ARHGAP35
NUCB2
STAT5B
ITPR2
LOC104975271
MAML3
BICRAL
NNT
MAT2A
NCSTN
BCAR3
EFNA1
OSBPL2
LOC100140503
PALLD
PAK5
PPP1R16A
MAPK15
FBLN5
LOC526979
PRLR
AFF2
DCUN1D1
COL24A1
ARID5B
LGMN
LIN7A
PRKDC
RPL23A
C5H12ORF40
ACAT2
HSF1
PCED1B
FBXO11
WNT10B
GALE
FADS2
BOLA-DRB3
TNKS
NRSN2
CACNA2D1
LETM1
ZBTB7A
AGBL4
IGFBP7
LTF
ZNF335
SLC25A21
CYP7A1
AURKA
HNF4G
MAP4K4
SLC52A2
ATF7
KHDRBS3
SPATS2
ANKRD17
MYBPC1
MTMR12
ARHGAP26
CSAD
ARSG
MYH10
PEX2
IL20RA
RAB3IP
RASAL1
NLRP9
TMCC3
SRC
PPARGC1A
PLXNC1
LIPT2
FOXA3
FABP4
FASN
MPP7
RHPN1
SLC38A1
HSPA8
UGDH
DOCK5
RUFY3
ADCY3
NCOA1
NELL2
SERPINB5
LAMA3
ARFGEF3
SOWAHB
PPP2R2B
CLU
TPD52L2
ZC3H3
IDH1
TULP3
SMPD5
ARHGAP6
DNAJC5
LPIN1
SAA2
IFIH1
NCKAP1L
MOXD1
IQSEC3
ADAMTS12
ZFAND3
SLC8A1
PCDHA13
PARP12
TG
PUS7L
IRF6
LOC101901918
ZFHX4
ERC2
INSIG1
OAS1Z
CBX6
ADGRB1
TDRD1
LOC100140490
PRPH
PAEP
HCN1
CNNM2
LALBA
LOC787628
EEF1D
KMT2D
NDUFA9
