# Supplementary material for: Pan-tissue transcriptomic profiling of dairy cattle
Source: J Anim Sci Biotechnol. 2026 Jun 14;17:120. doi: 10.1186/s40104-026-01440-9 (PMC13264825; doi:10.1186/s40104-026-01440-9)
Supplement: Supplementary file 1 — Additional file 1: Table S1. Summary of mRNA sequencing datasets used in this study, including sample identifiers, tissue sources, sequencing platforms, read alignment rates, and other quality control metrics. Table S2. Milk production–related candidate genes retrieved from the Cattle QTL database, encompassing five milk production traits, including milk yield, fat yield, fat percentage, protein yield, and protein percentage. Table S3. List of tissue-specific genes identified across tissues. Genes were defined as tissue-specifically expressed based on a one-versus-all comparison using thresholds of log2FC > 1 and Benjamini–Hochberg adjusted P < 0.05. Table S4. List of tissue-specific miRNAs identified across tissues using DESeq2, with filtering criteria of log2FC > 1 and adjusted P < 0.05. Table S5. List of tissue-specific lncRNAs identified across tissues, defined by log2FC > 1 and adjusted P < 0.05. Table S6. List of tissue-specific circRNAs identified across tissues using DESeq2 (log2FC > 0.5, adjusted P < 0.05). Host gene annotations for each circRNA are provided. Table S7. Comprehensive list of alternative splicing events identified across all tissues using rMATS, including skipped exon (SE), mutually exclusive exon (MXE), alternative 5′ splice site (A5SS), alternative 3′ splice site (A3SS), and retained intron (RI) events. Differential alternative splicing events were defined using thresholds of |ΔPSI| ≥ 0.1 and Benjamini–Hochberg adjusted P < 0.05. Table S8. List of alternative polyadenylation events identified across tissues, including gene-level alternative polyadenylation events status and the dominant polyadenylation site (proximal or distal) in each tissue. [file 40104_2026_1440_MOESM1_ESM.zip › Table S4.xlsx]

## Sheet: Sheet1
Table S4. Tissue specific miRNA
Tissue specific miRNA	log2(FC)	P	adj.P	cluster
23dna:primary_assemblyprimary_assembly:ARS-UCD1.2:23:1:52498615:1REF_38523	6.3749	3.26591e-73	3.29204e-70	BMECs
bta-miR-12005	6.03481	5.52628e-60	2.78525e-57	BMECs
21dna:primary_assemblyprimary_assembly:ARS-UCD1.2:21:1:69862954:1REF_35797	7.4576	1.58291e-52	5.31857e-50	BMECs
bta-miR-2318	8.4074	3.21815e-37	8.10973e-35	BMECs
bta-miR-2344	6.78806	8.38313e-31	1.69004e-28	BMECs
bta-miR-2285ap	4.09564	1.50155e-30	2.52261e-28	BMECs
bta-miR-6122-3p	8.82941	3.13834e-28	4.51921e-26	BMECs
bta-miR-2285ab	5.5356	5.12343e-27	6.45552e-25	BMECs
bta-miR-2284c	5.13866	8.83205e-26	9.8919e-24	BMECs
16dna:primary_assemblyprimary_assembly:ARS-UCD1.2:16:1:81013979:1REF_27901	5.3675	3.84461e-24	3.52306e-22	BMECs
2dna:primary_assemblyprimary_assembly:ARS-UCD1.2:2:1:136231102:1REF_3814	5.3675	3.84461e-24	3.52306e-22	BMECs
bta-miR-7863	4.9433	2.0908e-23	1.75627e-21	BMECs
bta-miR-6121-3p	7.23202	1.84356e-20	1.42947e-18	BMECs
Xdna:primary_assemblyprimary_assembly:ARS-UCD1.2:X:1:139009144:1REF_48589	4.96105	2.80054e-16	2.00814e-14	BMECs
25dna:primary_assemblyprimary_assembly:ARS-UCD1.2:25:1:42350435:1REF_42373	5.35874	2.9883e-16	2.00814e-14	BMECs
bta-miR-2285be	3.86818	5.15045e-14	2.88425e-12	BMECs
bta-miR-2335	6.63749	3.733e-13	1.98046e-11	BMECs
20dna:primary_assemblyprimary_assembly:ARS-UCD1.2:20:1:71974595:1REF_35274	4.10436	7.22045e-13	3.63911e-11	BMECs
bta-miR-7857-5p	3.71843	1.32374e-11	6.35397e-10	BMECs
bta-miR-2285bq	3.10456	1.84715e-11	8.4633e-10	BMECs
bta-miR-2285ca	3.21343	2.35053e-11	1.03014e-09	BMECs
bta-miR-449d	4.58188	2.51699e-10	1.01485e-08	BMECs
bta-miR-2285at	2.78571	5.74345e-10	2.22669e-08	BMECs
bta-miR-6119-5p	2.88905	1.38576e-09	4.98873e-08	BMECs
24dna:primary_assemblyprimary_assembly:ARS-UCD1.2:24:1:62317253:1REF_40499	3.09996	1.58897e-08	5.33894e-07	BMECs
bta-miR-2285cc	2.69795	1.84743e-08	6.00714e-07	BMECs
13dna:primary_assemblyprimary_assembly:ARS-UCD1.2:13:1:83472345:1REF_24360	4.03229	2.47842e-08	7.80701e-07	BMECs
bta-miR-17-5p	2.78777	7.89518e-08	2.27381e-06	BMECs
bta-miR-2285cd	3.87446	8.53398e-08	2.32493e-06	BMECs
bta-miR-2285bc	3.00339	9.21903e-08	2.44547e-06	BMECs
14dna:primary_assemblyprimary_assembly:ARS-UCD1.2:14:1:82403003:1REF_25024	2.80135	9.47305e-08	2.44842e-06	BMECs
4dna:primary_assemblyprimary_assembly:ARS-UCD1.2:4:1:120000601:1REF_6828	2.30207	1.0348e-07	2.60769e-06	BMECs
bta-miR-2460	3.50687	1.74863e-07	4.29908e-06	BMECs
9dna:primary_assemblyprimary_assembly:ARS-UCD1.2:9:1:105454467:1REF_16646	2.59049	2.51684e-07	5.89993e-06	BMECs
bta-miR-2408	3.31553	2.66097e-07	6.09605e-06	BMECs
bta-miR-2285bn	2.57302	2.99856e-07	6.71678e-06	BMECs
bta-miR-10166-5p	3.29486	3.42146e-07	7.49746e-06	BMECs
bta-miR-2285ce	2.50028	5.32579e-07	1.14221e-05	BMECs
bta-miR-2285aj-5p	1.90523	9.36349e-07	1.88768e-05	BMECs
7dna:primary_assemblyprimary_assembly:ARS-UCD1.2:7:1:110682743:1REF_14362	3.01078	1.17033e-06	2.31312e-05	BMECs
bta-miR-11986c	2.5089	1.597e-06	3.09572e-05	BMECs
bta-miR-1814c	2.35717	2.98928e-06	5.57998e-05	BMECs
bta-miR-2310	2.34682	3.43206e-06	6.29003e-05	BMECs
3dna:primary_assemblyprimary_assembly:ARS-UCD1.2:3:1:121005158:1REF_4798	2.8709	3.65602e-06	6.46538e-05	BMECs
29dna:primary_assemblyprimary_assembly:ARS-UCD1.2:29:1:51098607:1REF_45911	3.1232	4.68566e-06	8.14335e-05	BMECs
bta-miR-2285ax	2.67626	5.436e-06	8.98277e-05	BMECs
bta-miR-31	3.46307	6.90862e-06	0.000111307	BMECs
26dna:primary_assemblyprimary_assembly:ARS-UCD1.2:26:1:51992305:1REF_42749	2.4285	6.95672e-06	0.000111307	BMECs
bta-miR-2285ac	2.67172	8.13588e-06	0.00012814	BMECs
2dna:primary_assemblyprimary_assembly:ARS-UCD1.2:2:1:136231102:1REF_3298	4.19786	8.34638e-06	0.000129433	BMECs
bta-miR-106b	2.2474	9.14793e-06	0.000139714	BMECs
9dna:primary_assemblyprimary_assembly:ARS-UCD1.2:9:1:105454467:1REF_17215	3.15704	1.39313e-05	0.000203518	BMECs
bta-miR-2285aw	2.67793	1.52522e-05	0.000219631	BMECs
3dna:primary_assemblyprimary_assembly:ARS-UCD1.2:3:1:121005158:1REF_5360	2.40449	1.62874e-05	0.000229474	BMECs
bta-miR-106a	2.65852	1.6391e-05	0.000229474	BMECs
3dna:primary_assemblyprimary_assembly:ARS-UCD1.2:3:1:121005158:1REF_6657	2.3886	1.98079e-05	0.000273513	BMECs
bta-miR-2285bk	2.89913	2.33923e-05	0.000318641	BMECs
10dna:primary_assemblyprimary_assembly:ARS-UCD1.2:10:1:103308737:1REF_18278	2.20755	2.49822e-05	0.000331342	BMECs
5dna:primary_assemblyprimary_assembly:ARS-UCD1.2:5:1:120089316:1REF_10183	2.20755	2.49822e-05	0.000331342	BMECs
bta-miR-2285dl-3p	2.91113	2.6954e-05	0.000352853	BMECs
bta-miR-2285ay	2.64751	2.86012e-05	0.000369615	BMECs
bta-miR-2284p	3.23186	5.65321e-05	0.000712305	BMECs
24dna:primary_assemblyprimary_assembly:ARS-UCD1.2:24:1:62317253:1REF_40839	2.05441	7.77963e-05	0.000944804	BMECs
bta-miR-7858	4.19746	0.000110131	0.00129083	BMECs
bta-miR-2285bv	3.26327	0.000112882	0.00130787	BMECs
7dna:primary_assemblyprimary_assembly:ARS-UCD1.2:7:1:110682743:1REF_13066	2.68351	0.000121459	0.00139125	BMECs
12dna:primary_assemblyprimary_assembly:ARS-UCD1.2:12:1:87216183:1REF_21952	1.9272	0.000123936	0.00140368	BMECs
bta-miR-2285bT	2.17918	0.000145985	0.00161707	BMECs
bta-miR-11986b	2.73662	0.000237938	0.00251454	BMECs
bta-miR-2285cj	2.1435	0.00023948	0.00251454	BMECs
bta-miR-20a	2.26671	0.000251471	0.00261322	BMECs
8dna:primary_assemblyprimary_assembly:ARS-UCD1.2:8:1:113319770:1REF_15308	2.10012	0.000255842	0.00263151	BMECs
bta-miR-11994	2.3075	0.000301537	0.00298589	BMECs
bta-miR-2285ar	2.03523	0.000308068	0.00298589	BMECs
bta-miR-2285bd	2.03523	0.000308068	0.00298589	BMECs
bta-miR-2285da	2.08125	0.00036699	0.00337497	BMECs
bta-miR-12044	2.16704	0.000391057	0.00355122	BMECs
bta-miR-1246	3.10324	0.000820501	0.00695013	BMECs
bta-miR-2284v	1.5259	0.00111086	0.0091036	BMECs
22dna:primary_assemblyprimary_assembly:ARS-UCD1.2:22:1:60773035:1REF_38350	2.18602	0.00116666	0.00936911	BMECs
19dna:primary_assemblyprimary_assembly:ARS-UCD1.2:19:1:63449741:1REF_34441	2.1111	0.00141354	0.0111317	BMECs
7dna:primary_assemblyprimary_assembly:ARS-UCD1.2:7:1:110682743:1REF_14128	2.06445	0.00145099	0.011338	BMECs
bta-miR-2285bh	1.84947	0.00174475	0.0133236	BMECs
bta-miR-2285dd	1.89565	0.00226876	0.0170665	BMECs
bta-miR-21-5p	2.17547	0.00267114	0.0189613	BMECs
bta-miR-2285aT	1.18988	0.00279748	0.0197193	BMECs
bta-miR-2399-5p	1.89284	0.00308568	0.0214508	BMECs
bta-miR-2284g	2.29181	0.00336297	0.0225992	BMECs
bta-miR-16b	1.34391	0.0034673	0.0229937	BMECs
22dna:primary_assemblyprimary_assembly:ARS-UCD1.2:22:1:60773035:1REF_37771	2.10273	0.00449269	0.0286622	BMECs
26dna:primary_assemblyprimary_assembly:ARS-UCD1.2:26:1:51992305:1REF_42943	2.07915	0.00465824	0.0295315	BMECs
bta-miR-2285ao	1.6363	0.00474998	0.0299249	BMECs
4dna:primary_assemblyprimary_assembly:ARS-UCD1.2:4:1:120000601:1REF_7154	1.61914	0.00486838	0.0300877	BMECs
4dna:primary_assemblyprimary_assembly:ARS-UCD1.2:4:1:120000601:1REF_7597	1.38995	0.00502193	0.030312	BMECs
bta-miR-2285g	2.37724	0.00510041	0.0306024	BMECs
11dna:primary_assemblyprimary_assembly:ARS-UCD1.2:11:1:106982474:1REF_20604	2.39798	0.0056658	0.0333484	BMECs
13dna:primary_assemblyprimary_assembly:ARS-UCD1.2:13:1:83472345:1REF_24443	2.91054	0.00578569	0.0335171	BMECs
1dna:primary_assemblyprimary_assembly:ARS-UCD1.2:1:1:158534110:1REF_225	2.66782	0.00596314	0.0341525	BMECs
bta-miR-4286	2.26513	0.00624298	0.0355533	BMECs
bta-miR-2285cy	1.77591	0.00648869	0.0365397	BMECs
bta-miR-2284f	1.93341	0.00690818	0.0382607	BMECs
bta-miR-2285al-5p	1.39081	0.007583	0.0411386	BMECs
bta-miR-2370-5p	2.4329	0.00842309	0.0444527	BMECs
2dna:primary_assemblyprimary_assembly:ARS-UCD1.2:2:1:136231102:1REF_3380	1.75006	0.010008	0.0514697	BMECs
bta-miR-2389	2.42052	0.010983	0.0559134	BMECs
bta-miR-2285az	1.55759	0.0116196	0.0584494	BMECs
25dna:primary_assemblyprimary_assembly:ARS-UCD1.2:25:1:42350435:1REF_41677	2.45787	0.0116551	0.0584494	BMECs
19dna:primary_assemblyprimary_assembly:ARS-UCD1.2:19:1:63449741:1REF_34388	1.93083	0.0118339	0.0587189	BMECs
19dna:primary_assemblyprimary_assembly:ARS-UCD1.2:19:1:63449741:1REF_34676	1.94797	0.0122146	0.0597685	BMECs
bta-miR-2285ak-5p	1.39102	0.0123106	0.0599471	BMECs
28dna:primary_assemblyprimary_assembly:ARS-UCD1.2:28:1:45940150:1REF_44453	1.94444	0.0124451	0.0603106	BMECs
29dna:primary_assemblyprimary_assembly:ARS-UCD1.2:29:1:51098607:1REF_45925	2.34817	0.0126795	0.0608615	BMECs
16dna:primary_assemblyprimary_assembly:ARS-UCD1.2:16:1:81013979:1REF_27779	2.46195	0.0133553	0.062907	BMECs
bta-miR-34a	1.69294	0.0139403	0.0644579	BMECs
bta-miR-2346	1.48883	0.0164389	0.0731573	BMECs
bta-miR-2285ad	1.50615	0.0165193	0.0731573	BMECs
bta-miR-2285ba	1.44921	0.0177188	0.0772723	BMECs
23dna:primary_assemblyprimary_assembly:ARS-UCD1.2:23:1:52498615:1REF_39975	2.44356	0.0177601	0.0772723	BMECs
8dna:primary_assemblyprimary_assembly:ARS-UCD1.2:8:1:113319770:1REF_16121	2.10838	0.0181403	0.0781429	BMECs
2dna:primary_assemblyprimary_assembly:ARS-UCD1.2:2:1:136231102:1REF_3656	2.96489	0.0191258	0.0806523	BMECs
2dna:primary_assemblyprimary_assembly:ARS-UCD1.2:2:1:136231102:1REF_3444	1.92008	0.0192029	0.0806523	BMECs
13dna:primary_assemblyprimary_assembly:ARS-UCD1.2:13:1:83472345:1REF_23029	2.96105	0.0203488	0.0847588	BMECs
bta-miR-2285an	1.71153	0.0223574	0.0912398	BMECs
bta-miR-2285de	1.76392	0.0233857	0.0946698	BMECs
bta-miR-10175-5p	2.09875	0.0255452	0.102181	BMECs
bta-miR-194b	1.63158	0.0262723	0.104674	BMECs
10dna:primary_assemblyprimary_assembly:ARS-UCD1.2:10:1:103308737:1REF_19024	1.86272	0.0309517	0.118179	BMECs
bta-miR-2285cx	1.74791	0.0312354	0.118812	BMECs
7dna:primary_assemblyprimary_assembly:ARS-UCD1.2:7:1:110682743:1REF_14602	1.28089	0.0314677	0.119246	BMECs
bta-miR-12053	2.69602	0.0332633	0.124564	BMECs
bta-miR-27a-5p	2.38011	0.0345334	0.128449	BMECs
bta-miR-2285as	1.40698	0.0352411	0.130599	BMECs
7dna:primary_assemblyprimary_assembly:ARS-UCD1.2:7:1:110682743:1REF_13252	2.55464	0.0354275	0.130809	BMECs
18dna:primary_assemblyprimary_assembly:ARS-UCD1.2:18:1:65820629:1REF_31991	1.49476	0.040503	0.145811	BMECs
bta-miR-149-5p	1.60963	0.0428295	0.150426	BMECs
19dna:primary_assemblyprimary_assembly:ARS-UCD1.2:19:1:63449741:1REF_32691	1.7749	0.0444014	0.153276	BMECs
19dna:primary_assemblyprimary_assembly:ARS-UCD1.2:19:1:63449741:1REF_32753	1.6761	0.0465757	0.157544	BMECs
19dna:primary_assemblyprimary_assembly:ARS-UCD1.2:19:1:63449741:1REF_34096	1.6761	0.0465757	0.157544	BMECs
bta-miR-2285bx	3.29096	2.2248e-10	1.39125e-07	Forestomach
7dna:primary_assemblyprimary_assembly:ARS-UCD1.2:7:1:110682743:1REF_13483	3.0185	5.04378e-08	1.27103e-05	Forestomach
2dna:primary_assemblyprimary_assembly:ARS-UCD1.2:2:1:136231102:1REF_2511	1.94429	3.67211e-07	7.40297e-05	Forestomach
23dna:primary_assemblyprimary_assembly:ARS-UCD1.2:23:1:52498615:1REF_40055	2.64123	7.72489e-07	9.55554e-05	Forestomach
26dna:primary_assemblyprimary_assembly:ARS-UCD1.2:26:1:51992305:1REF_43391	2.77421	9.4797e-07	9.55554e-05	Forestomach
9dna:primary_assemblyprimary_assembly:ARS-UCD1.2:9:1:105454467:1REF_16515	2.10324	1.11034e-06	0.000101748	Forestomach
bta-miR-378c	1.84591	1.93372e-06	0.000149938	Forestomach
bta-miR-378	1.92873	4.08938e-06	0.000274806	Forestomach
bta-miR-4286	2.126	6.2641e-06	0.00038951	Forestomach
Xdna:primary_assemblyprimary_assembly:ARS-UCD1.2:X:1:139009144:1REF_48080	2.19601	9.11518e-06	0.000483584	Forestomach
25dna:primary_assemblyprimary_assembly:ARS-UCD1.2:25:1:42350435:1REF_42057	2.88595	9.83512e-06	0.00049569	Forestomach
8dna:primary_assemblyprimary_assembly:ARS-UCD1.2:8:1:113319770:1REF_15163	1.9138	1.28026e-05	0.000607289	Forestomach
2dna:primary_assemblyprimary_assembly:ARS-UCD1.2:2:1:136231102:1REF_4183	2.08333	2.62415e-05	0.000944696	Forestomach
4dna:primary_assemblyprimary_assembly:ARS-UCD1.2:4:1:120000601:1REF_7597	1.16129	3.46457e-05	0.0011641	Forestomach
bta-miR-12003	1.58121	5.69361e-05	0.00173914	Forestomach
5dna:primary_assemblyprimary_assembly:ARS-UCD1.2:5:1:120089316:1REF_9781	1.74499	6.53257e-05	0.00180523	Forestomach
21dna:primary_assemblyprimary_assembly:ARS-UCD1.2:21:1:69862954:1REF_36381	2.73459	7.82886e-05	0.00192475	Forestomach
10dna:primary_assemblyprimary_assembly:ARS-UCD1.2:10:1:103308737:1REF_17808	3.90224	0.000125892	0.0024652	Forestomach
5dna:primary_assemblyprimary_assembly:ARS-UCD1.2:5:1:120089316:1REF_11106	1.67676	0.000141256	0.00268654	Forestomach
bta-miR-2346	1.29744	0.000243458	0.00415942	Forestomach
bta-miR-2284v	1.01527	0.000253459	0.0042581	Forestomach
bta-miR-423-5p	1.08892	0.000671405	0.00923826	Forestomach
bta-miR-205	2.95946	0.00132855	0.0148798	Forestomach
3dna:primary_assemblyprimary_assembly:ARS-UCD1.2:3:1:121005158:1REF_6657	1.23422	0.0018238	0.0182019	Forestomach
3dna:primary_assemblyprimary_assembly:ARS-UCD1.2:3:1:121005158:1REF_5360	1.19378	0.0027566	0.0241622	Forestomach
19dna:primary_assemblyprimary_assembly:ARS-UCD1.2:19:1:63449741:1REF_32216	1.41378	0.00278357	0.0241883	Forestomach
bta-miR-11986b	1.47197	0.00316392	0.0255139	Forestomach
bta-miR-12050	1.76611	0.00327126	0.0257733	Forestomach
bta-miR-2285ba	1.02206	0.00451264	0.032491	Forestomach
15dna:primary_assemblyprimary_assembly:ARS-UCD1.2:15:1:85007780:1REF_26736	1.67902	0.0048563	0.0342318	Forestomach
9dna:primary_assemblyprimary_assembly:ARS-UCD1.2:9:1:105454467:1REF_16884	1.58024	0.00630904	0.0410291	Forestomach
11dna:primary_assemblyprimary_assembly:ARS-UCD1.2:11:1:106982474:1REF_19838	1.6617	0.00736933	0.0458536	Forestomach
25dna:primary_assemblyprimary_assembly:ARS-UCD1.2:25:1:42350435:1REF_41940	1.64442	0.00791871	0.0483601	Forestomach
29dna:primary_assemblyprimary_assembly:ARS-UCD1.2:29:1:51098607:1REF_46427	1.30529	0.0086765	0.0511075	Forestomach
1dna:primary_assemblyprimary_assembly:ARS-UCD1.2:1:1:158534110:1REF_407	2.02021	0.00996879	0.0546091	Forestomach
23dna:primary_assemblyprimary_assembly:ARS-UCD1.2:23:1:52498615:1REF_39975	1.706	0.0103296	0.0559797	Forestomach
bta-miR-193a-5p	1.14381	0.0115047	0.0600865	Forestomach
bta-miR-10a	1.44712	0.0119541	0.0614783	Forestomach
bta-miR-6525	1.37016	0.0162902	0.0761102	Forestomach
14dna:primary_assemblyprimary_assembly:ARS-UCD1.2:14:1:82403003:1REF_25286	1.13273	0.0172355	0.0789699	Forestomach
bta-miR-2370-5p	1.40126	0.0219905	0.0931362	Forestomach
19dna:primary_assemblyprimary_assembly:ARS-UCD1.2:19:1:63449741:1REF_33637	1.24033	0.0223164	0.093226	Forestomach
17dna:primary_assemblyprimary_assembly:ARS-UCD1.2:17:1:73167244:1REF_29825	1.13324	0.0242477	0.0969908	Forestomach
13dna:primary_assemblyprimary_assembly:ARS-UCD1.2:13:1:83472345:1REF_23886	1.57047	0.0296383	0.111476	Forestomach
bta-miR-2285br	1.05136	0.0317051	0.115374	Forestomach
13dna:primary_assemblyprimary_assembly:ARS-UCD1.2:13:1:83472345:1REF_23675	1.40399	0.0376775	0.127446	Forestomach
bta-miR-615	1.61031	0.0452885	0.14515	Forestomach
19dna:primary_assemblyprimary_assembly:ARS-UCD1.2:19:1:63449741:1REF_34598	4.36026	1.67885e-09	1.69228e-06	Urinary
8dna:primary_assemblyprimary_assembly:ARS-UCD1.2:8:1:113319770:1REF_15163	3.049	3.98198e-06	0.00200692	Urinary
18dna:primary_assemblyprimary_assembly:ARS-UCD1.2:18:1:65820629:1REF_31636	2.08404	1.52309e-05	0.00511759	Urinary
bta-miR-24	1.96314	4.40353e-05	0.00774435	Urinary
23dna:primary_assemblyprimary_assembly:ARS-UCD1.2:23:1:52498615:1REF_38913	2.57834	4.44006e-05	0.00774435	Urinary
17dna:primary_assemblyprimary_assembly:ARS-UCD1.2:17:1:73167244:1REF_29289	3.81242	4.60973e-05	0.00774435	Urinary
25dna:primary_assemblyprimary_assembly:ARS-UCD1.2:25:1:42350435:1REF_41677	3.43208	5.69665e-05	0.00820318	Urinary
bta-miR-6529a	1.47937	0.000179297	0.0225914	Urinary
bta-miR-12042	2.1288	0.000255108	0.0266874	Urinary
2dna:primary_assemblyprimary_assembly:ARS-UCD1.2:2:1:136231102:1REF_4191	3.28332	0.000264756	0.0266874	Urinary
13dna:primary_assemblyprimary_assembly:ARS-UCD1.2:13:1:83472345:1REF_23862	2.74576	0.00077251	0.0556207	Urinary
bta-miR-335	2.59199	0.00127481	0.0755885	Urinary
bta-miR-2285cT	3.15121	0.00202255	0.0970826	Urinary
19dna:primary_assemblyprimary_assembly:ARS-UCD1.2:19:1:63449741:1REF_33402	3.16131	0.00342435	0.11344	Urinary
bta-miR-125b	1.50975	0.00390229	0.1168	Urinary
26dna:primary_assemblyprimary_assembly:ARS-UCD1.2:26:1:51992305:1REF_43430	2.63851	0.00429003	0.123553	Urinary
bta-miR-28	1.49574	0.00459594	0.128686	Urinary
16dna:primary_assemblyprimary_assembly:ARS-UCD1.2:16:1:81013979:1REF_28705	2.98808	0.00604737	0.15287	Urinary
22dna:primary_assemblyprimary_assembly:ARS-UCD1.2:22:1:60773035:1REF_37920	3.66039	0.00740976	0.177834	Urinary
Xdna:primary_assemblyprimary_assembly:ARS-UCD1.2:X:1:139009144:1REF_48080	2.29885	0.00897403	0.194615	Urinary
25dna:primary_assemblyprimary_assembly:ARS-UCD1.2:25:1:42350435:1REF_42054	3.54024	0.00931809	0.194615	Urinary
bta-let-7d	1.09284	0.00960598	0.194615	Urinary
bta-miR-125a	1.44715	0.00983348	0.194615	Urinary
15dna:primary_assemblyprimary_assembly:ARS-UCD1.2:15:1:85007780:1REF_26736	2.46227	0.00984662	0.194615	Urinary
bta-miR-10162-5p	1.17614	0.0103707	0.200321	Urinary
5dna:primary_assemblyprimary_assembly:ARS-UCD1.2:5:1:120089316:1REF_9658	2.00315	0.0116558	0.209804	Urinary
1dna:primary_assemblyprimary_assembly:ARS-UCD1.2:1:1:158534110:1REF_1251	1.41634	0.0167343	0.244594	Urinary
16dna:primary_assemblyprimary_assembly:ARS-UCD1.2:16:1:81013979:1REF_27414	1.27199	0.0191601	0.244594	Urinary
Xdna:primary_assemblyprimary_assembly:ARS-UCD1.2:X:1:139009144:1REF_48347	1.53997	0.0195866	0.244594	Urinary
bta-miR-23b-3p	1.01078	0.022314	0.261541	Urinary
2dna:primary_assemblyprimary_assembly:ARS-UCD1.2:2:1:136231102:1REF_2151	2.66962	0.025274	0.269342	Urinary
bta-miR-12046	1.48062	0.0267204	0.269342	Urinary
25dna:primary_assemblyprimary_assembly:ARS-UCD1.2:25:1:42350435:1REF_41049	2.01462	0.0287606	0.278736	Urinary
7dna:primary_assemblyprimary_assembly:ARS-UCD1.2:7:1:110682743:1REF_13421	2.38535	0.029035	0.278736	Urinary
bta-miR-21-5p	1.69055	0.0296272	0.281738	Urinary
6dna:primary_assemblyprimary_assembly:ARS-UCD1.2:6:1:117806340:1REF_11739	1.52888	0.0303777	0.286175	Urinary
bta-miR-145	1.60735	0.0315788	0.292032	Urinary
5dna:primary_assemblyprimary_assembly:ARS-UCD1.2:5:1:120089316:1REF_9781	1.76993	0.0350929	0.30637	Urinary
25dna:primary_assemblyprimary_assembly:ARS-UCD1.2:25:1:42350435:1REF_42345	2.15539	0.0354524	0.30637	Urinary
bta-miR-1306	2.05503	0.0355608	0.30637	Urinary
11dna:primary_assemblyprimary_assembly:ARS-UCD1.2:11:1:106982474:1REF_21484	1.9736	0.0360185	0.307683	Urinary
25dna:primary_assemblyprimary_assembly:ARS-UCD1.2:25:1:42350435:1REF_42057	2.57288	0.0434372	0.327743	Urinary
18dna:primary_assemblyprimary_assembly:ARS-UCD1.2:18:1:65820629:1REF_31605	2.14666	0.0434685	0.327743	Urinary
bta-miR-195	1.81714	0.043569	0.327743	Urinary
bta-miR-100	1.6575	0.0464661	0.330633	Urinary
24dna:primary_assemblyprimary_assembly:ARS-UCD1.2:24:1:62317253:1REF_40842	1.91616	0.0478311	0.330633	Urinary
bta-miR-2331-5p	1.55431	0.0492108	0.330633	Urinary
13dna:primary_assemblyprimary_assembly:ARS-UCD1.2:13:1:83472345:1REF_23193	3.8802	3.34844e-08	3.37523e-05	Skin
19dna:primary_assemblyprimary_assembly:ARS-UCD1.2:19:1:63449741:1REF_34388	2.32894	2.57304e-06	0.00129681	Skin
bta-miR-23b-3p	1.29647	4.32542e-06	0.00145334	Skin
bta-miR-12006	2.09534	1.12189e-05	0.00231365	Skin
7dna:primary_assemblyprimary_assembly:ARS-UCD1.2:7:1:110682743:1REF_12772	3.54839	1.17713e-05	0.00231365	Skin
bta-miR-23b-5p	1.73818	2.66686e-05	0.00337627	Skin
bta-miR-10174-5p	1.73779	2.67958e-05	0.00337627	Skin
bta-miR-199b	2.01448	3.92836e-05	0.00439976	Skin
bta-miR-3432b	1.32681	0.000172304	0.0144736	Skin
bta-miR-24	1.31899	0.000233359	0.0157534	Skin
13dna:primary_assemblyprimary_assembly:ARS-UCD1.2:13:1:83472345:1REF_24437	3.68126	0.00033433	0.0187225	Skin
7dna:primary_assemblyprimary_assembly:ARS-UCD1.2:7:1:110682743:1REF_13613	3.40242	0.00090852	0.0398169	Skin
23dna:primary_assemblyprimary_assembly:ARS-UCD1.2:23:1:52498615:1REF_39352	2.19381	0.00248177	0.0623828	Skin
16dna:primary_assemblyprimary_assembly:ARS-UCD1.2:16:1:81013979:1REF_27615	2.50555	0.00289481	0.0634341	Skin
11dna:primary_assemblyprimary_assembly:ARS-UCD1.2:11:1:106982474:1REF_20400	2.27458	0.0030778	0.066009	Skin
bta-miR-2285co	1.16376	0.0031938	0.0670697	Skin
18dna:primary_assemblyprimary_assembly:ARS-UCD1.2:18:1:65820629:1REF_31636	1.08945	0.00422878	0.0819732	Skin
bta-miR-6120-5p	1.89124	0.00590733	0.100889	Skin
bta-miR-3432a	1.01954	0.00750677	0.112938	Skin
13dna:primary_assemblyprimary_assembly:ARS-UCD1.2:13:1:83472345:1REF_23678	1.7532	0.00777532	0.115258	Skin
1dna:primary_assemblyprimary_assembly:ARS-UCD1.2:1:1:158534110:1REF_1251	1.06172	0.0118044	0.136346	Skin
29dna:primary_assemblyprimary_assembly:ARS-UCD1.2:29:1:51098607:1REF_45564	1.34327	0.0119032	0.136346	Skin
21dna:primary_assemblyprimary_assembly:ARS-UCD1.2:21:1:69862954:1REF_36381	2.20531	0.0127178	0.140729	Skin
2dna:primary_assemblyprimary_assembly:ARS-UCD1.2:2:1:136231102:1REF_3958	1.77602	0.0171709	0.154061	Skin
14dna:primary_assemblyprimary_assembly:ARS-UCD1.2:14:1:82403003:1REF_24498	2.05343	0.0173523	0.154061	Skin
17dna:primary_assemblyprimary_assembly:ARS-UCD1.2:17:1:73167244:1REF_29493	1.84104	0.0185745	0.158671	Skin
11dna:primary_assemblyprimary_assembly:ARS-UCD1.2:11:1:106982474:1REF_20970	1.18	0.0207505	0.16585	Skin
23dna:primary_assemblyprimary_assembly:ARS-UCD1.2:23:1:52498615:1REF_39992	1.71526	0.0275894	0.175658	Skin
17dna:primary_assemblyprimary_assembly:ARS-UCD1.2:17:1:73167244:1REF_29119	1.60241	0.027635	0.175658	Skin
bta-miR-708	1.27407	0.0279018	0.175658	Skin
bta-miR-2285bt	1.0084	0.0321878	0.186467	Skin
2dna:primary_assemblyprimary_assembly:ARS-UCD1.2:2:1:136231102:1REF_2158	2.95094	0.0353311	0.19568	Skin
bta-miR-11990	1.0928	0.0377004	0.20001	Skin
2dna:primary_assemblyprimary_assembly:ARS-UCD1.2:2:1:136231102:1REF_2823	1.42612	0.0393923	0.202846	Skin
bta-miR-199a-5p	1.17376	0.0435321	0.210483	Skin
7dna:primary_assemblyprimary_assembly:ARS-UCD1.2:7:1:110682743:1REF_14483	1.50472	0.0439594	0.210483	Skin
20dna:primary_assemblyprimary_assembly:ARS-UCD1.2:20:1:71974595:1REF_35208	4.80143	4.81714e-08	4.85567e-05	Nasal
11dna:primary_assemblyprimary_assembly:ARS-UCD1.2:11:1:106982474:1REF_21372	3.3972	8.67313e-05	0.0307256	Nasal
17dna:primary_assemblyprimary_assembly:ARS-UCD1.2:17:1:73167244:1REF_29459	4.20493	9.49353e-05	0.0307256	Nasal
21dna:primary_assemblyprimary_assembly:ARS-UCD1.2:21:1:69862954:1REF_36752	3.75885	0.000121927	0.0307256	Nasal
21dna:primary_assemblyprimary_assembly:ARS-UCD1.2:21:1:69862954:1REF_35627	2.96479	0.00141045	0.268452	Nasal
14dna:primary_assemblyprimary_assembly:ARS-UCD1.2:14:1:82403003:1REF_25084	3.66742	0.00159793	0.268452	Nasal
bta-miR-12042	1.72769	0.00435107	0.458947	Nasal
22dna:primary_assemblyprimary_assembly:ARS-UCD1.2:22:1:60773035:1REF_37686	3.33403	0.00441632	0.458947	Nasal
bta-miR-2367-5p	1.95709	0.00591897	0.458947	Nasal
bta-miR-449a	2.9216	0.0107733	0.633862	Nasal
3dna:primary_assemblyprimary_assembly:ARS-UCD1.2:3:1:121005158:1REF_6748	4.42785	0.0108001	0.633862	Nasal
21dna:primary_assemblyprimary_assembly:ARS-UCD1.2:21:1:69862954:1REF_35683	2.02006	0.0119478	0.633862	Nasal
bta-miR-23b-5p	1.48538	0.0194464	0.677036	Nasal
bta-miR-10174-5p	1.48502	0.0194782	0.677036	Nasal
bta-miR-2285ak-5p	1.25266	0.0286187	0.697925	Nasal
bta-miR-2285bh	1.43135	0.035004	0.697925	Nasal
bta-miR-2285cr	1.83197	0.0394836	0.697925	Nasal
10dna:primary_assemblyprimary_assembly:ARS-UCD1.2:10:1:103308737:1REF_18322	1.6137	0.0444081	0.697925	Nasal
bta-miR-6119-5p	1.25256	0.0458317	0.697925	Nasal
bta-miR-574	1.54537	0.0459879	0.697925	Nasal
17dna:primary_assemblyprimary_assembly:ARS-UCD1.2:17:1:73167244:1REF_29493	2.16947	0.0478747	0.697925	Nasal
4dna:primary_assemblyprimary_assembly:ARS-UCD1.2:4:1:120000601:1REF_8546	2.56502	0.0482766	0.697925	Nasal
bta-miR-9-5p	7.77456	3.35579e-195	3.38263e-192	Brain
3dna:primary_assemblyprimary_assembly:ARS-UCD1.2:3:1:121005158:1REF_5667	7.24894	4.11498e-169	1.38263e-166	Brain
7dna:primary_assemblyprimary_assembly:ARS-UCD1.2:7:1:110682743:1REF_13650	7.24894	4.11498e-169	1.38263e-166	Brain
21dna:primary_assemblyprimary_assembly:ARS-UCD1.2:21:1:69862954:1REF_36625	7.21544	1.14847e-168	2.89415e-166	Brain
12dna:primary_assemblyprimary_assembly:ARS-UCD1.2:12:1:87216183:1REF_22756	7.80615	3.10885e-152	6.26744e-150	Brain
bta-miR-653	7.38619	2.46228e-147	4.13663e-145	Brain
18dna:primary_assemblyprimary_assembly:ARS-UCD1.2:18:1:65820629:1REF_30815	6.14198	7.3518e-130	1.05866e-127	Brain
9dna:primary_assemblyprimary_assembly:ARS-UCD1.2:9:1:105454467:1REF_16412	6.36622	2.32008e-129	2.9233e-127	Brain
8dna:primary_assemblyprimary_assembly:ARS-UCD1.2:8:1:113319770:1REF_16119	6.04463	1.60501e-127	1.79761e-125	Brain
2dna:primary_assemblyprimary_assembly:ARS-UCD1.2:2:1:136231102:1REF_3723	7.64201	9.09611e-109	9.16888e-107	Brain
bta-miR-219-5p	7.49396	6.66269e-102	6.10544e-100	Brain
bta-miR-329b	5.8136	1.27207e-96	1.06854e-94	Brain
bta-miR-11995	4.53404	3.16151e-95	2.45139e-93	Brain
bta-miR-138	5.85109	9.35878e-89	6.73832e-87	Brain
9dna:primary_assemblyprimary_assembly:ARS-UCD1.2:9:1:105454467:1REF_16415	5.64365	1.03563e-77	6.95942e-76	Brain
16dna:primary_assemblyprimary_assembly:ARS-UCD1.2:16:1:81013979:1REF_28158	8.36806	9.43211e-76	5.94223e-74	Brain
5dna:primary_assemblyprimary_assembly:ARS-UCD1.2:5:1:120089316:1REF_9538	6.97785	1.23455e-73	7.32014e-72	Brain
13dna:primary_assemblyprimary_assembly:ARS-UCD1.2:13:1:83472345:1REF_22961	5.89423	1.52827e-73	8.55832e-72	Brain
Xdna:primary_assemblyprimary_assembly:ARS-UCD1.2:X:1:139009144:1REF_47283	8.42568	5.96789e-70	3.16612e-68	Brain
bta-miR-129	5.13521	5.40876e-67	2.5962e-65	Brain
bta-miR-129-5p	5.13521	5.40876e-67	2.5962e-65	Brain
7dna:primary_assemblyprimary_assembly:ARS-UCD1.2:7:1:110682743:1REF_13315	4.55803	2.29451e-62	1.0513e-60	Brain
16dna:primary_assemblyprimary_assembly:ARS-UCD1.2:16:1:81013979:1REF_27331	4.72813	5.1246e-62	2.24591e-60	Brain
2dna:primary_assemblyprimary_assembly:ARS-UCD1.2:2:1:136231102:1REF_2504	4.95006	2.48695e-59	1.04452e-57	Brain
bta-miR-1911	8.67278	3.4785e-57	1.40253e-55	Brain
Xdna:primary_assemblyprimary_assembly:ARS-UCD1.2:X:1:139009144:1REF_47288	6.56548	5.46185e-55	2.11752e-53	Brain
3dna:primary_assemblyprimary_assembly:ARS-UCD1.2:3:1:121005158:1REF_4577	4.39631	1.05689e-51	3.94571e-50	Brain
bta-miR-382	3.41606	5.30785e-51	1.91082e-49	Brain
4dna:primary_assemblyprimary_assembly:ARS-UCD1.2:4:1:120000601:1REF_6989	3.76466	1.30245e-50	4.52712e-49	Brain
9dna:primary_assemblyprimary_assembly:ARS-UCD1.2:9:1:105454467:1REF_16521	4.43842	1.03857e-49	3.48959e-48	Brain
bta-miR-135b	6.75849	1.22549e-49	3.98482e-48	Brain
20dna:primary_assemblyprimary_assembly:ARS-UCD1.2:20:1:71974595:1REF_35383	2.99086	6.54231e-48	2.06083e-46	Brain
bta-miR-324	2.47749	1.21903e-47	3.72359e-46	Brain
2dna:primary_assemblyprimary_assembly:ARS-UCD1.2:2:1:136231102:1REF_2499	6.07889	4.71141e-46	1.3968e-44	Brain
bta-miR-628	3.48559	1.34547e-38	3.76731e-37	Brain
29dna:primary_assemblyprimary_assembly:ARS-UCD1.2:29:1:51098607:1REF_45190	3.0391	4.76945e-38	1.29935e-36	Brain
NKLS02002208.1dna:primary_assemblyprimary_assembly:ARS-UCD1.2:NKLS02002208.1:1:9309904:1REF_48912	4.11678	2.33959e-37	6.04695e-36	Brain
Xdna:primary_assemblyprimary_assembly:ARS-UCD1.2:X:1:139009144:1REF_47021	4.11678	2.33959e-37	6.04695e-36	Brain
bta-miR-10182-5p	3.87853	1.63654e-36	4.02348e-35	Brain
bta-miR-181b	3.19268	2.54225e-36	6.10139e-35	Brain
bta-miR-491	1.94348	2.56016e-35	5.86509e-34	Brain
14dna:primary_assemblyprimary_assembly:ARS-UCD1.2:14:1:82403003:1REF_25637	3.53807	1.05683e-34	2.3673e-33	Brain
16dna:primary_assemblyprimary_assembly:ARS-UCD1.2:16:1:81013979:1REF_27242	3.94349	1.99681e-34	4.37561e-33	Brain
bta-miR-105a	4.5176	1.10895e-33	2.37835e-32	Brain
Xdna:primary_assemblyprimary_assembly:ARS-UCD1.2:X:1:139009144:1REF_47227	3.34883	1.75795e-33	3.69169e-32	Brain
9dna:primary_assemblyprimary_assembly:ARS-UCD1.2:9:1:105454467:1REF_16414	3.58097	5.52453e-33	1.13648e-31	Brain
bta-miR-383	3.44892	5.92426e-33	1.19433e-31	Brain
18dna:primary_assemblyprimary_assembly:ARS-UCD1.2:18:1:65820629:1REF_31645	3.39688	1.86464e-31	3.48067e-30	Brain
11dna:primary_assemblyprimary_assembly:ARS-UCD1.2:11:1:106982474:1REF_21634	3.16173	3.90075e-31	7.14902e-30	Brain
14dna:primary_assemblyprimary_assembly:ARS-UCD1.2:14:1:82403003:1REF_25626	3.88214	4.15308e-29	6.97718e-28	Brain
14dna:primary_assemblyprimary_assembly:ARS-UCD1.2:14:1:82403003:1REF_24866	3.8507	2.07124e-28	3.42264e-27	Brain
bta-miR-744	2.27985	2.99643e-28	4.87162e-27	Brain
bta-miR-212	3.12106	3.35104e-28	5.36167e-27	Brain
1dna:primary_assemblyprimary_assembly:ARS-UCD1.2:1:1:158534110:1REF_1843	3.49414	3.98383e-28	6.27453e-27	Brain
26dna:primary_assemblyprimary_assembly:ARS-UCD1.2:26:1:51992305:1REF_43627	3.23809	2.86228e-27	4.43873e-26	Brain
23dna:primary_assemblyprimary_assembly:ARS-UCD1.2:23:1:52498615:1REF_38547	2.64566	7.49355e-27	1.14447e-25	Brain
10dna:primary_assemblyprimary_assembly:ARS-UCD1.2:10:1:103308737:1REF_17955	4.31747	1.37992e-26	2.07605e-25	Brain
4dna:primary_assemblyprimary_assembly:ARS-UCD1.2:4:1:120000601:1REF_7148	3.1566	4.23119e-26	6.09291e-25	Brain
bta-miR-432	2.5166	1.00945e-24	1.41322e-23	Brain
23dna:primary_assemblyprimary_assembly:ARS-UCD1.2:23:1:52498615:1REF_39765	2.19127	1.78429e-24	2.46379e-23	Brain
bta-miR-181c	3.0638	3.71785e-24	5.06432e-23	Brain
13dna:primary_assemblyprimary_assembly:ARS-UCD1.2:13:1:83472345:1REF_24306	2.40368	8.43288e-24	1.11847e-22	Brain
12dna:primary_assemblyprimary_assembly:ARS-UCD1.2:12:1:87216183:1REF_22782	2.13021	1.52536e-23	1.99684e-22	Brain
13dna:primary_assemblyprimary_assembly:ARS-UCD1.2:13:1:83472345:1REF_23162	3.73134	4.94689e-23	6.31198e-22	Brain
1dna:primary_assemblyprimary_assembly:ARS-UCD1.2:1:1:158534110:1REF_713	3.43273	9.30029e-22	1.14325e-20	Brain
13dna:primary_assemblyprimary_assembly:ARS-UCD1.2:13:1:83472345:1REF_24250	3.15141	1.53012e-21	1.85827e-20	Brain
bta-miR-2284l	2.77308	1.7483e-21	2.07328e-20	Brain
bta-miR-181a	2.08057	2.79957e-21	3.28136e-20	Brain
25dna:primary_assemblyprimary_assembly:ARS-UCD1.2:25:1:42350435:1REF_41248	1.93877	3.82345e-21	4.42993e-20	Brain
4dna:primary_assemblyprimary_assembly:ARS-UCD1.2:4:1:120000601:1REF_7562	3.4765	6.27241e-21	7.18476e-20	Brain
21dna:primary_assemblyprimary_assembly:ARS-UCD1.2:21:1:69862954:1REF_36386	3.67784	9.44999e-21	1.07029e-19	Brain
7dna:primary_assemblyprimary_assembly:ARS-UCD1.2:7:1:110682743:1REF_12694	2.48215	1.63406e-20	1.83015e-19	Brain
Xdna:primary_assemblyprimary_assembly:ARS-UCD1.2:X:1:139009144:1REF_48456	2.23331	1.82983e-20	2.02688e-19	Brain
bta-miR-154b	2.52674	2.71921e-20	2.94727e-19	Brain
bta-miR-2323	1.79818	3.22104e-20	3.45406e-19	Brain
11dna:primary_assemblyprimary_assembly:ARS-UCD1.2:11:1:106982474:1REF_21635	2.68063	4.07464e-20	4.3234e-19	Brain
bta-miR-146b	2.23487	4.12329e-20	4.32945e-19	Brain
bta-miR-885	2.82238	5.25086e-20	5.45657e-19	Brain
22dna:primary_assemblyprimary_assembly:ARS-UCD1.2:22:1:60773035:1REF_38364	3.83771	6.44385e-20	6.62796e-19	Brain
21dna:primary_assemblyprimary_assembly:ARS-UCD1.2:21:1:69862954:1REF_36616	2.38964	8.95661e-20	9.11946e-19	Brain
bta-miR-380-3p	2.80664	1.14016e-19	1.14928e-18	Brain
9dna:primary_assemblyprimary_assembly:ARS-UCD1.2:9:1:105454467:1REF_17221	2.94282	2.53708e-19	2.50723e-18	Brain
1dna:primary_assemblyprimary_assembly:ARS-UCD1.2:1:1:158534110:1REF_1182	3.77254	2.73467e-19	2.65052e-18	Brain
1dna:primary_assemblyprimary_assembly:ARS-UCD1.2:1:1:158534110:1REF_141	3.77254	2.73467e-19	2.65052e-18	Brain
2dna:primary_assemblyprimary_assembly:ARS-UCD1.2:2:1:136231102:1REF_2639	1.9572	7.45562e-19	7.15739e-18	Brain
bta-miR-876	2.99878	1.36219e-18	1.27138e-17	Brain
bta-miR-2299-5p	2.59042	2.03167e-18	1.86174e-17	Brain
1dna:primary_assemblyprimary_assembly:ARS-UCD1.2:1:1:158534110:1REF_831	2.55084	4.94611e-18	4.4121e-17	Brain
bta-miR-10172-5p	2.72922	5.59964e-18	4.95126e-17	Brain
2dna:primary_assemblyprimary_assembly:ARS-UCD1.2:2:1:136231102:1REF_3696	2.85036	8.21542e-18	7.201e-17	Brain
1dna:primary_assemblyprimary_assembly:ARS-UCD1.2:1:1:158534110:1REF_1842	3.07118	9.10473e-18	7.91169e-17	Brain
bta-miR-2435	2.02915	1.6185e-17	1.38258e-16	Brain
16dna:primary_assemblyprimary_assembly:ARS-UCD1.2:16:1:81013979:1REF_28622	3.30649	4.01542e-17	3.34508e-16	Brain
bta-miR-2285cf	1.34694	4.81527e-17	3.97852e-16	Brain
16dna:primary_assemblyprimary_assembly:ARS-UCD1.2:16:1:81013979:1REF_27366	2.45751	8.88202e-17	7.22023e-16	Brain
4dna:primary_assemblyprimary_assembly:ARS-UCD1.2:4:1:120000601:1REF_7750	3.01209	1.78691e-16	1.42953e-15	Brain
bta-miR-146a	1.99738	2.60821e-16	2.07014e-15	Brain
18dna:primary_assemblyprimary_assembly:ARS-UCD1.2:18:1:65820629:1REF_30812	2.95684	4.53978e-16	3.54736e-15	Brain
18dna:primary_assemblyprimary_assembly:ARS-UCD1.2:18:1:65820629:1REF_30837	2.91191	5.10411e-16	3.95765e-15	Brain
25dna:primary_assemblyprimary_assembly:ARS-UCD1.2:25:1:42350435:1REF_42005	2.85166	6.63029e-16	5.10178e-15	Brain
bta-miR-485	2.53123	7.37612e-16	5.59032e-15	Brain
19dna:primary_assemblyprimary_assembly:ARS-UCD1.2:19:1:63449741:1REF_34500	2.54819	2.45576e-15	1.82015e-14	Brain
26dna:primary_assemblyprimary_assembly:ARS-UCD1.2:26:1:51992305:1REF_43378	3.94928	3.1471e-15	2.31553e-14	Brain
8dna:primary_assemblyprimary_assembly:ARS-UCD1.2:8:1:113319770:1REF_15116	2.19869	6.24904e-15	4.53168e-14	Brain
25dna:primary_assemblyprimary_assembly:ARS-UCD1.2:25:1:42350435:1REF_42506	2.31073	1.24679e-14	8.78854e-14	Brain
bta-miR-708	2.07778	1.90772e-14	1.3262e-13	Brain
bta-miR-218	2.22578	2.37797e-14	1.64177e-13	Brain
23dna:primary_assemblyprimary_assembly:ARS-UCD1.2:23:1:52498615:1REF_39237	2.66861	2.49076e-14	1.70795e-13	Brain
bta-miR-149-5p	1.91586	3.08572e-14	2.07912e-13	Brain
bta-miR-204	2.48051	3.09393e-14	2.07912e-13	Brain
7dna:primary_assemblyprimary_assembly:ARS-UCD1.2:7:1:110682743:1REF_13188	1.86076	9.14742e-14	6.02654e-13	Brain
bta-miR-6522	2.50582	9.95123e-14	6.51354e-13	Brain
bta-miR-9851	1.74909	2.48518e-13	1.59558e-12	Brain
23dna:primary_assemblyprimary_assembly:ARS-UCD1.2:23:1:52498615:1REF_40028	1.98566	3.51549e-13	2.22869e-12	Brain
7dna:primary_assemblyprimary_assembly:ARS-UCD1.2:7:1:110682743:1REF_12622	2.14492	4.86469e-13	2.99001e-12	Brain
bta-miR-1224	3.46572	5.59672e-13	3.39849e-12	Brain
bta-miR-7	2.06528	5.72914e-13	3.45807e-12	Brain
bta-miR-760-5p	2.48888	1.2506e-12	7.42408e-12	Brain
16dna:primary_assemblyprimary_assembly:ARS-UCD1.2:16:1:81013979:1REF_27507	1.87647	1.25208e-12	7.42408e-12	Brain
bta-miR-139	1.47501	2.16536e-12	1.25009e-11	Brain
19dna:primary_assemblyprimary_assembly:ARS-UCD1.2:19:1:63449741:1REF_33219	2.78239	2.17029e-12	1.25009e-11	Brain
25dna:primary_assemblyprimary_assembly:ARS-UCD1.2:25:1:42350435:1REF_41049	2.00662	2.26183e-12	1.28809e-11	Brain
bta-miR-7859	1.01998	2.31288e-12	1.30977e-11	Brain
bta-miR-10177-5p	3.17738	2.83718e-12	1.5977e-11	Brain
25dna:primary_assemblyprimary_assembly:ARS-UCD1.2:25:1:42350435:1REF_42315	2.23782	4.04387e-12	2.25205e-11	Brain
2dna:primary_assemblyprimary_assembly:ARS-UCD1.2:2:1:136231102:1REF_2685	1.87379	4.45839e-12	2.45577e-11	Brain
25dna:primary_assemblyprimary_assembly:ARS-UCD1.2:25:1:42350435:1REF_41037	2.38418	9.63215e-12	5.13715e-11	Brain
19dna:primary_assemblyprimary_assembly:ARS-UCD1.2:19:1:63449741:1REF_32407	2.39733	1.19573e-11	6.34366e-11	Brain
11dna:primary_assemblyprimary_assembly:ARS-UCD1.2:11:1:106982474:1REF_20247	3.15371	1.64484e-11	8.63543e-11	Brain
bta-miR-504	2.08281	1.88853e-11	9.76227e-11	Brain
bta-miR-873	3.29228	2.49297e-11	1.26915e-10	Brain
bta-miR-105b	2.66044	3.67803e-11	1.86304e-10	Brain
bta-miR-182	3.10553	5.79474e-11	2.90602e-10	Brain
bta-miR-2284n	1.74481	5.90449e-11	2.9464e-10	Brain
5dna:primary_assemblyprimary_assembly:ARS-UCD1.2:5:1:120089316:1REF_10985	1.91491	8.23902e-11	4.05119e-10	Brain
bta-miR-1296	1.475	9.09828e-11	4.43046e-10	Brain
18dna:primary_assemblyprimary_assembly:ARS-UCD1.2:18:1:65820629:1REF_30741	2.28722	1.08884e-10	5.27669e-10	Brain
29dna:primary_assemblyprimary_assembly:ARS-UCD1.2:29:1:51098607:1REF_46362	1.92278	1.21767e-10	5.84482e-10	Brain
10dna:primary_assemblyprimary_assembly:ARS-UCD1.2:10:1:103308737:1REF_18808	2.28641	1.63056e-10	7.71644e-10	Brain
9dna:primary_assemblyprimary_assembly:ARS-UCD1.2:9:1:105454467:1REF_16863	2.64047	1.79356e-10	8.44818e-10	Brain
4dna:primary_assemblyprimary_assembly:ARS-UCD1.2:4:1:120000601:1REF_7505	2.45891	2.36154e-10	1.09697e-09	Brain
22dna:primary_assemblyprimary_assembly:ARS-UCD1.2:22:1:60773035:1REF_37275	2.31018	2.70689e-10	1.25163e-09	Brain
29dna:primary_assemblyprimary_assembly:ARS-UCD1.2:29:1:51098607:1REF_45204	1.25598	2.81785e-10	1.29698e-09	Brain
29dna:primary_assemblyprimary_assembly:ARS-UCD1.2:29:1:51098607:1REF_45554	1.65636	4.69015e-10	2.10119e-09	Brain
16dna:primary_assemblyprimary_assembly:ARS-UCD1.2:16:1:81013979:1REF_27858	2.29196	6.84006e-10	3.05079e-09	Brain
bta-miR-335	1.95874	8.8761e-10	3.90703e-09	Brain
22dna:primary_assemblyprimary_assembly:ARS-UCD1.2:22:1:60773035:1REF_37178	2.13121	9.81363e-10	4.30093e-09	Brain
6dna:primary_assemblyprimary_assembly:ARS-UCD1.2:6:1:117806340:1REF_11809	2.80351	1.32489e-09	5.70722e-09	Brain
4dna:primary_assemblyprimary_assembly:ARS-UCD1.2:4:1:120000601:1REF_7279	2.73797	1.54683e-09	6.60678e-09	Brain
Xdna:primary_assemblyprimary_assembly:ARS-UCD1.2:X:1:139009144:1REF_48026	2.6834	2.74989e-09	1.15979e-08	Brain
5dna:primary_assemblyprimary_assembly:ARS-UCD1.2:5:1:120089316:1REF_10124	2.22272	2.99095e-09	1.24177e-08	Brain
5dna:primary_assemblyprimary_assembly:ARS-UCD1.2:5:1:120089316:1REF_8741	2.22272	2.99095e-09	1.24177e-08	Brain
bta-miR-134	1.76736	5.1317e-09	2.10275e-08	Brain
4dna:primary_assemblyprimary_assembly:ARS-UCD1.2:4:1:120000601:1REF_7691	2.45527	5.16057e-09	2.10602e-08	Brain
20dna:primary_assemblyprimary_assembly:ARS-UCD1.2:20:1:71974595:1REF_34769	2.19866	5.36674e-09	2.18132e-08	Brain
bta-miR-2350	1.71415	5.9978e-09	2.41831e-08	Brain
19dna:primary_assemblyprimary_assembly:ARS-UCD1.2:19:1:63449741:1REF_34343	2.23353	6.18947e-09	2.48565e-08	Brain
15dna:primary_assemblyprimary_assembly:ARS-UCD1.2:15:1:85007780:1REF_26423	1.42545	6.32009e-09	2.52804e-08	Brain
3dna:primary_assemblyprimary_assembly:ARS-UCD1.2:3:1:121005158:1REF_5273	2.0086	1.26153e-08	4.90975e-08	Brain
bta-miR-33a	1.66311	1.33944e-08	5.19291e-08	Brain
15dna:primary_assemblyprimary_assembly:ARS-UCD1.2:15:1:85007780:1REF_26210	2.29765	1.45044e-08	5.60169e-08	Brain
bta-miR-3956	1.83792	1.50539e-08	5.79174e-08	Brain
bta-miR-29d-5p	1.20306	1.78245e-08	6.83161e-08	Brain
2dna:primary_assemblyprimary_assembly:ARS-UCD1.2:2:1:136231102:1REF_3656	2.43119	2.44585e-08	9.26847e-08	Brain
22dna:primary_assemblyprimary_assembly:ARS-UCD1.2:22:1:60773035:1REF_37483	2.6174	2.45766e-08	9.27837e-08	Brain
1dna:primary_assemblyprimary_assembly:ARS-UCD1.2:1:1:158534110:1REF_719	1.39245	2.73873e-08	1.02246e-07	Brain
bta-miR-100	1.37494	2.97004e-08	1.10472e-07	Brain
6dna:primary_assemblyprimary_assembly:ARS-UCD1.2:6:1:117806340:1REF_11256	1.38738	3.06559e-08	1.13607e-07	Brain
7dna:primary_assemblyprimary_assembly:ARS-UCD1.2:7:1:110682743:1REF_13252	2.26878	3.43279e-08	1.26287e-07	Brain
bta-miR-12025	1.97495	3.63298e-08	1.32683e-07	Brain
3dna:primary_assemblyprimary_assembly:ARS-UCD1.2:3:1:121005158:1REF_5431	1.24126	3.71741e-08	1.35276e-07	Brain
bta-miR-2387	1.20007	3.79212e-08	1.37499e-07	Brain
18dna:primary_assemblyprimary_assembly:ARS-UCD1.2:18:1:65820629:1REF_30397	1.95144	1.06589e-07	3.76987e-07	Brain
bta-miR-2285cz	1.74401	1.30673e-07	4.60555e-07	Brain
29dna:primary_assemblyprimary_assembly:ARS-UCD1.2:29:1:51098607:1REF_45537	1.40181	1.57616e-07	5.49748e-07	Brain
bta-miR-135a	2.43257	1.84652e-07	6.39619e-07	Brain
bta-miR-379	1.75696	2.43262e-07	8.31212e-07	Brain
8dna:primary_assemblyprimary_assembly:ARS-UCD1.2:8:1:113319770:1REF_16151	1.97442	2.83193e-07	9.57915e-07	Brain
bta-miR-181d	1.61216	3.41884e-07	1.15257e-06	Brain
21dna:primary_assemblyprimary_assembly:ARS-UCD1.2:21:1:69862954:1REF_35683	1.48945	3.86806e-07	1.29535e-06	Brain
17dna:primary_assemblyprimary_assembly:ARS-UCD1.2:17:1:73167244:1REF_29278	2.10974	4.88605e-07	1.62546e-06	Brain
5dna:primary_assemblyprimary_assembly:ARS-UCD1.2:5:1:120089316:1REF_9802	1.65619	1.32438e-06	4.23803e-06	Brain
7dna:primary_assemblyprimary_assembly:ARS-UCD1.2:7:1:110682743:1REF_14231	1.64007	1.37271e-06	4.37878e-06	Brain
15dna:primary_assemblyprimary_assembly:ARS-UCD1.2:15:1:85007780:1REF_26697	1.8808	1.48035e-06	4.70723e-06	Brain
5dna:primary_assemblyprimary_assembly:ARS-UCD1.2:5:1:120089316:1REF_8987	1.89374	2.23105e-06	6.94104e-06	Brain
24dna:primary_assemblyprimary_assembly:ARS-UCD1.2:24:1:62317253:1REF_40170	1.18779	2.59783e-06	8.03257e-06	Brain
bta-miR-183	2.17171	3.0257e-06	9.24214e-06	Brain
10dna:primary_assemblyprimary_assembly:ARS-UCD1.2:10:1:103308737:1REF_18805	1.88427	3.06708e-06	9.34022e-06	Brain
11dna:primary_assemblyprimary_assembly:ARS-UCD1.2:11:1:106982474:1REF_21478	1.92954	4.76207e-06	1.41181e-05	Brain
5dna:primary_assemblyprimary_assembly:ARS-UCD1.2:5:1:120089316:1REF_10481	1.36883	4.98043e-06	1.47222e-05	Brain
10dna:primary_assemblyprimary_assembly:ARS-UCD1.2:10:1:103308737:1REF_18101	1.51098	1.0622e-05	3.05067e-05	Brain
bta-miR-767	1.66833	1.19686e-05	3.41767e-05	Brain
10dna:primary_assemblyprimary_assembly:ARS-UCD1.2:10:1:103308737:1REF_18343	2.67647	1.23662e-05	3.50144e-05	Brain
25dna:primary_assemblyprimary_assembly:ARS-UCD1.2:25:1:42350435:1REF_41769	1.41551	1.44078e-05	4.01191e-05	Brain
25dna:primary_assemblyprimary_assembly:ARS-UCD1.2:25:1:42350435:1REF_41771	1.41551	1.44078e-05	4.01191e-05	Brain
bta-miR-660	1.34034	1.65045e-05	4.53312e-05	Brain
1dna:primary_assemblyprimary_assembly:ARS-UCD1.2:1:1:158534110:1REF_2064	1.06737	1.7375e-05	4.74635e-05	Brain
21dna:primary_assemblyprimary_assembly:ARS-UCD1.2:21:1:69862954:1REF_36692	1.82631	2.11421e-05	5.69819e-05	Brain
11dna:primary_assemblyprimary_assembly:ARS-UCD1.2:11:1:106982474:1REF_21203	1.43694	2.57506e-05	6.90335e-05	Brain
19dna:primary_assemblyprimary_assembly:ARS-UCD1.2:19:1:63449741:1REF_34704	1.54489	2.73871e-05	7.30323e-05	Brain
19dna:primary_assemblyprimary_assembly:ARS-UCD1.2:19:1:63449741:1REF_33139	1.79216	2.99362e-05	7.92014e-05	Brain
bta-miR-2408	1.28594	5.6833e-05	0.000144301	Brain
bta-miR-96	2.68029	6.92238e-05	0.00017317	Brain
bta-miR-2285aw	1.09328	6.92997e-05	0.00017317	Brain
23dna:primary_assemblyprimary_assembly:ARS-UCD1.2:23:1:52498615:1REF_39764	1.29208	0.000110453	0.000267637	Brain
5dna:primary_assemblyprimary_assembly:ARS-UCD1.2:5:1:120089316:1REF_9991	1.13626	0.000149371	0.000352612	Brain
22dna:primary_assemblyprimary_assembly:ARS-UCD1.2:22:1:60773035:1REF_37296	1.55471	0.000150441	0.00035431	Brain
28dna:primary_assemblyprimary_assembly:ARS-UCD1.2:28:1:45940150:1REF_45005	1.30936	0.000157749	0.000369793	Brain
11dna:primary_assemblyprimary_assembly:ARS-UCD1.2:11:1:106982474:1REF_21555	1.22852	0.000240727	0.000547748	Brain
17dna:primary_assemblyprimary_assembly:ARS-UCD1.2:17:1:73167244:1REF_29664	1.06262	0.000242357	0.000550215	Brain
bta-miR-2460	1.23715	0.000251556	0.000567267	Brain
7dna:primary_assemblyprimary_assembly:ARS-UCD1.2:7:1:110682743:1REF_13421	1.32873	0.000282415	0.000631207	Brain
13dna:primary_assemblyprimary_assembly:ARS-UCD1.2:13:1:83472345:1REF_23692	1.10386	0.000318921	0.000704984	Brain
bta-miR-2343	1.428	0.000353175	0.000765699	Brain
3dna:primary_assemblyprimary_assembly:ARS-UCD1.2:3:1:121005158:1REF_6353	1.45896	0.000353224	0.000765699	Brain
bta-miR-6528	1.39776	0.000419359	0.000897483	Brain
bta-miR-1777a	1.45965	0.000438662	0.000934823	Brain
bta-miR-136	1.36097	0.000450593	0.000956241	Brain
1dna:primary_assemblyprimary_assembly:ARS-UCD1.2:1:1:158534110:1REF_841	1.27994	0.000463084	0.000978593	Brain
18dna:primary_assemblyprimary_assembly:ARS-UCD1.2:18:1:65820629:1REF_32164	1.0677	0.000506995	0.00106914	Brain
18dna:primary_assemblyprimary_assembly:ARS-UCD1.2:18:1:65820629:1REF_31605	1.32041	0.000570429	0.00119293	Brain
5dna:primary_assemblyprimary_assembly:ARS-UCD1.2:5:1:120089316:1REF_10273	1.47033	0.000706002	0.00144351	Brain
13dna:primary_assemblyprimary_assembly:ARS-UCD1.2:13:1:83472345:1REF_22847	1.13814	0.00103691	0.00207795	Brain
bta-miR-10161-5p	1.44223	0.00107395	0.00214364	Brain
bta-miR-11982	1.06018	0.00121071	0.00241185	Brain
3dna:primary_assemblyprimary_assembly:ARS-UCD1.2:3:1:121005158:1REF_5515	1.35909	0.0013849	0.00272911	Brain
bta-miR-2483-5p	1.29431	0.00154616	0.00299141	Brain
21dna:primary_assemblyprimary_assembly:ARS-UCD1.2:21:1:69862954:1REF_35632	1.27887	0.00162374	0.0031295	Brain
bta-miR-33b	1.23203	0.0018517	0.00353506	Brain
21dna:primary_assemblyprimary_assembly:ARS-UCD1.2:21:1:69862954:1REF_35915	1.15183	0.00195677	0.00372156	Brain
21dna:primary_assemblyprimary_assembly:ARS-UCD1.2:21:1:69862954:1REF_36684	1.06901	0.00242597	0.00453689	Brain
bta-miR-2433	1.31768	0.00352091	0.00638323	Brain
17dna:primary_assemblyprimary_assembly:ARS-UCD1.2:17:1:73167244:1REF_29714	1.19259	0.00501414	0.00891402	Brain
17dna:primary_assemblyprimary_assembly:ARS-UCD1.2:17:1:73167244:1REF_29244	1.21035	0.00507366	0.00898813	Brain
19dna:primary_assemblyprimary_assembly:ARS-UCD1.2:19:1:63449741:1REF_34568	1.2167	0.00541611	0.00951122	Brain
7dna:primary_assemblyprimary_assembly:ARS-UCD1.2:7:1:110682743:1REF_13101	1.09233	0.005704	0.00994746	Brain
21dna:primary_assemblyprimary_assembly:ARS-UCD1.2:21:1:69862954:1REF_36752	1.16609	0.0057947	0.0100882	Brain
Xdna:primary_assemblyprimary_assembly:ARS-UCD1.2:X:1:139009144:1REF_47962	1.61718	0.00944163	0.015915	Brain
13dna:primary_assemblyprimary_assembly:ARS-UCD1.2:13:1:83472345:1REF_23254	1.37094	0.0106006	0.0176911	Brain
16dna:primary_assemblyprimary_assembly:ARS-UCD1.2:16:1:81013979:1REF_27779	1.05078	0.0115501	0.0192437	Brain
13dna:primary_assemblyprimary_assembly:ARS-UCD1.2:13:1:83472345:1REF_23978	1.29168	0.0118759	0.0197214	Brain
18dna:primary_assemblyprimary_assembly:ARS-UCD1.2:18:1:65820629:1REF_31472	1.01906	0.0264424	0.0414525	Brain
18dna:primary_assemblyprimary_assembly:ARS-UCD1.2:18:1:65820629:1REF_31976	1.13142	0.0267889	0.0418654	Brain
14dna:primary_assemblyprimary_assembly:ARS-UCD1.2:14:1:82403003:1REF_25290	1.02638	0.036039	0.0552086	Brain
4dna:primary_assemblyprimary_assembly:ARS-UCD1.2:4:1:120000601:1REF_7129	1.06056	0.0426468	0.0646436	Brain
20dna:primary_assemblyprimary_assembly:ARS-UCD1.2:20:1:71974595:1REF_34763	1.06463	0.0433297	0.0655801	Brain
19dna:primary_assemblyprimary_assembly:ARS-UCD1.2:19:1:63449741:1REF_32788	2.53152	0.000348708	0.117166	Gallbladder
7dna:primary_assemblyprimary_assembly:ARS-UCD1.2:7:1:110682743:1REF_14483	3.21133	0.000876654	0.182018	Gallbladder
3dna:primary_assemblyprimary_assembly:ARS-UCD1.2:3:1:121005158:1REF_4420	3.48443	0.00188701	0.27173	Gallbladder
3dna:primary_assemblyprimary_assembly:ARS-UCD1.2:3:1:121005158:1REF_5658	2.41042	0.00269762	0.318476	Gallbladder
bta-miR-6530	3.19432	0.00569344	0.382599	Gallbladder
bta-miR-26b	1.31278	0.00631242	0.397683	Gallbladder
19dna:primary_assemblyprimary_assembly:ARS-UCD1.2:19:1:63449741:1REF_33431	1.90163	0.0158752	0.419861	Gallbladder
17dna:primary_assemblyprimary_assembly:ARS-UCD1.2:17:1:73167244:1REF_29815	1.22077	0.0176751	0.419861	Gallbladder
14dna:primary_assemblyprimary_assembly:ARS-UCD1.2:14:1:82403003:1REF_25084	3.34298	0.0188208	0.419861	Gallbladder
bta-miR-26a	1.16379	0.0191613	0.419861	Gallbladder
13dna:primary_assemblyprimary_assembly:ARS-UCD1.2:13:1:83472345:1REF_23675	2.78848	0.0219321	0.419861	Gallbladder
bta-miR-145	1.88337	0.0228072	0.419861	Gallbladder
bta-miR-2285am-5p	1.95523	0.0317274	0.435618	Gallbladder
bta-miR-2285dc	1.95523	0.0317274	0.435618	Gallbladder
2dna:primary_assemblyprimary_assembly:ARS-UCD1.2:2:1:136231102:1REF_4162	2.35501	0.0348771	0.439788	Gallbladder
bta-miR-451	1.98318	0.0407799	0.456615	Gallbladder
bta-miR-186	1.01481	0.0431606	0.456615	Gallbladder
bta-let-7i	1.01559	0.0435578	0.456615	Gallbladder
1dna:primary_assemblyprimary_assembly:ARS-UCD1.2:1:1:158534110:1REF_698	4.38677	0.000933001	0.821395	Lung
bta-miR-3431	2.7162	0.00226734	0.821395	Lung
bta-miR-224	2.40905	0.0111266	0.821395	Lung
bta-miR-452	2.3634	0.0144375	0.821395	Lung
bta-miR-2284ab	1.58835	0.0174164	0.821395	Lung
bta-miR-2285by	1.58835	0.0174164	0.821395	Lung
bta-miR-2284w	1.62297	0.0189172	0.821395	Lung
15dna:primary_assemblyprimary_assembly:ARS-UCD1.2:15:1:85007780:1REF_27025	2.60381	0.0232434	0.821395	Lung
bta-miR-2285bt	1.75227	0.0325283	0.821395	Lung
bta-miR-122	10.6893	2.29001e-29	2.30833e-26	Liver
7dna:primary_assemblyprimary_assembly:ARS-UCD1.2:7:1:110682743:1REF_12922	5.62627	6.16728e-07	0.000310831	Liver
7dna:primary_assemblyprimary_assembly:ARS-UCD1.2:7:1:110682743:1REF_13609	6.72577	1.4981e-05	0.00503363	Liver
16dna:primary_assemblyprimary_assembly:ARS-UCD1.2:16:1:81013979:1REF_28316	4.70846	2.54192e-05	0.00640564	Liver
bta-miR-339a	2.06553	3.87988e-05	0.006519	Liver
bta-miR-339b	2.06551	3.88036e-05	0.006519	Liver
4dna:primary_assemblyprimary_assembly:ARS-UCD1.2:4:1:120000601:1REF_8027	5.67803	0.000206789	0.0297776	Liver
22dna:primary_assemblyprimary_assembly:ARS-UCD1.2:22:1:60773035:1REF_37509	3.68382	0.00129624	0.145178	Liver
5dna:primary_assemblyprimary_assembly:ARS-UCD1.2:5:1:120089316:1REF_9344	5.6264	0.00184249	0.185723	Liver
bta-miR-11989	1.76483	0.0025801	0.216729	Liver
13dna:primary_assemblyprimary_assembly:ARS-UCD1.2:13:1:83472345:1REF_22857	2.0631	0.00401957	0.289409	Liver
13dna:primary_assemblyprimary_assembly:ARS-UCD1.2:13:1:83472345:1REF_23710	2.0631	0.00401957	0.289409	Liver
25dna:primary_assemblyprimary_assembly:ARS-UCD1.2:25:1:42350435:1REF_42550	3.70039	0.00497286	0.334176	Liver
bta-miR-2284ac	2.71762	0.00776536	0.45264	Liver
bta-miR-12001	3.83454	0.00845626	0.45264	Liver
2dna:primary_assemblyprimary_assembly:ARS-UCD1.2:2:1:136231102:1REF_4193	1.92781	0.0102604	0.500542	Liver
bta-miR-2285ai-5p	2.53239	0.0117134	0.521831	Liver
13dna:primary_assemblyprimary_assembly:ARS-UCD1.2:13:1:83472345:1REF_23903	2.19592	0.0144217	0.605711	Liver
9dna:primary_assemblyprimary_assembly:ARS-UCD1.2:9:1:105454467:1REF_16884	2.99488	0.0283257	0.755143	Liver
13dna:primary_assemblyprimary_assembly:ARS-UCD1.2:13:1:83472345:1REF_22847	2.64674	0.0384026	0.755143	Liver
bta-miR-192	2.69569	0.039217	0.755143	Liver
8dna:primary_assemblyprimary_assembly:ARS-UCD1.2:8:1:113319770:1REF_15308	1.80159	0.0423677	0.755143	Liver
7dna:primary_assemblyprimary_assembly:ARS-UCD1.2:7:1:110682743:1REF_12810	2.78602	0.0458959	0.755143	Liver
bta-miR-449d	3.66633	0.0486772	0.755143	Liver
5dna:primary_assemblyprimary_assembly:ARS-UCD1.2:5:1:120089316:1REF_10567	2.36969	6.39109e-06	0.00644222	Bone marrow
bta-miR-451	3.74127	2.74469e-05	0.011491	Bone marrow
bta-miR-6715	6.19925	4.03295e-05	0.011491	Bone marrow
bta-miR-374b	2.28207	4.55992e-05	0.011491	Bone marrow
3dna:primary_assemblyprimary_assembly:ARS-UCD1.2:3:1:121005158:1REF_4790	4.65333	0.000344015	0.0693535	Bone marrow
bta-miR-12001	4.0282	0.000445215	0.0747961	Bone marrow
14dna:primary_assemblyprimary_assembly:ARS-UCD1.2:14:1:82403003:1REF_25410	4.68775	0.0016913	0.241446	Bone marrow
3dna:primary_assemblyprimary_assembly:ARS-UCD1.2:3:1:121005158:1REF_4798	2.86289	0.00191624	0.241446	Bone marrow
22dna:primary_assemblyprimary_assembly:ARS-UCD1.2:22:1:60773035:1REF_38350	3.04126	0.00318458	0.356673	Bone marrow
9dna:primary_assemblyprimary_assembly:ARS-UCD1.2:9:1:105454467:1REF_16898	3.69631	0.00374184	0.377177	Bone marrow
bta-miR-27a-5p	3.78693	0.00652432	0.548043	Bone marrow
29dna:primary_assemblyprimary_assembly:ARS-UCD1.2:29:1:51098607:1REF_45732	3.66128	0.0111075	0.73293	Bone marrow
6dna:primary_assemblyprimary_assembly:ARS-UCD1.2:6:1:117806340:1REF_11256	2.2657	0.0119715	0.73293	Bone marrow
11dna:primary_assemblyprimary_assembly:ARS-UCD1.2:11:1:106982474:1REF_20604	3.2877	0.0124156	0.73293	Bone marrow
18dna:primary_assemblyprimary_assembly:ARS-UCD1.2:18:1:65820629:1REF_30795	3.66338	0.0130458	0.73293	Bone marrow
1dna:primary_assemblyprimary_assembly:ARS-UCD1.2:1:1:158534110:1REF_719	2.24349	0.0132042	0.73293	Bone marrow
17dna:primary_assemblyprimary_assembly:ARS-UCD1.2:17:1:73167244:1REF_29493	3.22745	0.0149289	0.73293	Bone marrow
17dna:primary_assemblyprimary_assembly:ARS-UCD1.2:17:1:73167244:1REF_29483	3.62379	0.0193358	0.73293	Bone marrow
bta-miR-2285bT	2.03398	0.021904	0.73293	Bone marrow
bta-miR-6520	1.32683	0.0224233	0.73293	Bone marrow
11dna:primary_assemblyprimary_assembly:ARS-UCD1.2:11:1:106982474:1REF_21478	3.61773	0.0232513	0.73293	Bone marrow
15dna:primary_assemblyprimary_assembly:ARS-UCD1.2:15:1:85007780:1REF_26736	2.81652	0.0260381	0.73293	Bone marrow
13dna:primary_assemblyprimary_assembly:ARS-UCD1.2:13:1:83472345:1REF_23136	3.88515	0.0261447	0.73293	Bone marrow
bta-miR-126-5p	1.75274	0.0336313	0.73293	Bone marrow
bta-miR-7859	1.31352	0.0347826	0.73293	Bone marrow
bta-miR-12061	2.86443	0.0359078	0.73293	Bone marrow
bta-let-7c	1.34488	0.0382317	0.73293	Bone marrow
bta-miR-2284k	1.37022	0.0424463	0.73293	Bone marrow
bta-miR-2285as	1.88377	0.042828	0.73293	Bone marrow
bta-miR-224	2.12169	0.0457328	0.73293	Bone marrow
18dna:primary_assemblyprimary_assembly:ARS-UCD1.2:18:1:65820629:1REF_30966	1.88289	0.0484253	0.73293	Bone marrow
bta-miR-11983	6.35088	6.511e-63	6.56309e-60	Reproductive
bta-miR-202	7.43629	7.98691e-55	4.0254e-52	Reproductive
bta-miR-195	3.58586	3.79582e-33	1.27539e-30	Reproductive
bta-miR-99a-5p	3.24417	2.14689e-32	5.41015e-30	Reproductive
bta-miR-507b	3.66826	5.57217e-20	1.12335e-17	Reproductive
bta-miR-449a	4.24759	1.03655e-18	1.7414e-16	Reproductive
19dna:primary_assemblyprimary_assembly:ARS-UCD1.2:19:1:63449741:1REF_33431	2.3347	3.0398e-18	4.37731e-16	Reproductive
bta-miR-503-5p	4.06639	3.20897e-17	4.0433e-15	Reproductive
bta-miR-424-5p	3.09169	1.7295e-16	1.93704e-14	Reproductive
bta-miR-26a	1.3314	5.00666e-16	5.04671e-14	Reproductive
bta-miR-28	1.6665	9.03921e-16	8.28321e-14	Reproductive
10dna:primary_assemblyprimary_assembly:ARS-UCD1.2:10:1:103308737:1REF_19162	5.46714	2.26391e-14	1.90168e-12	Reproductive
bta-miR-452	2.24868	6.02904e-14	4.67482e-12	Reproductive
bta-miR-2313-5p	3.34211	2.11299e-13	1.52135e-11	Reproductive
bta-miR-497	1.62813	7.45716e-12	4.69801e-10	Reproductive
18dna:primary_assemblyprimary_assembly:ARS-UCD1.2:18:1:65820629:1REF_30545	1.3175	1.34752e-11	7.99002e-10	Reproductive
15dna:primary_assemblyprimary_assembly:ARS-UCD1.2:15:1:85007780:1REF_26856	2.83061	3.89506e-11	2.18124e-09	Reproductive
bta-miR-10b	2.60812	4.21064e-11	2.23385e-09	Reproductive
bta-miR-592	2.21776	4.64568e-10	2.34142e-08	Reproductive
5dna:primary_assemblyprimary_assembly:ARS-UCD1.2:5:1:120089316:1REF_9145	1.50237	2.48426e-09	1.13824e-07	Reproductive
bta-miR-145	1.84202	2.65155e-09	1.16207e-07	Reproductive
28dna:primary_assemblyprimary_assembly:ARS-UCD1.2:28:1:45940150:1REF_45069	3.04461	8.75088e-09	3.52836e-07	Reproductive
bta-miR-199a-5p	1.91199	1.06377e-08	4.12415e-07	Reproductive
bta-miR-21-5p	1.84124	1.84688e-08	6.64877e-07	Reproductive
16dna:primary_assemblyprimary_assembly:ARS-UCD1.2:16:1:81013979:1REF_27767	1.58322	2.01719e-08	7.01149e-07	Reproductive
6dna:primary_assemblyprimary_assembly:ARS-UCD1.2:6:1:117806340:1REF_11739	1.59893	6.05351e-08	1.96837e-06	Reproductive
bta-miR-34b	2.6151	1.67456e-07	4.56203e-06	Reproductive
bta-miR-449b	4.09525	3.1114e-07	8.04177e-06	Reproductive
bta-let-7b	1.09796	3.92498e-07	9.41996e-06	Reproductive
bta-miR-450b	2.18261	4.6864e-07	1.09858e-05	Reproductive
bta-miR-450a	2.19885	5.02035e-07	1.12456e-05	Reproductive
bta-miR-2285am-5p	1.71967	9.30196e-07	1.87528e-05	Reproductive
bta-miR-2285dc	1.71967	9.30196e-07	1.87528e-05	Reproductive
bta-miR-34c	3.65645	1.30156e-06	2.52303e-05	Reproductive
bta-miR-191	1.01569	1.52704e-06	2.85048e-05	Reproductive
Xdna:primary_assemblyprimary_assembly:ARS-UCD1.2:X:1:139009144:1REF_47970	2.4556	2.21221e-06	3.98198e-05	Reproductive
bta-miR-374a	1.34539	4.11496e-06	6.7998e-05	Reproductive
7dna:primary_assemblyprimary_assembly:ARS-UCD1.2:7:1:110682743:1REF_14602	1.11728	1.58327e-05	0.000207264	Reproductive
16dna:primary_assemblyprimary_assembly:ARS-UCD1.2:16:1:81013979:1REF_27786	2.41553	1.68588e-05	0.000215109	Reproductive
bta-miR-2285cn	1.60737	2.1476e-05	0.000260817	Reproductive
bta-miR-196b	2.73128	2.80212e-05	0.00032097	Reproductive
bta-miR-2431-5p	1.47207	4.36793e-05	0.000458633	Reproductive
bta-miR-449c	4.42559	4.69409e-05	0.000477944	Reproductive
13dna:primary_assemblyprimary_assembly:ARS-UCD1.2:13:1:83472345:1REF_23029	2.35733	9.62371e-05	0.00091516	Reproductive
bta-miR-2468	1.22203	0.000110455	0.000995042	Reproductive
3dna:primary_assemblyprimary_assembly:ARS-UCD1.2:3:1:121005158:1REF_5563	1.52399	0.000227047	0.00178443	Reproductive
bta-miR-411c-5p	1.57761	0.000262141	0.00198675	Reproductive
bta-miR-6536	1.19991	0.000329278	0.00228905	Reproductive
bta-miR-455-5p	1.12278	0.000366716	0.00246433	Reproductive
2dna:primary_assemblyprimary_assembly:ARS-UCD1.2:2:1:136231102:1REF_3380	1.11411	0.000653502	0.00382983	Reproductive
Xdna:primary_assemblyprimary_assembly:ARS-UCD1.2:X:1:139009144:1REF_47550	1.97108	0.00182363	0.0088376	Reproductive
bta-miR-542-5p	1.84796	0.00209818	0.00991856	Reproductive
bta-miR-10a	1.42747	0.00210573	0.00991856	Reproductive
16dna:primary_assemblyprimary_assembly:ARS-UCD1.2:16:1:81013979:1REF_27512	1.38932	0.00240278	0.0109099	Reproductive
bta-miR-31	1.36669	0.0030652	0.013224	Reproductive
3dna:primary_assemblyprimary_assembly:ARS-UCD1.2:3:1:121005158:1REF_5181	1.33971	0.00383001	0.0154039	Reproductive
bta-miR-10161-5p	1.52982	0.00465536	0.0171711	Reproductive
9dna:primary_assemblyprimary_assembly:ARS-UCD1.2:9:1:105454467:1REF_16918	1.68383	0.00767682	0.024802	Reproductive
MTdna:primary_assemblyprimary_assembly:ARS-UCD1.2:MT:1:16338:1REF_48793	1.24968	0.0120281	0.0345421	Reproductive
17dna:primary_assemblyprimary_assembly:ARS-UCD1.2:17:1:73167244:1REF_29483	1.40449	0.0199387	0.0498715	Reproductive
7dna:primary_assemblyprimary_assembly:ARS-UCD1.2:7:1:110682743:1REF_14483	1.11886	0.0252961	0.0604228	Reproductive
bta-miR-8550	1.42913	0.0294123	0.0684903	Reproductive
4dna:primary_assemblyprimary_assembly:ARS-UCD1.2:4:1:120000601:1REF_7108	1.50599	0.0325437	0.0742174	Reproductive
bta-miR-200b	1.12364	0.0493686	0.102817	Reproductive
9dna:primary_assemblyprimary_assembly:ARS-UCD1.2:9:1:105454467:1REF_16400	6.05005	2.64993e-58	2.67113e-55	Small intestine
2dna:primary_assemblyprimary_assembly:ARS-UCD1.2:2:1:136231102:1REF_2879	5.37845	1.03432e-41	5.21299e-39	Small intestine
9dna:primary_assemblyprimary_assembly:ARS-UCD1.2:9:1:105454467:1REF_17547	5.82639	9.04993e-39	3.04078e-36	Small intestine
25dna:primary_assemblyprimary_assembly:ARS-UCD1.2:25:1:42350435:1REF_41203	4.96852	1.29817e-30	3.2714e-28	Small intestine
bta-miR-11975	5.54625	3.6245e-28	7.30699e-26	Small intestine
bta-miR-215	5.21645	1.56926e-24	2.63636e-22	Small intestine
19dna:primary_assemblyprimary_assembly:ARS-UCD1.2:19:1:63449741:1REF_34143	5.94429	7.04775e-23	1.01488e-20	Small intestine
bta-miR-12023	5.59612	4.56876e-18	5.75663e-16	Small intestine
bta-miR-11972	5.23209	7.54509e-18	8.4505e-16	Small intestine
bta-miR-2885	5.35447	1.2247e-17	1.2345e-15	Small intestine
Xdna:primary_assemblyprimary_assembly:ARS-UCD1.2:X:1:139009144:1REF_48550	6.95763	2.99174e-17	2.74152e-15	Small intestine
bta-miR-192	4.01241	4.55636e-17	3.82734e-15	Small intestine
bta-miR-12004	5.21487	6.46072e-17	5.00954e-15	Small intestine
bta-miR-11985	4.30668	1.38457e-16	9.96893e-15	Small intestine
bta-miR-194	3.71244	2.02726e-16	1.36232e-14	Small intestine
2dna:primary_assemblyprimary_assembly:ARS-UCD1.2:2:1:136231102:1REF_3954	3.57502	4.91748e-15	3.09801e-13	Small intestine
5dna:primary_assemblyprimary_assembly:ARS-UCD1.2:5:1:120089316:1REF_9601	6.40898	1.58876e-13	9.4204e-12	Small intestine
3dna:primary_assemblyprimary_assembly:ARS-UCD1.2:3:1:121005158:1REF_5100	4.5982	4.92152e-13	2.611e-11	Small intestine
3dna:primary_assemblyprimary_assembly:ARS-UCD1.2:3:1:121005158:1REF_5102	4.5982	4.92152e-13	2.611e-11	Small intestine
bta-miR-12030	3.95606	6.56231e-13	3.3074e-11	Small intestine
1dna:primary_assemblyprimary_assembly:ARS-UCD1.2:1:1:158534110:1REF_514	3.3006	2.79164e-10	1.33999e-08	Small intestine
9dna:primary_assemblyprimary_assembly:ARS-UCD1.2:9:1:105454467:1REF_17570	3.43648	4.23488e-09	1.89178e-07	Small intestine
15dna:primary_assemblyprimary_assembly:ARS-UCD1.2:15:1:85007780:1REF_26390	4.54067	4.31656e-09	1.89178e-07	Small intestine
18dna:primary_assemblyprimary_assembly:ARS-UCD1.2:18:1:65820629:1REF_30330	5.56533	4.95526e-09	2.08121e-07	Small intestine
26dna:primary_assemblyprimary_assembly:ARS-UCD1.2:26:1:51992305:1REF_43011	5.88041	2.01001e-08	8.10436e-07	Small intestine
bta-miR-142-5p	2.57214	3.3656e-08	1.25649e-06	Small intestine
bta-miR-10225b	4.21586	4.64847e-08	1.67345e-06	Small intestine
8dna:primary_assemblyprimary_assembly:ARS-UCD1.2:8:1:113319770:1REF_16091	3.16261	5.3266e-08	1.85145e-06	Small intestine
1dna:primary_assemblyprimary_assembly:ARS-UCD1.2:1:1:158534110:1REF_1868	3.1784	6.85402e-08	2.30295e-06	Small intestine
bta-miR-11999	2.64987	8.08512e-08	2.62897e-06	Small intestine
bta-miR-10225a	3.76858	5.05008e-07	1.59077e-05	Small intestine
21dna:primary_assemblyprimary_assembly:ARS-UCD1.2:21:1:69862954:1REF_36044	4.36178	5.96514e-07	1.82208e-05	Small intestine
11dna:primary_assemblyprimary_assembly:ARS-UCD1.2:11:1:106982474:1REF_19499	3.28009	3.59957e-06	0.000106717	Small intestine
16dna:primary_assemblyprimary_assembly:ARS-UCD1.2:16:1:81013979:1REF_27263	1.67292	4.43057e-06	0.0001276	Small intestine
11dna:primary_assemblyprimary_assembly:ARS-UCD1.2:11:1:106982474:1REF_19604	1.77592	5.16294e-06	0.000140655	Small intestine
23dna:primary_assemblyprimary_assembly:ARS-UCD1.2:23:1:52498615:1REF_39095	2.6301	9.72803e-06	0.000258049	Small intestine
7dna:primary_assemblyprimary_assembly:ARS-UCD1.2:7:1:110682743:1REF_14703	1.76092	1.13706e-05	0.00027955	Small intestine
11dna:primary_assemblyprimary_assembly:ARS-UCD1.2:11:1:106982474:1REF_21168	2.63573	3.3002e-05	0.000723174	Small intestine
5dna:primary_assemblyprimary_assembly:ARS-UCD1.2:5:1:120089316:1REF_9575	2.2147	5.39735e-05	0.00108811	Small intestine
bta-miR-2285bw	1.97571	9.79383e-05	0.00182818	Small intestine
22dna:primary_assemblyprimary_assembly:ARS-UCD1.2:22:1:60773035:1REF_37299	2.23557	0.000120727	0.00213497	Small intestine
5dna:primary_assemblyprimary_assembly:ARS-UCD1.2:5:1:120089316:1REF_9783	2.23874	0.000168802	0.00283588	Small intestine
7dna:primary_assemblyprimary_assembly:ARS-UCD1.2:7:1:110682743:1REF_14796	2.8557	0.000250763	0.00382983	Small intestine
bta-miR-15b	1.13877	0.000440822	0.00592748	Small intestine
bta-miR-2285ar	1.32069	0.000452529	0.00592748	Small intestine
bta-miR-2285bd	1.32069	0.000452529	0.00592748	Small intestine
26dna:primary_assemblyprimary_assembly:ARS-UCD1.2:26:1:51992305:1REF_43360	2.62942	0.000504341	0.00629581	Small intestine
bta-miR-2285cy	1.42949	0.000505438	0.00629581	Small intestine
bta-miR-2285dd	1.36435	0.000707069	0.00848483	Small intestine
10dna:primary_assemblyprimary_assembly:ARS-UCD1.2:10:1:103308737:1REF_18278	1.21299	0.000828092	0.00948542	Small intestine
5dna:primary_assemblyprimary_assembly:ARS-UCD1.2:5:1:120089316:1REF_10183	1.21299	0.000828092	0.00948542	Small intestine
24dna:primary_assemblyprimary_assembly:ARS-UCD1.2:24:1:62317253:1REF_40498	1.46645	0.000967245	0.0103962	Small intestine
19dna:primary_assemblyprimary_assembly:ARS-UCD1.2:19:1:63449741:1REF_32259	1.48306	0.000979802	0.0103962	Small intestine
13dna:primary_assemblyprimary_assembly:ARS-UCD1.2:13:1:83472345:1REF_24257	2.04335	0.00124181	0.0128937	Small intestine
bta-miR-2285da	1.26806	0.00138077	0.0136452	Small intestine
bta-miR-2285cj	1.24535	0.00167955	0.0158867	Small intestine
bta-miR-2903	1.63092	0.00168512	0.0158867	Small intestine
bta-miR-6517	1.67749	0.0018295	0.0166829	Small intestine
bta-miR-2285ce	1.1216	0.00235425	0.0194515	Small intestine
bta-miR-2284h-5p	1.05607	0.00261426	0.0199119	Small intestine
bta-miR-12049	1.98806	0.00312525	0.0225018	Small intestine
bta-miR-8549	1.17081	0.00324824	0.0230579	Small intestine
21dna:primary_assemblyprimary_assembly:ARS-UCD1.2:21:1:69862954:1REF_37090	2.20205	0.00329954	0.0232583	Small intestine
2dna:primary_assemblyprimary_assembly:ARS-UCD1.2:2:1:136231102:1REF_3609	2.08695	0.0035442	0.0241389	Small intestine
bta-miR-10185-5p	1.61581	0.00410039	0.0270143	Small intestine
13dna:primary_assemblyprimary_assembly:ARS-UCD1.2:13:1:83472345:1REF_23441	1.85914	0.00470817	0.0294773	Small intestine
bta-miR-2285bn	1.06407	0.00496076	0.0304905	Small intestine
16dna:primary_assemblyprimary_assembly:ARS-UCD1.2:16:1:81013979:1REF_28404	1.33876	0.00510805	0.0308318	Small intestine
23dna:primary_assemblyprimary_assembly:ARS-UCD1.2:23:1:52498615:1REF_39066	1.96048	0.00518492	0.0309254	Small intestine
bta-miR-2285aq	1.32764	0.00706967	0.0386992	Small intestine
22dna:primary_assemblyprimary_assembly:ARS-UCD1.2:22:1:60773035:1REF_37693	1.8819	0.00782356	0.0416758	Small intestine
2dna:primary_assemblyprimary_assembly:ARS-UCD1.2:2:1:136231102:1REF_3722	1.68293	0.010351	0.0504047	Small intestine
8dna:primary_assemblyprimary_assembly:ARS-UCD1.2:8:1:113319770:1REF_15129	2.02782	0.0108154	0.0524132	Small intestine
23dna:primary_assemblyprimary_assembly:ARS-UCD1.2:23:1:52498615:1REF_39065	1.83405	0.0123709	0.0572869	Small intestine
18dna:primary_assemblyprimary_assembly:ARS-UCD1.2:18:1:65820629:1REF_30919	1.18864	0.0175408	0.0727618	Small intestine
4dna:primary_assemblyprimary_assembly:ARS-UCD1.2:4:1:120000601:1REF_7740	1.37247	0.0184999	0.0748911	Small intestine
25dna:primary_assemblyprimary_assembly:ARS-UCD1.2:25:1:42350435:1REF_42542	1.66873	0.024609	0.0918736	Small intestine
11dna:primary_assemblyprimary_assembly:ARS-UCD1.2:11:1:106982474:1REF_21240	1.28505	0.0262058	0.0946277	Small intestine
bta-miR-6531	1.45648	0.0274922	0.0972354	Small intestine
23dna:primary_assemblyprimary_assembly:ARS-UCD1.2:23:1:52498615:1REF_39670	1.72128	0.0277205	0.0977003	Small intestine
bta-miR-2285cw	1.19433	0.0366437	0.118387	Small intestine
4dna:primary_assemblyprimary_assembly:ARS-UCD1.2:4:1:120000601:1REF_8547	2.71874	0.0409624	0.126616	Small intestine
bta-miR-769	1.36975	0.0465133	0.137092	Small intestine
19dna:primary_assemblyprimary_assembly:ARS-UCD1.2:19:1:63449741:1REF_34536	6.94886	2.45149e-36	2.4711e-33	Large intestine
7dna:primary_assemblyprimary_assembly:ARS-UCD1.2:7:1:110682743:1REF_13502	4.87695	2.02059e-23	1.01838e-20	Large intestine
28dna:primary_assemblyprimary_assembly:ARS-UCD1.2:28:1:45940150:1REF_44886	4.0115	8.71832e-14	2.92935e-11	Large intestine
bta-miR-2285bb	2.52973	2.39253e-11	6.02916e-09	Large intestine
23dna:primary_assemblyprimary_assembly:ARS-UCD1.2:23:1:52498615:1REF_39670	3.75648	4.29336e-10	8.65542e-08	Large intestine
bta-miR-194	2.9276	7.77622e-09	1.30641e-06	Large intestine
29dna:primary_assemblyprimary_assembly:ARS-UCD1.2:29:1:51098607:1REF_46609	6.92771	7.47255e-08	9.41541e-06	Large intestine
23dna:primary_assemblyprimary_assembly:ARS-UCD1.2:23:1:52498615:1REF_38378	2.92839	2.11064e-07	2.12752e-05	Large intestine
bta-miR-15b	1.54851	3.06541e-07	2.57495e-05	Large intestine
bta-miR-2284ab	1.42573	4.25259e-07	3.06186e-05	Large intestine
bta-miR-2285by	1.42573	4.25259e-07	3.06186e-05	Large intestine
bta-miR-2284ac	1.98641	1.61556e-06	0.000108566	Large intestine
bta-miR-2285ai-5p	1.88688	3.35463e-06	0.00019891	Large intestine
bta-miR-574	1.93467	7.3112e-06	0.000334986	Large intestine
bta-miR-2903	2.06819	1.16047e-05	0.000467901	Large intestine
18dna:primary_assemblyprimary_assembly:ARS-UCD1.2:18:1:65820629:1REF_30280	2.15426	1.43037e-05	0.000554542	Large intestine
bta-miR-93	1.01496	1.58088e-05	0.000590195	Large intestine
11dna:primary_assemblyprimary_assembly:ARS-UCD1.2:11:1:106982474:1REF_21239	2.21366	1.73202e-05	0.000623527	Large intestine
21dna:primary_assemblyprimary_assembly:ARS-UCD1.2:21:1:69862954:1REF_37090	2.68253	3.56553e-05	0.00119802	Large intestine
bta-miR-1388-5p	2.19465	4.25564e-05	0.00135341	Large intestine
13dna:primary_assemblyprimary_assembly:ARS-UCD1.2:13:1:83472345:1REF_24257	2.35158	4.31703e-05	0.00135341	Large intestine
bta-miR-12033	2.85132	4.43082e-05	0.00135341	Large intestine
bta-miR-2284z	1.03191	4.78095e-05	0.00141359	Large intestine
bta-miR-192	2.37038	7.02361e-05	0.00181533	Large intestine
bta-miR-2417	2.72597	7.65703e-05	0.00192957	Large intestine
bta-miR-484	1.47235	8.80733e-05	0.00216531	Large intestine
15dna:primary_assemblyprimary_assembly:ARS-UCD1.2:15:1:85007780:1REF_26457	2.38482	9.9944e-05	0.00239866	Large intestine
11dna:primary_assemblyprimary_assembly:ARS-UCD1.2:11:1:106982474:1REF_21240	1.94733	0.000118043	0.00270426	Large intestine
bta-miR-2331-5p	1.61301	0.000241927	0.00460118	Large intestine
19dna:primary_assemblyprimary_assembly:ARS-UCD1.2:19:1:63449741:1REF_32216	1.71105	0.000414824	0.00685479	Large intestine
26dna:primary_assemblyprimary_assembly:ARS-UCD1.2:26:1:51992305:1REF_43626	1.69368	0.000463277	0.00753198	Large intestine
bta-miR-12030	2.38869	0.000529189	0.00808216	Large intestine
1dna:primary_assemblyprimary_assembly:ARS-UCD1.2:1:1:158534110:1REF_1750	1.53327	0.000566346	0.00839524	Large intestine
22dna:primary_assemblyprimary_assembly:ARS-UCD1.2:22:1:60773035:1REF_37299	1.99481	0.000610448	0.00869226	Large intestine
2dna:primary_assemblyprimary_assembly:ARS-UCD1.2:2:1:136231102:1REF_3954	1.97395	0.00062958	0.00869226	Large intestine
7dna:primary_assemblyprimary_assembly:ARS-UCD1.2:7:1:110682743:1REF_13859	1.12929	0.000640162	0.00869226	Large intestine
11dna:primary_assemblyprimary_assembly:ARS-UCD1.2:11:1:106982474:1REF_19838	2.07621	0.000646746	0.00869226	Large intestine
24dna:primary_assemblyprimary_assembly:ARS-UCD1.2:24:1:62317253:1REF_40370	1.32684	0.00080031	0.00982599	Large intestine
bta-miR-12010	1.46607	0.000809055	0.00982599	Large intestine
bta-miR-215	2.37858	0.000853145	0.0102377	Large intestine
11dna:primary_assemblyprimary_assembly:ARS-UCD1.2:11:1:106982474:1REF_21168	2.19575	0.00111499	0.0127717	Large intestine
7dna:primary_assemblyprimary_assembly:ARS-UCD1.2:7:1:110682743:1REF_13613	3.05057	0.00123126	0.013945	Large intestine
16dna:primary_assemblyprimary_assembly:ARS-UCD1.2:16:1:81013979:1REF_27935	2.03018	0.00137623	0.0150786	Large intestine
11dna:primary_assemblyprimary_assembly:ARS-UCD1.2:11:1:106982474:1REF_19499	2.57403	0.00144107	0.0156194	Large intestine
bta-miR-211	1.84409	0.00151874	0.0162861	Large intestine
7dna:primary_assemblyprimary_assembly:ARS-UCD1.2:7:1:110682743:1REF_14558	1.8855	0.00205307	0.0185056	Large intestine
7dna:primary_assemblyprimary_assembly:ARS-UCD1.2:7:1:110682743:1REF_14128	1.3858	0.00207162	0.0185056	Large intestine
18dna:primary_assemblyprimary_assembly:ARS-UCD1.2:18:1:65820629:1REF_30919	1.44121	0.00207383	0.0185056	Large intestine
21dna:primary_assemblyprimary_assembly:ARS-UCD1.2:21:1:69862954:1REF_36609	1.86816	0.00214829	0.0188302	Large intestine
16dna:primary_assemblyprimary_assembly:ARS-UCD1.2:16:1:81013979:1REF_28404	1.39064	0.00223366	0.0190563	Large intestine
bta-miR-2397-5p	1.67429	0.00235987	0.0194979	Large intestine
bta-miR-11971	1.11418	0.00280984	0.021956	Large intestine
3dna:primary_assemblyprimary_assembly:ARS-UCD1.2:3:1:121005158:1REF_4439	1.9995	0.00284227	0.0220385	Large intestine
bta-miR-1306	1.61154	0.00374104	0.0261873	Large intestine
17dna:primary_assemblyprimary_assembly:ARS-UCD1.2:17:1:73167244:1REF_30005	1.80533	0.00402983	0.0276331	Large intestine
bta-miR-11985	2.03622	0.00406034	0.0276542	Large intestine
29dna:primary_assemblyprimary_assembly:ARS-UCD1.2:29:1:51098607:1REF_45320	1.51131	0.00433555	0.0289419	Large intestine
19dna:primary_assemblyprimary_assembly:ARS-UCD1.2:19:1:63449741:1REF_33309	1.33553	0.00463923	0.0297479	Large intestine
7dna:primary_assemblyprimary_assembly:ARS-UCD1.2:7:1:110682743:1REF_12922	2.31477	0.00475988	0.0301758	Large intestine
bta-miR-196a	2.33648	0.0047942	0.0302034	Large intestine
24dna:primary_assemblyprimary_assembly:ARS-UCD1.2:24:1:62317253:1REF_40498	1.24309	0.00540587	0.032266	Large intestine
7dna:primary_assemblyprimary_assembly:ARS-UCD1.2:7:1:110682743:1REF_12592	1.20761	0.00660518	0.0367847	Large intestine
19dna:primary_assemblyprimary_assembly:ARS-UCD1.2:19:1:63449741:1REF_34210	1.88751	0.00719199	0.0379762	Large intestine
5dna:primary_assemblyprimary_assembly:ARS-UCD1.2:5:1:120089316:1REF_9570	2.00159	0.00922548	0.0469661	Large intestine
bta-miR-6517	1.33793	0.00958466	0.0483886	Large intestine
Xdna:primary_assemblyprimary_assembly:ARS-UCD1.2:X:1:139009144:1REF_47634	1.48186	0.00963535	0.0483886	Large intestine
bta-miR-2346	1.02231	0.00964892	0.0483886	Large intestine
bta-miR-11972	2.23983	0.0101523	0.0499197	Large intestine
bta-miR-150	1.69262	0.0108042	0.0521082	Large intestine
12dna:primary_assemblyprimary_assembly:ARS-UCD1.2:12:1:87216183:1REF_21906	1.68932	0.0129352	0.0588024	Large intestine
23dna:primary_assemblyprimary_assembly:ARS-UCD1.2:23:1:52498615:1REF_39368	1.58779	0.012986	0.0588024	Large intestine
4dna:primary_assemblyprimary_assembly:ARS-UCD1.2:4:1:120000601:1REF_8266	1.38845	0.016599	0.068855	Large intestine
bta-miR-12003	1.08322	0.0168414	0.0695743	Large intestine
bta-miR-155	1.25446	0.0181065	0.073594	Large intestine
bta-miR-196b	2.2269	0.0189509	0.0764099	Large intestine
bta-miR-2382-5p	1.59908	0.0192025	0.0765142	Large intestine
5dna:primary_assemblyprimary_assembly:ARS-UCD1.2:5:1:120089316:1REF_9802	1.4326	0.0217786	0.0839295	Large intestine
15dna:primary_assemblyprimary_assembly:ARS-UCD1.2:15:1:85007780:1REF_27167	1.49634	0.0222839	0.0844232	Large intestine
bta-miR-331-5p	1.07465	0.0223548	0.0844232	Large intestine
22dna:primary_assemblyprimary_assembly:ARS-UCD1.2:22:1:60773035:1REF_37509	1.27453	0.0226228	0.0849222	Large intestine
29dna:primary_assemblyprimary_assembly:ARS-UCD1.2:29:1:51098607:1REF_45335	1.4539	0.0243074	0.089423	Large intestine
6dna:primary_assemblyprimary_assembly:ARS-UCD1.2:6:1:117806340:1REF_11753	1.58373	0.026684	0.0950439	Large intestine
7dna:primary_assemblyprimary_assembly:ARS-UCD1.2:7:1:110682743:1REF_14796	2.0175	0.0274041	0.0962487	Large intestine
8dna:primary_assemblyprimary_assembly:ARS-UCD1.2:8:1:113319770:1REF_16091	1.83317	0.0277341	0.0963998	Large intestine
8dna:primary_assemblyprimary_assembly:ARS-UCD1.2:8:1:113319770:1REF_15129	1.79759	0.0284494	0.0968818	Large intestine
bta-miR-200b	1.62846	0.0292877	0.0994008	Large intestine
9dna:primary_assemblyprimary_assembly:ARS-UCD1.2:9:1:105454467:1REF_16898	1.44139	0.0303997	0.101804	Large intestine
19dna:primary_assemblyprimary_assembly:ARS-UCD1.2:19:1:63449741:1REF_32629	1.53979	0.0312526	0.103777	Large intestine
11dna:primary_assemblyprimary_assembly:ARS-UCD1.2:11:1:106982474:1REF_20595	1.14854	0.0352018	0.110886	Large intestine
bta-miR-2438	1.10184	0.036254	0.113491	Large intestine
23dna:primary_assemblyprimary_assembly:ARS-UCD1.2:23:1:52498615:1REF_39065	1.53735	0.0383755	0.118295	Large intestine
3dna:primary_assemblyprimary_assembly:ARS-UCD1.2:3:1:121005158:1REF_5538	1.3464	0.0389241	0.119134	Large intestine
25dna:primary_assemblyprimary_assembly:ARS-UCD1.2:25:1:42350435:1REF_42524	1.23425	0.0389388	0.119134	Large intestine
bta-miR-142-5p	1.15292	0.0407153	0.121784	Large intestine
bta-miR-2389	1.40225	0.0421051	0.123378	Large intestine
6dna:primary_assemblyprimary_assembly:ARS-UCD1.2:6:1:117806340:1REF_11167	1.39627	0.0452844	0.129311	Large intestine
21dna:primary_assemblyprimary_assembly:ARS-UCD1.2:21:1:69862954:1REF_36969	1.23082	0.0469465	0.132207	Large intestine
17dna:primary_assemblyprimary_assembly:ARS-UCD1.2:17:1:73167244:1REF_29119	1.2157	0.0482357	0.134568	Large intestine
bta-miR-2885	1.89674	0.0494841	0.13741	Large intestine
22dna:primary_assemblyprimary_assembly:ARS-UCD1.2:22:1:60773035:1REF_37706	5.55442	4.69167e-29	4.7292e-26	Lymph system
bta-miR-150	5.2053	4.43185e-24	2.23365e-21	Lymph system
bta-miR-2284w	2.42083	6.76207e-13	2.27205e-10	Lymph system
7dna:primary_assemblyprimary_assembly:ARS-UCD1.2:7:1:110682743:1REF_13289	3.07187	2.00637e-10	5.05604e-08	Lymph system
6dna:primary_assemblyprimary_assembly:ARS-UCD1.2:6:1:117806340:1REF_11167	3.43298	1.37204e-09	2.76603e-07	Lymph system
4dna:primary_assemblyprimary_assembly:ARS-UCD1.2:4:1:120000601:1REF_7613	4.26055	2.40592e-08	4.04194e-06	Lymph system
bta-miR-15b	2.12398	2.8143e-08	4.05259e-06	Lymph system
bta-miR-339a	1.66056	5.00817e-08	5.61677e-06	Lymph system
bta-miR-339b	1.6605	5.01497e-08	5.61677e-06	Lymph system
bta-miR-2284z	1.53766	1.51982e-06	0.000153198	Lymph system
bta-miR-155	2.32434	4.06152e-06	0.000366291	Lymph system
bta-miR-2284aa	1.55398	4.36061e-06	0.000366291	Lymph system
bta-miR-2285aj-5p	1.53934	5.08874e-06	0.000394573	Lymph system
10dna:primary_assemblyprimary_assembly:ARS-UCD1.2:10:1:103308737:1REF_18975	2.88154	7.0287e-06	0.000506067	Lymph system
8dna:primary_assemblyprimary_assembly:ARS-UCD1.2:8:1:113319770:1REF_16246	2.80793	3.82975e-05	0.00219389	Lymph system
bta-miR-2284x	1.1573	4.12351e-05	0.00219389	Lymph system
bta-miR-2284y	1.15732	4.13531e-05	0.00219389	Lymph system
bta-miR-2285av	1.15732	4.13531e-05	0.00219389	Lymph system
26dna:primary_assemblyprimary_assembly:ARS-UCD1.2:26:1:51992305:1REF_43597	3.31189	4.61576e-05	0.00232634	Lymph system
9dna:primary_assemblyprimary_assembly:ARS-UCD1.2:9:1:105454467:1REF_16880	2.22758	4.97889e-05	0.00238987	Lymph system
2dna:primary_assemblyprimary_assembly:ARS-UCD1.2:2:1:136231102:1REF_4193	1.56602	5.54081e-05	0.0025387	Lymph system
bta-miR-2285bt	1.80171	6.18543e-05	0.00265504	Lymph system
bta-miR-93	1.26545	6.32153e-05	0.00265504	Lymph system
19dna:primary_assemblyprimary_assembly:ARS-UCD1.2:19:1:63449741:1REF_33309	2.20449	9.08473e-05	0.00366296	Lymph system
1dna:primary_assemblyprimary_assembly:ARS-UCD1.2:1:1:158534110:1REF_698	3.44603	0.000116911	0.00453256	Lymph system
19dna:primary_assemblyprimary_assembly:ARS-UCD1.2:19:1:63449741:1REF_33607	2.77051	0.00014755	0.00550852	Lymph system
bta-miR-2285bc	2.04391	0.000166728	0.00600221	Lymph system
2dna:primary_assemblyprimary_assembly:ARS-UCD1.2:2:1:136231102:1REF_3259	2.78893	0.000233913	0.00745245	Lymph system
1dna:primary_assemblyprimary_assembly:ARS-UCD1.2:1:1:158534110:1REF_1750	2.04478	0.000257053	0.0078518	Lymph system
bta-miR-11993	1.37915	0.000284497	0.00819352	Lymph system
bta-miR-2284k	1.15208	0.000397798	0.0107016	Lymph system
22dna:primary_assemblyprimary_assembly:ARS-UCD1.2:22:1:60773035:1REF_37920	3.40664	0.000403432	0.0107016	Lymph system
7dna:primary_assemblyprimary_assembly:ARS-UCD1.2:7:1:110682743:1REF_14558	2.40411	0.000417834	0.0107994	Lymph system
bta-miR-2285aT	1.14334	0.000470237	0.0114344	Lymph system
bta-miR-2284ab	1.37409	0.000570321	0.0130655	Lymph system
bta-miR-2285by	1.37409	0.000570321	0.0130655	Lymph system
bta-miR-2284v	1.34199	0.00064908	0.0145394	Lymph system
21dna:primary_assemblyprimary_assembly:ARS-UCD1.2:21:1:69862954:1REF_36609	2.36367	0.000686621	0.015046	Lymph system
19dna:primary_assemblyprimary_assembly:ARS-UCD1.2:19:1:63449741:1REF_34485	2.78083	0.000859706	0.0173317	Lymph system
19dna:primary_assemblyprimary_assembly:ARS-UCD1.2:19:1:63449741:1REF_34493	2.78083	0.000859706	0.0173317	Lymph system
4dna:primary_assemblyprimary_assembly:ARS-UCD1.2:4:1:120000601:1REF_8027	4.00313	0.00109872	0.0205093	Lymph system
19dna:primary_assemblyprimary_assembly:ARS-UCD1.2:19:1:63449741:1REF_34460	2.1627	0.00117161	0.0214724	Lymph system
bta-miR-2285cj	1.66057	0.00128858	0.0229481	Lymph system
16dna:primary_assemblyprimary_assembly:ARS-UCD1.2:16:1:81013979:1REF_27367	1.06508	0.00143732	0.0245562	Lymph system
23dna:primary_assemblyprimary_assembly:ARS-UCD1.2:23:1:52498615:1REF_39095	2.57149	0.00160885	0.0257417	Lymph system
bta-miR-10162-5p	1.14585	0.00206704	0.0312398	Lymph system
5dna:primary_assemblyprimary_assembly:ARS-UCD1.2:5:1:120089316:1REF_10380	1.92861	0.00229622	0.0340381	Lymph system
5dna:primary_assemblyprimary_assembly:ARS-UCD1.2:5:1:120089316:1REF_9575	2.22912	0.00247041	0.0355739	Lymph system
5dna:primary_assemblyprimary_assembly:ARS-UCD1.2:5:1:120089316:1REF_9344	4.21237	0.00256833	0.0364631	Lymph system
bta-miR-2331-5p	1.7329	0.00261032	0.0365444	Lymph system
18dna:primary_assemblyprimary_assembly:ARS-UCD1.2:18:1:65820629:1REF_31636	1.27603	0.00267934	0.0365756	Lymph system
7dna:primary_assemblyprimary_assembly:ARS-UCD1.2:7:1:110682743:1REF_13977	1.32783	0.00272579	0.0365756	Lymph system
12dna:primary_assemblyprimary_assembly:ARS-UCD1.2:12:1:87216183:1REF_21906	2.42209	0.00278628	0.0365756	Lymph system
7dna:primary_assemblyprimary_assembly:ARS-UCD1.2:7:1:110682743:1REF_14264	2.54393	0.00281564	0.0365756	Lymph system
bta-miR-2285co	1.38342	0.00286852	0.0365756	Lymph system
18dna:primary_assemblyprimary_assembly:ARS-UCD1.2:18:1:65820629:1REF_30966	1.5032	0.00290283	0.0365756	Lymph system
bta-miR-12033	2.82963	0.00319107	0.0387238	Lymph system
20dna:primary_assemblyprimary_assembly:ARS-UCD1.2:20:1:71974595:1REF_34763	2.8308	0.00321447	0.0387238	Lymph system
19dna:primary_assemblyprimary_assembly:ARS-UCD1.2:19:1:63449741:1REF_33247	2.60769	0.00322699	0.0387238	Lymph system
25dna:primary_assemblyprimary_assembly:ARS-UCD1.2:25:1:42350435:1REF_42524	2.05227	0.00432496	0.0484396	Lymph system
10dna:primary_assemblyprimary_assembly:ARS-UCD1.2:10:1:103308737:1REF_18278	1.39078	0.00445644	0.0485906	Lymph system
5dna:primary_assemblyprimary_assembly:ARS-UCD1.2:5:1:120089316:1REF_10183	1.39078	0.00445644	0.0485906	Lymph system
6dna:primary_assemblyprimary_assembly:ARS-UCD1.2:6:1:117806340:1REF_12427	1.83543	0.00471295	0.0492514	Lymph system
bta-miR-10176-5p	2.43297	0.00481578	0.0492514	Lymph system
19dna:primary_assemblyprimary_assembly:ARS-UCD1.2:19:1:63449741:1REF_34210	2.25997	0.00483719	0.0492514	Lymph system
bta-miR-2346	1.39557	0.00610616	0.0603432	Lymph system
NKLS02002208.1dna:primary_assemblyprimary_assembly:ARS-UCD1.2:NKLS02002208.1:1:9309904:1REF_48882	4.59745	0.00645212	0.0619404	Lymph system
Xdna:primary_assemblyprimary_assembly:ARS-UCD1.2:X:1:139009144:1REF_47055	4.59745	0.00645212	0.0619404	Lymph system
1dna:primary_assemblyprimary_assembly:ARS-UCD1.2:1:1:158534110:1REF_1125	1.24811	0.00667333	0.0631315	Lymph system
13dna:primary_assemblyprimary_assembly:ARS-UCD1.2:13:1:83472345:1REF_24257	2.142	0.0079351	0.0700498	Lymph system
23dna:primary_assemblyprimary_assembly:ARS-UCD1.2:23:1:52498615:1REF_39065	2.2201	0.00831896	0.0710637	Lymph system
bta-miR-2285bn	1.3271	0.00860271	0.0723428	Lymph system
24dna:primary_assemblyprimary_assembly:ARS-UCD1.2:24:1:62317253:1REF_40498	1.44445	0.00916856	0.0763794	Lymph system
11dna:primary_assemblyprimary_assembly:ARS-UCD1.2:11:1:106982474:1REF_21239	1.87997	0.00951791	0.077794	Lymph system
bta-miR-12003	1.49249	0.0106367	0.0814657	Lymph system
13dna:primary_assemblyprimary_assembly:ARS-UCD1.2:13:1:83472345:1REF_24067	1.9386	0.0107633	0.0814657	Lymph system
bta-miR-12010	1.48044	0.0108298	0.0814657	Lymph system
bta-miR-2285ce	1.25222	0.0124442	0.0902429	Lymph system
15dna:primary_assemblyprimary_assembly:ARS-UCD1.2:15:1:85007780:1REF_26235	2.07218	0.0146176	0.102374	Lymph system
11dna:primary_assemblyprimary_assembly:ARS-UCD1.2:11:1:106982474:1REF_21240	1.70937	0.0152453	0.104539	Lymph system
bta-miR-1306	1.7133	0.0172305	0.116566	Lymph system
bta-miR-296-5p	1.2842	0.0180376	0.118272	Lymph system
11dna:primary_assemblyprimary_assembly:ARS-UCD1.2:11:1:106982474:1REF_19628	1.76027	0.0180693	0.118272	Lymph system
17dna:primary_assemblyprimary_assembly:ARS-UCD1.2:17:1:73167244:1REF_29411	1.39897	0.0194062	0.123806	Lymph system
bta-miR-2285cy	1.32792	0.0199313	0.124481	Lymph system
7dna:primary_assemblyprimary_assembly:ARS-UCD1.2:7:1:110682743:1REF_12810	1.78666	0.0236871	0.131966	Lymph system
24dna:primary_assemblyprimary_assembly:ARS-UCD1.2:24:1:62317253:1REF_40778	1.96318	0.0244133	0.133742	Lymph system
bta-miR-11982	1.6267	0.0246757	0.134449	Lymph system
bta-miR-2397-5p	1.65884	0.0252559	0.1348	Lymph system
6dna:primary_assemblyprimary_assembly:ARS-UCD1.2:6:1:117806340:1REF_11722	1.78121	0.0256472	0.1348	Lymph system
bta-miR-2903	1.54279	0.0268384	0.135945	Lymph system
9dna:primary_assemblyprimary_assembly:ARS-UCD1.2:9:1:105454467:1REF_16884	1.79838	0.0278573	0.138326	Lymph system
7dna:primary_assemblyprimary_assembly:ARS-UCD1.2:7:1:110682743:1REF_12592	1.27055	0.0292869	0.142614	Lymph system
19dna:primary_assemblyprimary_assembly:ARS-UCD1.2:19:1:63449741:1REF_33655	1.53392	0.0299206	0.143619	Lymph system
29dna:primary_assemblyprimary_assembly:ARS-UCD1.2:29:1:51098607:1REF_45335	1.70495	0.0315223	0.149176	Lymph system
bta-miR-2469	1.28462	0.0335646	0.155913	Lymph system
13dna:primary_assemblyprimary_assembly:ARS-UCD1.2:13:1:83472345:1REF_23903	1.06476	0.0345648	0.15837	Lymph system
bta-miR-423-5p	1.0036	0.0380396	0.167441	Lymph system
7dna:primary_assemblyprimary_assembly:ARS-UCD1.2:7:1:110682743:1REF_14051	1.51203	0.0383184	0.167934	Lymph system
bta-miR-11986c	1.10703	0.039332	0.170891	Lymph system
23dna:primary_assemblyprimary_assembly:ARS-UCD1.2:23:1:52498615:1REF_39670	2.09532	0.0401214	0.172831	Lymph system
bta-miR-484	1.10249	0.0410001	0.173648	Lymph system
28dna:primary_assemblyprimary_assembly:ARS-UCD1.2:28:1:45940150:1REF_44511	1.41661	0.0417087	0.174555	Lymph system
2dna:primary_assemblyprimary_assembly:ARS-UCD1.2:2:1:136231102:1REF_2627	1.70726	0.041734	0.174555	Lymph system
17dna:primary_assemblyprimary_assembly:ARS-UCD1.2:17:1:73167244:1REF_29119	1.55103	0.0424385	0.175495	Lymph system
bta-miR-10175-5p	1.56137	0.0472476	0.186979	Lymph system
bta-miR-2285dd	1.12433	0.0484162	0.187302	Lymph system
7dna:primary_assemblyprimary_assembly:ARS-UCD1.2:7:1:110682743:1REF_12799	1.46229	0.0485346	0.187302	Lymph system
bta-miR-11971	1.02686	0.04879	0.187302	Lymph system
23dna:primary_assemblyprimary_assembly:ARS-UCD1.2:23:1:52498615:1REF_39066	1.69852	0.0497732	0.189326	Lymph system
14dna:primary_assemblyprimary_assembly:ARS-UCD1.2:14:1:82403003:1REF_25410	5.1407	0.00588793	0.815281	Trachea
bta-miR-23b-3p	1.96564	0.010409	0.815281	Trachea
bta-miR-2284d	2.65781	0.0227258	0.815281	Trachea
MTdna:primary_assemblyprimary_assembly:ARS-UCD1.2:MT:1:16338:1REF_48793	3.47138	0.0292198	0.815281	Trachea
4dna:primary_assemblyprimary_assembly:ARS-UCD1.2:4:1:120000601:1REF_7597	1.82508	0.0498336	0.815281	Trachea
16dna:primary_assemblyprimary_assembly:ARS-UCD1.2:16:1:81013979:1REF_27414	2.71829	9.80507e-11	9.88351e-08	Heart
15dna:primary_assemblyprimary_assembly:ARS-UCD1.2:15:1:85007780:1REF_26736	3.84244	5.44204e-07	0.000274279	Heart
7dna:primary_assemblyprimary_assembly:ARS-UCD1.2:7:1:110682743:1REF_14523	2.02762	1.17292e-06	0.000394103	Heart
bta-miR-3432a	2.20375	2.53828e-06	0.000639646	Heart
bta-miR-23b-3p	1.77554	5.03066e-06	0.00101418	Heart
bta-miR-30d	1.65181	6.12004e-06	0.00102817	Heart
17dna:primary_assemblyprimary_assembly:ARS-UCD1.2:17:1:73167244:1REF_29289	3.90036	1.39889e-05	0.0020144	Heart
17dna:primary_assemblyprimary_assembly:ARS-UCD1.2:17:1:73167244:1REF_29714	3.67116	2.03524e-05	0.0025644	Heart
Xdna:primary_assemblyprimary_assembly:ARS-UCD1.2:X:1:139009144:1REF_48080	3.01175	0.000113928	0.0110332	Heart
23dna:primary_assemblyprimary_assembly:ARS-UCD1.2:23:1:52498615:1REF_38913	2.47325	0.000114028	0.0110332	Heart
NKLS02001178.1dna:primary_assemblyprimary_assembly:ARS-UCD1.2:NKLS02001178.1:1:157671:1REF_49054	3.67883	0.000170852	0.0143516	Heart
bta-miR-3432b	1.78617	0.000254017	0.0196961	Heart
bta-miR-11993	1.63517	0.000329403	0.023717	Heart
bta-let-7i	1.42541	0.00048123	0.0303175	Heart
24dna:primary_assemblyprimary_assembly:ARS-UCD1.2:24:1:62317253:1REF_40629	2.53823	0.000994565	0.0501261	Heart
24dna:primary_assemblyprimary_assembly:ARS-UCD1.2:24:1:62317253:1REF_40842	2.62012	0.00122833	0.0562798	Heart
1dna:primary_assemblyprimary_assembly:ARS-UCD1.2:1:1:158534110:1REF_1404	2.51764	0.00174291	0.0732024	Heart
bta-miR-28	1.56747	0.00266771	0.0945359	Heart
2dna:primary_assemblyprimary_assembly:ARS-UCD1.2:2:1:136231102:1REF_2151	3.15067	0.00280124	0.0945359	Heart
8dna:primary_assemblyprimary_assembly:ARS-UCD1.2:8:1:113319770:1REF_15163	2.24482	0.00286518	0.0945359	Heart
bta-miR-6535	2.65403	0.00290735	0.0945359	Heart
bta-miR-193a-5p	2.09766	0.00332585	0.102752	Heart
18dna:primary_assemblyprimary_assembly:ARS-UCD1.2:18:1:65820629:1REF_30966	1.88399	0.00351822	0.104305	Heart
2dna:primary_assemblyprimary_assembly:ARS-UCD1.2:2:1:136231102:1REF_4162	2.65991	0.00369561	0.106434	Heart
25dna:primary_assemblyprimary_assembly:ARS-UCD1.2:25:1:42350435:1REF_42054	3.74659	0.00423156	0.110901	Heart
16dna:primary_assemblyprimary_assembly:ARS-UCD1.2:16:1:81013979:1REF_27767	1.82776	0.00451455	0.110901	Heart
6dna:primary_assemblyprimary_assembly:ARS-UCD1.2:6:1:117806340:1REF_11739	1.88502	0.00471733	0.110901	Heart
28dna:primary_assemblyprimary_assembly:ARS-UCD1.2:28:1:45940150:1REF_44511	2.18254	0.00484093	0.110901	Heart
10dna:primary_assemblyprimary_assembly:ARS-UCD1.2:10:1:103308737:1REF_18929	2.7243	0.00613072	0.131484	Heart
22dna:primary_assemblyprimary_assembly:ARS-UCD1.2:22:1:60773035:1REF_37460	2.79183	0.00937057	0.166851	Heart
19dna:primary_assemblyprimary_assembly:ARS-UCD1.2:19:1:63449741:1REF_34330	2.89803	0.00974887	0.169429	Heart
bta-miR-30f	1.73857	0.0124968	0.187251	Heart
19dna:primary_assemblyprimary_assembly:ARS-UCD1.2:19:1:63449741:1REF_32555	2.30617	0.0141045	0.189056	Heart
bta-miR-1296	1.60737	0.0142542	0.189056	Heart
4dna:primary_assemblyprimary_assembly:ARS-UCD1.2:4:1:120000601:1REF_7597	1.2282	0.0157796	0.201378	Heart
1dna:primary_assemblyprimary_assembly:ARS-UCD1.2:1:1:158534110:1REF_1125	1.36537	0.0159089	0.201378	Heart
24dna:primary_assemblyprimary_assembly:ARS-UCD1.2:24:1:62317253:1REF_40168	2.56819	0.0172256	0.201378	Heart
bta-miR-12013	2.51378	0.0177213	0.201378	Heart
5dna:primary_assemblyprimary_assembly:ARS-UCD1.2:5:1:120089316:1REF_9003	2.17039	0.0181597	0.201378	Heart
23dna:primary_assemblyprimary_assembly:ARS-UCD1.2:23:1:52498615:1REF_38467	2.12967	0.0199894	0.208144	Heart
25dna:primary_assemblyprimary_assembly:ARS-UCD1.2:25:1:42350435:1REF_41331	1.92765	0.0200298	0.208144	Heart
NKLS02002208.1dna:primary_assemblyprimary_assembly:ARS-UCD1.2:NKLS02002208.1:1:9309904:1REF_48908	1.54151	0.0219953	0.220866	Heart
Xdna:primary_assemblyprimary_assembly:ARS-UCD1.2:X:1:139009144:1REF_47025	1.54151	0.0219953	0.220866	Heart
bta-miR-11998	1.56918	0.0226288	0.223626	Heart
7dna:primary_assemblyprimary_assembly:ARS-UCD1.2:7:1:110682743:1REF_12799	2.1082	0.0256307	0.245917	Heart
7dna:primary_assemblyprimary_assembly:ARS-UCD1.2:7:1:110682743:1REF_12592	1.57714	0.0283761	0.260483	Heart
29dna:primary_assemblyprimary_assembly:ARS-UCD1.2:29:1:51098607:1REF_45823	1.84056	0.0285069	0.260483	Heart
26dna:primary_assemblyprimary_assembly:ARS-UCD1.2:26:1:51992305:1REF_43516	1.47789	0.029087	0.260483	Heart
29dna:primary_assemblyprimary_assembly:ARS-UCD1.2:29:1:51098607:1REF_46427	1.8243	0.0295386	0.260483	Heart
22dna:primary_assemblyprimary_assembly:ARS-UCD1.2:22:1:60773035:1REF_37693	2.35172	0.0314707	0.264354	Heart
bta-miR-145	1.60085	0.0323954	0.268701	Heart
13dna:primary_assemblyprimary_assembly:ARS-UCD1.2:13:1:83472345:1REF_24224	1.67763	0.0325213	0.268701	Heart
11dna:primary_assemblyprimary_assembly:ARS-UCD1.2:11:1:106982474:1REF_21188	1.67139	0.0387629	0.279771	Heart
25dna:primary_assemblyprimary_assembly:ARS-UCD1.2:25:1:42350435:1REF_42057	2.6198	0.0392405	0.279771	Heart
bta-miR-12046	1.36289	0.0431047	0.287317	Heart
29dna:primary_assemblyprimary_assembly:ARS-UCD1.2:29:1:51098607:1REF_45320	1.7657	0.0448425	0.287344	Heart
13dna:primary_assemblyprimary_assembly:ARS-UCD1.2:13:1:83472345:1REF_23886	2.31721	0.0469239	0.287344	Heart
15dna:primary_assemblyprimary_assembly:ARS-UCD1.2:15:1:85007780:1REF_26459	2.28332	0.049994	0.28962	Heart
14dna:primary_assemblyprimary_assembly:ARS-UCD1.2:14:1:82403003:1REF_24994	4.64036	1.39299e-40	1.40414e-37	Mammary gland
bta-miR-10179-5p	4.26483	6.69688e-22	3.37523e-19	Mammary gland
bta-miR-2284j	3.38371	1.34767e-15	4.52818e-13	Mammary gland
bta-miR-12061	3.66981	1.2608e-12	3.1772e-10	Mammary gland
bta-miR-2285cl	3.32829	3.16943e-08	6.38957e-06	Mammary gland
16dna:primary_assemblyprimary_assembly:ARS-UCD1.2:16:1:81013979:1REF_28316	3.95628	1.40355e-07	2.35796e-05	Mammary gland
19dna:primary_assemblyprimary_assembly:ARS-UCD1.2:19:1:63449741:1REF_32691	2.97033	6.19198e-07	8.91646e-05	Mammary gland
bta-miR-2285cr	2.58421	9.29214e-06	0.00117081	Mammary gland
26dna:primary_assemblyprimary_assembly:ARS-UCD1.2:26:1:51992305:1REF_43516	2.1406	1.93161e-05	0.00207023	Mammary gland
bta-miR-6715	4.80532	4.82417e-05	0.00374059	Mammary gland
bta-miR-30a-5p	1.75743	7.07421e-05	0.00475387	Mammary gland
bta-miR-2285cd	2.83101	9.84079e-05	0.0060709	Mammary gland
bta-miR-10166-5p	2.50523	0.000155595	0.00805503	Mammary gland
bta-miR-345-5p	1.48994	0.000159822	0.00805503	Mammary gland
25dna:primary_assemblyprimary_assembly:ARS-UCD1.2:25:1:42350435:1REF_41439	2.81018	0.00176889	0.0356608	Mammary gland
10dna:primary_assemblyprimary_assembly:ARS-UCD1.2:10:1:103308737:1REF_18346	1.11096	0.00182221	0.0360154	Mammary gland
bta-miR-12064	2.08537	0.00243029	0.044141	Mammary gland
bta-miR-190a	2.47328	0.00428617	0.0617208	Mammary gland
12dna:primary_assemblyprimary_assembly:ARS-UCD1.2:12:1:87216183:1REF_22322	2.3028	0.00933578	0.0926536	Mammary gland
2dna:primary_assemblyprimary_assembly:ARS-UCD1.2:2:1:136231102:1REF_4193	1.11717	0.00978028	0.0930049	Mammary gland
13dna:primary_assemblyprimary_assembly:ARS-UCD1.2:13:1:83472345:1REF_22857	1.16801	0.0106808	0.096993	Mammary gland
13dna:primary_assemblyprimary_assembly:ARS-UCD1.2:13:1:83472345:1REF_23710	1.16801	0.0106808	0.096993	Mammary gland
bta-miR-126-5p	1.24611	0.0160046	0.126036	Mammary gland
bta-miR-2904	2.09319	0.0170158	0.128317	Mammary gland
bta-miR-32	1.62735	0.0210186	0.134395	Mammary gland
bta-miR-2285bj	1.96187	0.021735	0.136583	Mammary gland
19dna:primary_assemblyprimary_assembly:ARS-UCD1.2:19:1:63449741:1REF_34441	1.40496	0.0227498	0.13898	Mammary gland
3dna:primary_assemblyprimary_assembly:ARS-UCD1.2:3:1:121005158:1REF_6353	2.31346	0.0258241	0.144245	Mammary gland
bta-miR-2284h-5p	1.07485	0.0261713	0.144245	Mammary gland
8dna:primary_assemblyprimary_assembly:ARS-UCD1.2:8:1:113319770:1REF_15903	1.71092	0.0308572	0.15675	Mammary gland
10dna:primary_assemblyprimary_assembly:ARS-UCD1.2:10:1:103308737:1REF_18322	1.41169	0.0316349	0.157861	Mammary gland
bta-miR-12053	2.39807	0.0357342	0.164475	Mammary gland
bta-miR-2284b	1.095	0.0365637	0.166583	Mammary gland
bta-miR-2285dd	1.17784	0.0400656	0.171577	Mammary gland
bta-miR-374c	1.75455	0.0451366	0.182722	Mammary gland
bta-miR-1260b	4.02772	7.81454e-24	7.87706e-21	Tongue
18dna:primary_assemblyprimary_assembly:ARS-UCD1.2:18:1:65820629:1REF_30242	3.99039	2.18399e-23	1.10073e-20	Tongue
20dna:primary_assemblyprimary_assembly:ARS-UCD1.2:20:1:71974595:1REF_35050	3.65795	7.90182e-23	2.18475e-20	Tongue
20dna:primary_assemblyprimary_assembly:ARS-UCD1.2:20:1:71974595:1REF_34802	3.65692	8.66965e-23	2.18475e-20	Tongue
19dna:primary_assemblyprimary_assembly:ARS-UCD1.2:19:1:63449741:1REF_33637	4.55837	1.83758e-22	3.70456e-20	Tongue
16dna:primary_assemblyprimary_assembly:ARS-UCD1.2:16:1:81013979:1REF_28586	5.15422	8.65042e-09	1.45327e-06	Tongue
bta-miR-10174-5p	2.50724	1.4595e-08	1.8457e-06	Tongue
bta-miR-23b-5p	2.50711	1.46484e-08	1.8457e-06	Tongue
21dna:primary_assemblyprimary_assembly:ARS-UCD1.2:21:1:69862954:1REF_36381	4.42857	2.08621e-08	2.33655e-06	Tongue
bta-miR-2285br	2.51123	1.4837e-05	0.00149557	Tongue
2dna:primary_assemblyprimary_assembly:ARS-UCD1.2:2:1:136231102:1REF_4183	2.80752	1.81734e-05	0.00166534	Tongue
19dna:primary_assemblyprimary_assembly:ARS-UCD1.2:19:1:63449741:1REF_33615	4.42278	4.00122e-05	0.00331813	Tongue
14dna:primary_assemblyprimary_assembly:ARS-UCD1.2:14:1:82403003:1REF_25703	2.88135	4.27934e-05	0.00331813	Tongue
24dna:primary_assemblyprimary_assembly:ARS-UCD1.2:24:1:62317253:1REF_40839	1.77722	7.66224e-05	0.00551681	Tongue
bta-miR-7857-5p	2.18941	0.000210986	0.0141783	Tongue
1dna:primary_assemblyprimary_assembly:ARS-UCD1.2:1:1:158534110:1REF_407	3.46864	0.000231266	0.0145698	Tongue
25dna:primary_assemblyprimary_assembly:ARS-UCD1.2:25:1:42350435:1REF_41962	3.62339	0.000273901	0.0162407	Tongue
13dna:primary_assemblyprimary_assembly:ARS-UCD1.2:13:1:83472345:1REF_23678	2.69208	0.000367661	0.0195054	Tongue
bta-miR-2285bz	1.22064	0.000538971	0.0256301	Tongue
bta-miR-12044	1.85534	0.000559387	0.0256301	Tongue
29dna:primary_assemblyprimary_assembly:ARS-UCD1.2:29:1:51098607:1REF_45911	2.51076	0.000668886	0.0280932	Tongue
bta-miR-2284v	1.33731	0.000773166	0.0311741	Tongue
10dna:primary_assemblyprimary_assembly:ARS-UCD1.2:10:1:103308737:1REF_17808	4.2526	0.00174367	0.0606075	Tongue
bta-miR-2346	1.62106	0.00191708	0.0644139	Tongue
3dna:primary_assemblyprimary_assembly:ARS-UCD1.2:3:1:121005158:1REF_5181	2.43695	0.00249836	0.0812369	Tongue
bta-miR-1814c	1.43651	0.00329698	0.0864674	Tongue
bta-miR-2310	1.43443	0.00334349	0.0864674	Tongue
bta-miR-365-5p	2.98798	0.00334547	0.0864674	Tongue
bta-miR-2285ak-5p	1.3264	0.0048518	0.0980801	Tongue
bta-miR-2285ca	1.68749	0.00500733	0.0980801	Tongue
14dna:primary_assemblyprimary_assembly:ARS-UCD1.2:14:1:82403003:1REF_25024	1.53027	0.0050859	0.0980801	Tongue
9dna:primary_assemblyprimary_assembly:ARS-UCD1.2:9:1:105454467:1REF_16515	1.8489	0.00514173	0.0980801	Tongue
bta-miR-34a	1.63854	0.00555468	0.0999842	Tongue
Xdna:primary_assemblyprimary_assembly:ARS-UCD1.2:X:1:139009144:1REF_47634	2.20867	0.00707256	0.114219	Tongue
29dna:primary_assemblyprimary_assembly:ARS-UCD1.2:29:1:51098607:1REF_45874	2.89615	0.00781857	0.114219	Tongue
8dna:primary_assemblyprimary_assembly:ARS-UCD1.2:8:1:113319770:1REF_15456	2.07799	0.00830818	0.117165	Tongue
bta-miR-6531	2.16706	0.00832592	0.117165	Tongue
bta-miR-11986b	1.84376	0.00848517	0.117165	Tongue
21dna:primary_assemblyprimary_assembly:ARS-UCD1.2:21:1:69862954:1REF_36969	2.06689	0.00942498	0.126672	Tongue
bta-miR-4286	2.01342	0.010896	0.13729	Tongue
17dna:primary_assemblyprimary_assembly:ARS-UCD1.2:17:1:73167244:1REF_29951	2.02801	0.0118854	0.146104	Tongue
bta-miR-2285cc	1.23432	0.0161818	0.179244	Tongue
bta-miR-1777a	2.37871	0.017894	0.187887	Tongue
bta-miR-32	1.63369	0.0188599	0.193886	Tongue
bta-miR-27a-5p	2.39874	0.0190424	0.193886	Tongue
bta-miR-10176-5p	2.48527	0.0204668	0.202	Tongue
19dna:primary_assemblyprimary_assembly:ARS-UCD1.2:19:1:63449741:1REF_34330	2.46437	0.0306733	0.247349	Tongue
bta-miR-205	2.87404	0.0316141	0.252913	Tongue
4dna:primary_assemblyprimary_assembly:ARS-UCD1.2:4:1:120000601:1REF_7740	1.70289	0.0324449	0.255504	Tongue
29dna:primary_assemblyprimary_assembly:ARS-UCD1.2:29:1:51098607:1REF_45564	1.4517	0.0380946	0.270418	Tongue
bta-miR-455-5p	1.23179	0.0403081	0.272217	Tongue
16dna:primary_assemblyprimary_assembly:ARS-UCD1.2:16:1:81013979:1REF_27779	1.87959	0.045807	0.285021	Tongue
9dna:primary_assemblyprimary_assembly:ARS-UCD1.2:9:1:105454467:1REF_17570	2.25548	0.0476132	0.292647	Tongue
bta-miR-6119-5p	1.04337	0.0488923	0.296888	Tongue
bta-miR-2285bv	2.03029	0.0498774	0.298754	Tongue
5dna:primary_assemblyprimary_assembly:ARS-UCD1.2:5:1:120089316:1REF_8907	6.10991	3.08515e-14	3.10983e-11	Sublingual gland
13dna:primary_assemblyprimary_assembly:ARS-UCD1.2:13:1:83472345:1REF_22857	2.78998	3.20118e-06	0.0010756	Sublingual gland
13dna:primary_assemblyprimary_assembly:ARS-UCD1.2:13:1:83472345:1REF_23710	2.78998	3.20118e-06	0.0010756	Sublingual gland
12dna:primary_assemblyprimary_assembly:ARS-UCD1.2:12:1:87216183:1REF_22262	4.59792	0.000197959	0.0498858	Sublingual gland
2dna:primary_assemblyprimary_assembly:ARS-UCD1.2:2:1:136231102:1REF_4183	3.55131	0.000389659	0.0785553	Sublingual gland
bta-miR-486	3.92173	0.000946375	0.158991	Sublingual gland
2dna:primary_assemblyprimary_assembly:ARS-UCD1.2:2:1:136231102:1REF_2511	2.70748	0.00170567	0.217177	Sublingual gland
bta-miR-378c	2.70386	0.00172363	0.217177	Sublingual gland
bta-miR-2350	2.97167	0.00360421	0.403672	Sublingual gland
bta-miR-378	2.64076	0.00536735	0.485786	Sublingual gland
bta-miR-1388-5p	3.61579	0.00537354	0.485786	Sublingual gland
bta-miR-2433	4.02887	0.00578316	0.485786	Sublingual gland
bta-miR-30d	1.34731	0.0152249	0.754449	Sublingual gland
bta-miR-2285ck	2.66261	0.0170895	0.754449	Sublingual gland
bta-miR-6123	2.38376	0.0177201	0.754449	Sublingual gland
20dna:primary_assemblyprimary_assembly:ARS-UCD1.2:20:1:71974595:1REF_34763	3.58968	0.0227662	0.754449	Sublingual gland
bta-miR-12010	2.18537	0.0255437	0.754449	Sublingual gland
bta-miR-574	2.17208	0.0287575	0.754449	Sublingual gland
23dna:primary_assemblyprimary_assembly:ARS-UCD1.2:23:1:52498615:1REF_38467	2.75669	0.0306694	0.754449	Sublingual gland
bta-miR-2285ba	1.77782	0.0311958	0.754449	Sublingual gland
26dna:primary_assemblyprimary_assembly:ARS-UCD1.2:26:1:51992305:1REF_43413	2.33456	0.0348693	0.754449	Sublingual gland
19dna:primary_assemblyprimary_assembly:ARS-UCD1.2:19:1:63449741:1REF_33139	3.21639	0.0379993	0.754449	Sublingual gland
11dna:primary_assemblyprimary_assembly:ARS-UCD1.2:11:1:106982474:1REF_20604	2.73362	0.0395768	0.754449	Sublingual gland
bta-miR-2284o	2.25704	0.0417151	0.754449	Sublingual gland
25dna:primary_assemblyprimary_assembly:ARS-UCD1.2:25:1:42350435:1REF_42204	2.35914	0.0493168	0.754449	Sublingual gland
bta-miR-2474	5.22878	3.83104e-47	3.86169e-44	Kidney
bta-miR-30f	4.25669	3.56415e-35	1.79633e-32	Kidney
bta-miR-3431	3.55984	3.44216e-16	1.15656e-13	Kidney
17dna:primary_assemblyprimary_assembly:ARS-UCD1.2:17:1:73167244:1REF_29951	3.42901	1.85809e-09	4.68239e-07	Kidney
bta-miR-125a	2.07687	2.91518e-07	5.87701e-05	Kidney
bta-miR-30a-5p	2.11085	3.75408e-07	6.30686e-05	Kidney
6dna:primary_assemblyprimary_assembly:ARS-UCD1.2:6:1:117806340:1REF_12427	2.63721	3.2019e-06	0.000378316	Kidney
bta-miR-224	2.48147	3.37782e-06	0.000378316	Kidney
bta-miR-542-5p	3.66513	3.9978e-06	0.000402978	Kidney
bta-miR-3957	2.79689	1.23667e-05	0.000958892	Kidney
5dna:primary_assemblyprimary_assembly:ARS-UCD1.2:5:1:120089316:1REF_9849	2.12803	2.99993e-05	0.00188996	Kidney
15dna:primary_assemblyprimary_assembly:ARS-UCD1.2:15:1:85007780:1REF_26342	2.88478	5.02033e-05	0.00253024	Kidney
Xdna:primary_assemblyprimary_assembly:ARS-UCD1.2:X:1:139009144:1REF_47970	3.28111	0.000104502	0.00421381	Kidney
13dna:primary_assemblyprimary_assembly:ARS-UCD1.2:13:1:83472345:1REF_23565	1.9348	0.00010459	0.00421381	Kidney
13dna:primary_assemblyprimary_assembly:ARS-UCD1.2:13:1:83472345:1REF_24424	2.27508	0.000364092	0.0114689	Kidney
17dna:primary_assemblyprimary_assembly:ARS-UCD1.2:17:1:73167244:1REF_30022	2.46483	0.000388576	0.011652	Kidney
6dna:primary_assemblyprimary_assembly:ARS-UCD1.2:6:1:117806340:1REF_11753	2.64345	0.000402455	0.011652	Kidney
29dna:primary_assemblyprimary_assembly:ARS-UCD1.2:29:1:51098607:1REF_46474	2.63792	0.000404582	0.011652	Kidney
26dna:primary_assemblyprimary_assembly:ARS-UCD1.2:26:1:51992305:1REF_43670	2.47043	0.000614087	0.015475	Kidney
bta-miR-339b	1.13858	0.000730892	0.0160208	Kidney
bta-miR-339a	1.13856	0.000731106	0.0160208	Kidney
bta-miR-2367-5p	1.78129	0.000924501	0.0182725	Kidney
bta-miR-193a-5p	1.94335	0.00121183	0.0217744	Kidney
bta-let-7e	1.07783	0.00123129	0.0217744	Kidney
22dna:primary_assemblyprimary_assembly:ARS-UCD1.2:22:1:60773035:1REF_37509	2.04659	0.00142205	0.0231197	Kidney
6dna:primary_assemblyprimary_assembly:ARS-UCD1.2:6:1:117806340:1REF_11722	2.37863	0.00156932	0.0251092	Kidney
1dna:primary_assemblyprimary_assembly:ARS-UCD1.2:1:1:158534110:1REF_1125	1.3902	0.0021067	0.0290978	Kidney
16dna:primary_assemblyprimary_assembly:ARS-UCD1.2:16:1:81013979:1REF_28464	1.74514	0.00223996	0.0297089	Kidney
26dna:primary_assemblyprimary_assembly:ARS-UCD1.2:26:1:51992305:1REF_43413	1.78474	0.00231318	0.0302816	Kidney
29dna:primary_assemblyprimary_assembly:ARS-UCD1.2:29:1:51098607:1REF_46380	2.56809	0.00235216	0.0303971	Kidney
bta-miR-12017	2.58997	0.00281511	0.0350325	Kidney
11dna:primary_assemblyprimary_assembly:ARS-UCD1.2:11:1:106982474:1REF_20595	1.90479	0.00290563	0.0352877	Kidney
7dna:primary_assemblyprimary_assembly:ARS-UCD1.2:7:1:110682743:1REF_14523	1.15367	0.00351606	0.0392209	Kidney
bta-miR-3432b	1.25438	0.00386554	0.0423529	Kidney
7dna:primary_assemblyprimary_assembly:ARS-UCD1.2:7:1:110682743:1REF_13977	1.29447	0.00404012	0.0437897	Kidney
bta-miR-3432a	1.27434	0.00430336	0.0456609	Kidney
bta-miR-10a	2.08233	0.00466663	0.0475148	Kidney
bta-miR-2443	1.92531	0.00474043	0.047677	Kidney
15dna:primary_assemblyprimary_assembly:ARS-UCD1.2:15:1:85007780:1REF_26459	2.55188	0.00510998	0.048593	Kidney
11dna:primary_assemblyprimary_assembly:ARS-UCD1.2:11:1:106982474:1REF_21372	2.34535	0.00528227	0.0490063	Kidney
19dna:primary_assemblyprimary_assembly:ARS-UCD1.2:19:1:63449741:1REF_34568	2.28679	0.00603822	0.0538631	Kidney
bta-miR-2284r	1.19622	0.00633755	0.05555	Kidney
11dna:primary_assemblyprimary_assembly:ARS-UCD1.2:11:1:106982474:1REF_21623	2.09559	0.00765299	0.0637538	Kidney
13dna:primary_assemblyprimary_assembly:ARS-UCD1.2:13:1:83472345:1REF_23862	1.89229	0.00966803	0.0743619	Kidney
bta-miR-12003	1.50626	0.0100533	0.0750649	Kidney
bta-miR-12039	1.98852	0.0117411	0.0833453	Kidney
bta-miR-432	1.63481	0.0120961	0.0846728	Kidney
18dna:primary_assemblyprimary_assembly:ARS-UCD1.2:18:1:65820629:1REF_31670	2.05833	0.0135668	0.091169	Kidney
16dna:primary_assemblyprimary_assembly:ARS-UCD1.2:16:1:81013979:1REF_27935	2.10882	0.0142759	0.0934127	Kidney
bta-miR-767	2.03181	0.0147792	0.0954963	Kidney
24dna:primary_assemblyprimary_assembly:ARS-UCD1.2:24:1:62317253:1REF_40370	1.28829	0.0170795	0.10434	Kidney
25dna:primary_assemblyprimary_assembly:ARS-UCD1.2:25:1:42350435:1REF_41962	2.69418	0.0175994	0.106354	Kidney
23dna:primary_assemblyprimary_assembly:ARS-UCD1.2:23:1:52498615:1REF_38467	1.7559	0.0193206	0.110029	Kidney
17dna:primary_assemblyprimary_assembly:ARS-UCD1.2:17:1:73167244:1REF_29411	1.40084	0.0211108	0.116922	Kidney
5dna:primary_assemblyprimary_assembly:ARS-UCD1.2:5:1:120089316:1REF_10908	1.93713	0.0250695	0.128302	Kidney
11dna:primary_assemblyprimary_assembly:ARS-UCD1.2:11:1:106982474:1REF_19489	1.67469	0.0267832	0.130422	Kidney
19dna:primary_assemblyprimary_assembly:ARS-UCD1.2:19:1:63449741:1REF_32629	2.00847	0.0283525	0.134814	Kidney
bta-miR-2285ah-5p	1.81274	0.0305672	0.141361	Kidney
bta-miR-6535	1.76276	0.0335985	0.14598	Kidney
18dna:primary_assemblyprimary_assembly:ARS-UCD1.2:18:1:65820629:1REF_31966	1.84343	0.0340056	0.14667	Kidney
25dna:primary_assemblyprimary_assembly:ARS-UCD1.2:25:1:42350435:1REF_42550	1.76539	0.0355294	0.151112	Kidney
11dna:primary_assemblyprimary_assembly:ARS-UCD1.2:11:1:106982474:1REF_21584	1.52857	0.038049	0.160236	Kidney
8dna:primary_assemblyprimary_assembly:ARS-UCD1.2:8:1:113319770:1REF_15789	1.86949	0.0392038	0.163973	Kidney
28dna:primary_assemblyprimary_assembly:ARS-UCD1.2:28:1:45940150:1REF_44511	1.43235	0.0403446	0.167355	Kidney
19dna:primary_assemblyprimary_assembly:ARS-UCD1.2:19:1:63449741:1REF_33309	1.32727	0.0409409	0.1685	Kidney
7dna:primary_assemblyprimary_assembly:ARS-UCD1.2:7:1:110682743:1REF_12704	1.06494	0.0447696	0.174238	Kidney
bta-miR-11971	1.03816	0.0465288	0.178331	Kidney
bta-miR-2382-5p	1.85833	0.0475351	0.180813	Kidney
5dna:primary_assemblyprimary_assembly:ARS-UCD1.2:5:1:120089316:1REF_9285	1.5819	0.0480829	0.181527	Kidney
5dna:primary_assemblyprimary_assembly:ARS-UCD1.2:5:1:120089316:1REF_9333	1.66335	0.0491938	0.185027	Kidney
bta-miR-7	4.53394	8.25951e-10	8.32558e-07	Adrenal gland
bta-miR-136	3.61184	0.0010422	0.52527	Adrenal gland
bta-miR-379	3.23656	0.00297452	0.663148	Adrenal gland
11dna:primary_assemblyprimary_assembly:ARS-UCD1.2:11:1:106982474:1REF_21611	3.16088	0.00301223	0.663148	Adrenal gland
bta-miR-142-5p	2.97574	0.00351825	0.663148	Adrenal gland
19dna:primary_assemblyprimary_assembly:ARS-UCD1.2:19:1:63449741:1REF_33417	2.32941	0.00451531	0.663148	Adrenal gland
bta-miR-504	2.9601	0.00460519	0.663148	Adrenal gland
22dna:primary_assemblyprimary_assembly:ARS-UCD1.2:22:1:60773035:1REF_37296	3.22906	0.0134325	0.776659	Adrenal gland
18dna:primary_assemblyprimary_assembly:ARS-UCD1.2:18:1:65820629:1REF_31636	1.72039	0.0136208	0.776659	Adrenal gland
10dna:primary_assemblyprimary_assembly:ARS-UCD1.2:10:1:103308737:1REF_18278	1.91501	0.013939	0.776659	Adrenal gland
5dna:primary_assemblyprimary_assembly:ARS-UCD1.2:5:1:120089316:1REF_10183	1.91501	0.013939	0.776659	Adrenal gland
bta-miR-1224	3.88034	0.0174834	0.776659	Adrenal gland
23dna:primary_assemblyprimary_assembly:ARS-UCD1.2:23:1:52498615:1REF_39095	3.0464	0.0182488	0.776659	Adrenal gland
5dna:primary_assemblyprimary_assembly:ARS-UCD1.2:5:1:120089316:1REF_9344	4.78995	0.0201846	0.776659	Adrenal gland
bta-miR-2285cj	1.96082	0.020742	0.776659	Adrenal gland
bta-miR-146b	2.23614	0.0241514	0.776659	Adrenal gland
5dna:primary_assemblyprimary_assembly:ARS-UCD1.2:5:1:120089316:1REF_9575	2.67125	0.0242505	0.776659	Adrenal gland
bta-miR-6528	2.87002	0.0243567	0.776659	Adrenal gland
7dna:primary_assemblyprimary_assembly:ARS-UCD1.2:7:1:110682743:1REF_14703	2.04807	0.0248181	0.776659	Adrenal gland
11dna:primary_assemblyprimary_assembly:ARS-UCD1.2:11:1:106982474:1REF_19604	1.95089	0.0250348	0.776659	Adrenal gland
4dna:primary_assemblyprimary_assembly:ARS-UCD1.2:4:1:120000601:1REF_8027	4.30841	0.0264328	0.776659	Adrenal gland
bta-miR-181d	2.49581	0.0273701	0.776659	Adrenal gland
16dna:primary_assemblyprimary_assembly:ARS-UCD1.2:16:1:81013979:1REF_27263	1.82121	0.0311403	0.776659	Adrenal gland
bta-miR-2285cy	1.91199	0.0339903	0.776659	Adrenal gland
bta-miR-2285bn	1.72991	0.0346022	0.776659	Adrenal gland
bta-miR-2285ce	1.70168	0.0349844	0.776659	Adrenal gland
bta-miR-2313-5p	3.07196	0.036436	0.776659	Adrenal gland
bta-miR-2285an	2.02103	0.0439219	0.776659	Adrenal gland
bta-miR-2285da	1.75019	0.0444847	0.776659	Adrenal gland
Xdna:primary_assemblyprimary_assembly:ARS-UCD1.2:X:1:139009144:1REF_47634	2.23236	0.0465009	0.776659	Adrenal gland
Xdna:primary_assemblyprimary_assembly:ARS-UCD1.2:X:1:139009144:1REF_47550	3.24404	0.0471447	0.776659	Adrenal gland
7dna:primary_assemblyprimary_assembly:ARS-UCD1.2:7:1:110682743:1REF_14602	1.5961	0.0471958	0.776659	Adrenal gland
7dna:primary_assemblyprimary_assembly:ARS-UCD1.2:7:1:110682743:1REF_13609	4.41781	0.0474744	0.776659	Adrenal gland
bta-miR-23b-5p	2.80184	0.000119088	0.0601725	Esophagus
bta-miR-10174-5p	2.80149	0.00011939	0.0601725	Esophagus
18dna:primary_assemblyprimary_assembly:ARS-UCD1.2:18:1:65820629:1REF_30242	3.0119	0.000371578	0.099568	Esophagus
bta-miR-1260b	3.00575	0.000420813	0.099568	Esophagus
3dna:primary_assemblyprimary_assembly:ARS-UCD1.2:3:1:121005158:1REF_5533	3.16422	0.000493889	0.099568	Esophagus
11dna:primary_assemblyprimary_assembly:ARS-UCD1.2:11:1:106982474:1REF_21240	3.24927	0.000884961	0.148673	Esophagus
4dna:primary_assemblyprimary_assembly:ARS-UCD1.2:4:1:120000601:1REF_8546	4.11919	0.00153633	0.214568	Esophagus
19dna:primary_assemblyprimary_assembly:ARS-UCD1.2:19:1:63449741:1REF_33655	3.05905	0.00252064	0.253871	Esophagus
10dna:primary_assemblyprimary_assembly:ARS-UCD1.2:10:1:103308737:1REF_18281	3.42324	0.00277041	0.253871	Esophagus
24dna:primary_assemblyprimary_assembly:ARS-UCD1.2:24:1:62317253:1REF_40842	2.99555	0.00451435	0.303365	Esophagus
29dna:primary_assemblyprimary_assembly:ARS-UCD1.2:29:1:51098607:1REF_45823	2.77242	0.00565261	0.316546	Esophagus
bta-miR-6529a	1.52582	0.00615218	0.321508	Esophagus
5dna:primary_assemblyprimary_assembly:ARS-UCD1.2:5:1:120089316:1REF_9267	3.05791	0.00722424	0.321508	Esophagus
23dna:primary_assemblyprimary_assembly:ARS-UCD1.2:23:1:52498615:1REF_39066	3.30998	0.00817154	0.343205	Esophagus
16dna:primary_assemblyprimary_assembly:ARS-UCD1.2:16:1:81013979:1REF_28705	3.32429	0.0101951	0.39173	Esophagus
bta-miR-3432a	1.81466	0.0104928	0.39173	Esophagus
bta-miR-615	3.70575	0.0109577	0.394415	Esophagus
5dna:primary_assemblyprimary_assembly:ARS-UCD1.2:5:1:120089316:1REF_10567	1.52979	0.0113473	0.394415	Esophagus
25dna:primary_assemblyprimary_assembly:ARS-UCD1.2:25:1:42350435:1REF_41962	3.93819	0.0123717	0.415688	Esophagus
bta-miR-12042	1.95906	0.0155786	0.475854	Esophagus
5dna:primary_assemblyprimary_assembly:ARS-UCD1.2:5:1:120089316:1REF_9285	2.85472	0.0182775	0.526392	Esophagus
11dna:primary_assemblyprimary_assembly:ARS-UCD1.2:11:1:106982474:1REF_21239	2.74443	0.0196506	0.550215	Esophagus
bta-let-7a-5p	1.21885	0.0218583	0.575106	Esophagus
bta-miR-12046	1.9613	0.0228663	0.576231	Esophagus
24dna:primary_assemblyprimary_assembly:ARS-UCD1.2:24:1:62317253:1REF_40168	3.13913	0.0267747	0.608914	Esophagus
20dna:primary_assemblyprimary_assembly:ARS-UCD1.2:20:1:71974595:1REF_34802	1.95669	0.028369	0.608914	Esophagus
20dna:primary_assemblyprimary_assembly:ARS-UCD1.2:20:1:71974595:1REF_35050	1.9554	0.02846	0.608914	Esophagus
bta-miR-23b-3p	1.30323	0.029454	0.608914	Esophagus
bta-miR-3432b	1.55519	0.0297784	0.608914	Esophagus
bta-let-7c	1.34027	0.0389699	0.644032	Esophagus
bta-let-7b	1.43077	0.0415907	0.644032	Esophagus
16dna:primary_assemblyprimary_assembly:ARS-UCD1.2:16:1:81013979:1REF_27414	1.49752	0.0430846	0.644032	Esophagus
bta-miR-1468	1.42548	0.0473922	0.644032	Esophagus
bta-miR-423-5p	1.51856	0.0493048	0.644032	Esophagus
bta-miR-499	6.62027	3.45907e-31	3.48675e-28	Muscle
25dna:primary_assemblyprimary_assembly:ARS-UCD1.2:25:1:42350435:1REF_42204	4.56142	8.29087e-28	4.1786e-25	Muscle
1dna:primary_assemblyprimary_assembly:ARS-UCD1.2:1:1:158534110:1REF_1680	4.58169	3.71242e-22	1.24737e-19	Muscle
bta-miR-486	4.77374	9.98872e-20	2.51716e-17	Muscle
bta-miR-2422	4.56599	8.83141e-18	1.78041e-15	Muscle
bta-miR-11994	3.17143	3.45003e-16	5.79606e-14	Muscle
22dna:primary_assemblyprimary_assembly:ARS-UCD1.2:22:1:60773035:1REF_37975	7.13101	1.93187e-14	2.7819e-12	Muscle
bta-miR-378	3.17418	5.67187e-13	6.78041e-11	Muscle
19dna:primary_assemblyprimary_assembly:ARS-UCD1.2:19:1:63449741:1REF_33752	2.98156	6.05394e-13	6.78041e-11	Muscle
22dna:primary_assemblyprimary_assembly:ARS-UCD1.2:22:1:60773035:1REF_37846	2.42511	1.32812e-10	1.33874e-08	Muscle
7dna:primary_assemblyprimary_assembly:ARS-UCD1.2:7:1:110682743:1REF_14700	4.0717	2.1442e-10	1.96487e-08	Muscle
bta-miR-378c	2.73111	3.17167e-10	2.6642e-08	Muscle
bta-miR-22-5p	3.19075	1.74945e-09	1.3565e-07	Muscle
10dna:primary_assemblyprimary_assembly:ARS-UCD1.2:10:1:103308737:1REF_19177	4.32461	3.1163e-09	2.24373e-07	Muscle
bta-miR-1468	1.91965	6.32846e-09	4.25272e-07	Muscle
12dna:primary_assemblyprimary_assembly:ARS-UCD1.2:12:1:87216183:1REF_22262	3.90354	2.03508e-08	1.2821e-06	Muscle
24dna:primary_assemblyprimary_assembly:ARS-UCD1.2:24:1:62317253:1REF_40629	2.88632	3.0678e-08	1.81902e-06	Muscle
2dna:primary_assemblyprimary_assembly:ARS-UCD1.2:2:1:136231102:1REF_2511	2.36711	3.15536e-07	1.767e-05	Muscle
7dna:primary_assemblyprimary_assembly:ARS-UCD1.2:7:1:110682743:1REF_13977	1.95629	3.40812e-07	1.76868e-05	Muscle
bta-miR-2285bo	1.80462	3.50928e-07	1.76868e-05	Muscle
bta-miR-12060	2.43401	1.58796e-06	7.62219e-05	Muscle
8dna:primary_assemblyprimary_assembly:ARS-UCD1.2:8:1:113319770:1REF_15903	2.65958	2.47884e-05	0.000999469	Muscle
bta-miR-2284m	1.62127	3.64137e-05	0.00141173	Muscle
23dna:primary_assemblyprimary_assembly:ARS-UCD1.2:23:1:52498615:1REF_38797	2.40478	7.06738e-05	0.00245653	Muscle
bta-miR-30e-5p	1.4607	8.49033e-05	0.00267445	Muscle
Xdna:primary_assemblyprimary_assembly:ARS-UCD1.2:X:1:139009144:1REF_47424	2.8688	0.000102503	0.00303891	Muscle
bta-miR-30d	1.0975	0.00012667	0.00364808	Muscle
bta-miR-7180	1.56639	0.00013368	0.00374304	Muscle
13dna:primary_assemblyprimary_assembly:ARS-UCD1.2:13:1:83472345:1REF_23136	3.55711	0.00014342	0.00380439	Muscle
bta-miR-11991	1.98842	0.000166044	0.00429161	Muscle
13dna:primary_assemblyprimary_assembly:ARS-UCD1.2:13:1:83472345:1REF_23886	2.88675	0.000173466	0.00437134	Muscle
1dna:primary_assemblyprimary_assembly:ARS-UCD1.2:1:1:158534110:1REF_339	2.46518	0.000222477	0.00533944	Muscle
bta-miR-6535	2.37967	0.000352532	0.00789672	Muscle
bta-miR-1343-5p	1.95496	0.000481618	0.00990757	Muscle
13dna:primary_assemblyprimary_assembly:ARS-UCD1.2:13:1:83472345:1REF_24224	1.89441	0.000565253	0.0109572	Muscle
bta-miR-2285bg	1.47032	0.000607992	0.0114503	Muscle
bta-miR-12039	2.41608	0.000757855	0.0133016	Muscle
18dna:primary_assemblyprimary_assembly:ARS-UCD1.2:18:1:65820629:1REF_30795	2.59323	0.000869947	0.0141437	Muscle
14dna:primary_assemblyprimary_assembly:ARS-UCD1.2:14:1:82403003:1REF_25286	1.84909	0.000911974	0.0143636	Muscle
bta-miR-2350	1.93046	0.00126875	0.0180127	Muscle
1dna:primary_assemblyprimary_assembly:ARS-UCD1.2:1:1:158534110:1REF_2064	1.59818	0.00130972	0.0180849	Muscle
bta-miR-2284j	1.72196	0.00139419	0.0189912	Muscle
17dna:primary_assemblyprimary_assembly:ARS-UCD1.2:17:1:73167244:1REF_29411	1.65358	0.00151283	0.0196093	Muscle
12dna:primary_assemblyprimary_assembly:ARS-UCD1.2:12:1:87216183:1REF_22163	1.87562	0.00151739	0.0196093	Muscle
bta-miR-2328-5p	2.26169	0.00156373	0.0198171	Muscle
bta-miR-2285ak-5p	1.28524	0.00162134	0.0199306	Muscle
23dna:primary_assemblyprimary_assembly:ARS-UCD1.2:23:1:52498615:1REF_38515	3.02441	0.00239346	0.0262239	Muscle
23dna:primary_assemblyprimary_assembly:ARS-UCD1.2:23:1:52498615:1REF_39394	3.02441	0.00239346	0.0262239	Muscle
10dna:primary_assemblyprimary_assembly:ARS-UCD1.2:10:1:103308737:1REF_18649	2.30605	0.00282896	0.0293979	Muscle
2dna:primary_assemblyprimary_assembly:ARS-UCD1.2:2:1:136231102:1REF_2274	5.98503	0.00285995	0.0294166	Muscle
11dna:primary_assemblyprimary_assembly:ARS-UCD1.2:11:1:106982474:1REF_21188	1.71612	0.00301743	0.0304157	Muscle
26dna:primary_assemblyprimary_assembly:ARS-UCD1.2:26:1:51992305:1REF_43430	2.2803	0.00363158	0.0345343	Muscle
13dna:primary_assemblyprimary_assembly:ARS-UCD1.2:13:1:83472345:1REF_23254	2.72253	0.00697095	0.0566671	Muscle
17dna:primary_assemblyprimary_assembly:ARS-UCD1.2:17:1:73167244:1REF_29278	2.23852	0.00738543	0.0595561	Muscle
bta-miR-23b-5p	1.23186	0.00895519	0.0680383	Muscle
bta-miR-10174-5p	1.23149	0.00897728	0.0680383	Muscle
19dna:primary_assemblyprimary_assembly:ARS-UCD1.2:19:1:63449741:1REF_34388	1.54781	0.00913398	0.0687094	Muscle
9dna:primary_assemblyprimary_assembly:ARS-UCD1.2:9:1:105454467:1REF_16884	1.81859	0.0119131	0.0851661	Muscle
bta-miR-365-5p	2.33882	0.0143008	0.0954724	Muscle
bta-miR-2285az	1.15168	0.0143019	0.0954724	Muscle
bta-miR-449d	2.25211	0.0179224	0.108178	Muscle
26dna:primary_assemblyprimary_assembly:ARS-UCD1.2:26:1:51992305:1REF_43561	2.33814	0.0184684	0.109827	Muscle
bta-miR-10173-5p	1.6544	0.0194591	0.112506	Muscle
bta-miR-12013	1.87719	0.0194637	0.112506	Muscle
8dna:primary_assemblyprimary_assembly:ARS-UCD1.2:8:1:113319770:1REF_15116	1.48159	0.0196825	0.112727	Muscle
8dna:primary_assemblyprimary_assembly:ARS-UCD1.2:8:1:113319770:1REF_15456	1.57016	0.0209639	0.117899	Muscle
25dna:primary_assemblyprimary_assembly:ARS-UCD1.2:25:1:42350435:1REF_41677	1.8831	0.0213503	0.118901	Muscle
1dna:primary_assemblyprimary_assembly:ARS-UCD1.2:1:1:158534110:1REF_1750	1.30179	0.0223411	0.122383	Muscle
2dna:primary_assemblyprimary_assembly:ARS-UCD1.2:2:1:136231102:1REF_2158	3.19908	0.0227022	0.123031	Muscle
bta-miR-2460	1.51923	0.0250361	0.132128	Muscle
bta-miR-2425-5p	1.36016	0.0257001	0.13285	Muscle
bta-miR-582	1.21066	0.0267404	0.136954	Muscle
16dna:primary_assemblyprimary_assembly:ARS-UCD1.2:16:1:81013979:1REF_28586	2.52046	0.0269016	0.136954	Muscle
bta-miR-196a	2.26722	0.0302712	0.145302	Muscle
MTdna:primary_assemblyprimary_assembly:ARS-UCD1.2:MT:1:16338:1REF_48793	1.68409	0.0313174	0.147514	Muscle
5dna:primary_assemblyprimary_assembly:ARS-UCD1.2:5:1:120089316:1REF_10481	1.56727	0.0317558	0.148667	Muscle
19dna:primary_assemblyprimary_assembly:ARS-UCD1.2:19:1:63449741:1REF_34676	1.32534	0.0327799	0.148839	Muscle
28dna:primary_assemblyprimary_assembly:ARS-UCD1.2:28:1:45940150:1REF_44453	1.32174	0.0333855	0.149567	Muscle
bta-miR-2433	1.96012	0.0345316	0.151296	Muscle
bta-miR-504	1.39802	0.0375015	0.1595	Muscle
bta-miR-211	6.30208	4.36844e-25	4.40338e-22	Eyeball
bta-miR-204	4.25603	2.87876e-06	0.0014509	Eyeball
14dna:primary_assemblyprimary_assembly:ARS-UCD1.2:14:1:82403003:1REF_25418	5.6438	1.68995e-05	0.00567823	Eyeball
20dna:primary_assemblyprimary_assembly:ARS-UCD1.2:20:1:71974595:1REF_35208	3.98	0.0104137	0.693198	Eyeball
26dna:primary_assemblyprimary_assembly:ARS-UCD1.2:26:1:51992305:1REF_43378	3.96732	0.0116615	0.693198	Eyeball
bta-miR-582	3.14376	8.91113e-05	0.0449121	Pancreas
bta-miR-186	1.92197	0.000312945	0.10515	Pancreas
9dna:primary_assemblyprimary_assembly:ARS-UCD1.2:9:1:105454467:1REF_16646	2.01245	0.0126883	0.491914	Pancreas
bta-miR-2285g	2.8942	0.0145739	0.492609	Pancreas
bta-miR-2285cy	2.11059	0.0196728	0.547495	Pancreas
bta-miR-2285dd	2.01329	0.0244722	0.60453	Pancreas
bta-miR-2285da	1.93605	0.0273534	0.621658	Pancreas
10dna:primary_assemblyprimary_assembly:ARS-UCD1.2:10:1:103308737:1REF_18278	1.77288	0.0276203	0.621658	Pancreas
5dna:primary_assemblyprimary_assembly:ARS-UCD1.2:5:1:120089316:1REF_10183	1.77288	0.0276203	0.621658	Pancreas
8dna:primary_assemblyprimary_assembly:ARS-UCD1.2:8:1:113319770:1REF_15116	2.36618	0.0311532	0.621658	Pancreas
22dna:primary_assemblyprimary_assembly:ARS-UCD1.2:22:1:60773035:1REF_37771	2.56982	0.0383285	0.621658	Pancreas
26dna:primary_assemblyprimary_assembly:ARS-UCD1.2:26:1:51992305:1REF_42943	2.548	0.0388536	0.621658	Pancreas
bta-miR-11986b	2.29063	0.0407254	0.632038	Pancreas
bta-miR-12030	2.93546	0.0462308	0.647373	Pancreas
bta-miR-11994	3.31768	0.00243272	0.777043	Thyroid
bta-miR-2285bo	2.68034	0.00252624	0.777043	Thyroid
bta-miR-2285bg	2.361	0.0222388	0.777043	Thyroid
bta-miR-2284a	3.78295	0.0330925	0.777043	Thyroid
24dna:primary_assemblyprimary_assembly:ARS-UCD1.2:24:1:62317253:1REF_40629	2.94033	0.0428546	0.777043	Thyroid
1dna:primary_assemblyprimary_assembly:ARS-UCD1.2:1:1:158534110:1REF_339	3.40547	0.0476856	0.777043	Thyroid
16dna:primary_assemblyprimary_assembly:ARS-UCD1.2:16:1:81013979:1REF_28170	6.37888	1.58178e-53	1.59444e-50	Abomasum
bta-miR-2285bm	5.63508	8.06223e-27	4.06337e-24	Abomasum
5dna:primary_assemblyprimary_assembly:ARS-UCD1.2:5:1:120089316:1REF_10321	11.5237	3.61447e-25	1.21446e-22	Abomasum
bta-miR-2285ai-5p	2.32489	0.000304956	0.0520852	Abomasum
19dna:primary_assemblyprimary_assembly:ARS-UCD1.2:19:1:63449741:1REF_33393	3.10243	0.000310031	0.0520852	Abomasum
bta-miR-2284ac	2.33108	0.000499875	0.071982	Abomasum
28dna:primary_assemblyprimary_assembly:ARS-UCD1.2:28:1:45940150:1REF_44453	2.40793	0.000939762	0.108018	Abomasum
19dna:primary_assemblyprimary_assembly:ARS-UCD1.2:19:1:63449741:1REF_34676	2.40369	0.000964443	0.108018	Abomasum
bta-miR-2285ar	1.80694	0.00223447	0.189589	Abomasum
bta-miR-2285bd	1.80694	0.00223447	0.189589	Abomasum
bta-miR-2284s	2.5681	0.00665275	0.373873	Abomasum
19dna:primary_assemblyprimary_assembly:ARS-UCD1.2:19:1:63449741:1REF_34441	1.83073	0.00925283	0.373873	Abomasum
4dna:primary_assemblyprimary_assembly:ARS-UCD1.2:4:1:120000601:1REF_8547	4.32185	0.0117332	0.373873	Abomasum
bta-miR-11986b	1.99669	0.0164353	0.373873	Abomasum
19dna:primary_assemblyprimary_assembly:ARS-UCD1.2:19:1:63449741:1REF_32691	2.07809	0.0180827	0.373873	Abomasum
bta-miR-452	1.76103	0.019167	0.373873	Abomasum
bta-miR-2285at	1.40314	0.0194758	0.373873	Abomasum
17dna:primary_assemblyprimary_assembly:ARS-UCD1.2:17:1:73167244:1REF_29815	1.05186	0.0209554	0.377534	Abomasum
22dna:primary_assemblyprimary_assembly:ARS-UCD1.2:22:1:60773035:1REF_37866	2.56297	0.0253487	0.403837	Abomasum
9dna:primary_assemblyprimary_assembly:ARS-UCD1.2:9:1:105454467:1REF_16515	1.79924	0.0260411	0.403837	Abomasum
bta-miR-2285bq	1.40141	0.0313069	0.43233	Abomasum
bta-miR-3431	1.54361	0.0412596	0.469316	Abomasum
2dna:primary_assemblyprimary_assembly:ARS-UCD1.2:2:1:136231102:1REF_2511	1.47466	0.0456506	0.474307	Abomasum
bta-miR-192	2.02879	0.0489091	0.474307	Abomasum
