# Supplementary material for: Pan-tissue transcriptomic profiling of dairy cattle
Source: J Anim Sci Biotechnol. 2026 Jun 14;17:120. doi: 10.1186/s40104-026-01440-9 (PMC13264825; doi:10.1186/s40104-026-01440-9)
Supplement: Supplementary file 1 — Additional file 1: Table S1. Summary of mRNA sequencing datasets used in this study, including sample identifiers, tissue sources, sequencing platforms, read alignment rates, and other quality control metrics. Table S2. Milk production–related candidate genes retrieved from the Cattle QTL database, encompassing five milk production traits, including milk yield, fat yield, fat percentage, protein yield, and protein percentage. Table S3. List of tissue-specific genes identified across tissues. Genes were defined as tissue-specifically expressed based on a one-versus-all comparison using thresholds of log2FC > 1 and Benjamini–Hochberg adjusted P < 0.05. Table S4. List of tissue-specific miRNAs identified across tissues using DESeq2, with filtering criteria of log2FC > 1 and adjusted P < 0.05. Table S5. List of tissue-specific lncRNAs identified across tissues, defined by log2FC > 1 and adjusted P < 0.05. Table S6. List of tissue-specific circRNAs identified across tissues using DESeq2 (log2FC > 0.5, adjusted P < 0.05). Host gene annotations for each circRNA are provided. Table S7. Comprehensive list of alternative splicing events identified across all tissues using rMATS, including skipped exon (SE), mutually exclusive exon (MXE), alternative 5′ splice site (A5SS), alternative 3′ splice site (A3SS), and retained intron (RI) events. Differential alternative splicing events were defined using thresholds of |ΔPSI| ≥ 0.1 and Benjamini–Hochberg adjusted P < 0.05. Table S8. List of alternative polyadenylation events identified across tissues, including gene-level alternative polyadenylation events status and the dominant polyadenylation site (proximal or distal) in each tissue. [file 40104_2026_1440_MOESM1_ESM.zip › Table S5.xlsx]

## Sheet: Sheet1
Table S5. Tissue specific lncRNA
Tissue secific lncRNA	cluster
lncRNA:chr8:102202190:102228750	Nasal
lncRNA:chr23:52212913:52213161	Nasal
lncRNA:chr21:56492903:56493310	Nasal
lncRNA:chr9:75687230:75696571	Nasal
lncRNA:chr6:111231802:111275320	Nasal
lncRNA:chr6:111247463:111247765	Nasal
lncRNA:chr8:102174945:102197890	Nasal
lncRNA:chr9:101782479:101790323	Nasal
lncRNA:chr15:56427936:56431950	Nasal
lncRNA:chrNKLS02002170.1:124271:133788	Nasal
lncRNA:chr15:23874015:23876777	Nasal
lncRNA:chr6:56781280:56850304	Nasal
lncRNA:chr6:98000757:98009473	Nasal
lncRNA:chr27:37102509:37104316	Nasal
lncRNA:chr6:111252599:111252969	Nasal
lncRNA:chr6:111309423:111313615	Nasal
lncRNA:chrNKLS02000830.1:10686:15422	Nasal
lncRNA:chr11:25303784:25308886	Nasal
lncRNA:chr14:62925514:62933181	Nasal
lncRNA:chr5:49458693:49489183	Nasal
lncRNA:chr13:81190275:81199516	Nasal
lncRNA:chrNKLS02002170.1:181246:186849	Nasal
lncRNA:chr12:20189014:20218916	Nasal
lncRNA:chr14:62929564:62933181	Nasal
lncRNA:chr16:71818568:71834692	Nasal
lncRNA:chr18:50148649:50175913	Nasal
lncRNA:chrNKLS02000910.1:83554:91852	Nasal
lncRNA:chrNKLS02002170.1:92882:187773	Nasal
lncRNA:chr24:21543893:21570712	Nasal
lncRNA:chr16:24130009:24131159	Nasal
lncRNA:chrNKLS02000954.1:13105:15109	Nasal
lncRNA:chr17:19122528:19123134	Nasal
lncRNA:chr2:132685853:132702351	Large intestine
lncRNA:chr23:30950691:30961719	Large intestine
lncRNA:chr7:61301052:61304814	Large intestine
lncRNA:chr15:83069481:83103258	Large intestine
lncRNA:chr15:25196859:25197529	Large intestine
lncRNA:chr9:21500325:21500748	Large intestine
lncRNA:chr9:21499501:21499856	Large intestine
lncRNA:chr9:21501899:21502227	Large intestine
lncRNA:chrX:73133409:73134195	Large intestine
lncRNA:chrNKLS02001361.1:7099:30119	Large intestine
lncRNA:chrNKLS02000809.1:86938:96355	Large intestine
lncRNA:chr23:25968229:26162791	Large intestine
lncRNA:chr4:113018806:113074368	Large intestine
lncRNA:chr7:23053451:23053757	Large intestine
lncRNA:chr13:54953141:54953910	Large intestine
lncRNA:chr18:55328241:55329553	Large intestine
lncRNA:chr5:100463585:100494529	Large intestine
lncRNA:chr14:77153964:77265869	Large intestine
lncRNA:chr10:21759043:21762249	Large intestine
lncRNA:chr7:43975440:43975773	Large intestine
lncRNA:chr7:98006598:98011643	Large intestine
lncRNA:chr23:32676790:32734097	Large intestine
lncRNA:chr23:32744681:32748839	Large intestine
lncRNA:chr11:3958975:3959303	Large intestine
lncRNA:chr3:25805659:25920407	Large intestine
lncRNA:chr17:9671880:9673968	Large intestine
lncRNA:chr23:25998175:26035300	Large intestine
lncRNA:chr23:32702004:32702693	Large intestine
lncRNA:chr7:5865398:5866214	Large intestine
lncRNA:chr11:24670842:24671220	Large intestine
lncRNA:chr23:52212913:52213161	Large intestine
lncRNA:chr21:73338:77298	Large intestine
lncRNA:chr16:3064942:3068414	Large intestine
lncRNA:chr17:9693326:9694192	Large intestine
lncRNA:chr23:25997930:26034733	Large intestine
lncRNA:chr23:32738485:32740207	Large intestine
lncRNA:chr5:65539595:65541073	Large intestine
lncRNA:chr10:85333978:85335072	Large intestine
lncRNA:chr13:76103485:76103849	Large intestine
lncRNA:chr23:26010534:26049298	Large intestine
lncRNA:chr16:5030558:5030868	Large intestine
lncRNA:chr21:56492903:56493310	Large intestine
lncRNA:chr16:77554652:77556355	Large intestine
lncRNA:chrNKLS02001214.1:152712:153358	Large intestine
lncRNA:chr18:51974675:51975291	Large intestine
lncRNA:chrX:73166921:73169164	Large intestine
lncRNA:chr8:83047173:83047519	Large intestine
lncRNA:chr29:31876530:31876918	Large intestine
lncRNA:chrNKLS02001064.1:536612:544482	Large intestine
lncRNA:chrNKLS02000910.1:603257:625873	Large intestine
lncRNA:chr12:68711047:68711650	Large intestine
lncRNA:chr6:287542:288083	Large intestine
lncRNA:chr6:84942317:84944713	Large intestine
lncRNA:chr16:29162640:29163072	Large intestine
lncRNA:chr14:76350446:76351168	Large intestine
lncRNA:chrNKLS02000910.1:374222:392290	Large intestine
lncRNA:chr19:36388007:36395911	Large intestine
lncRNA:chr14:1013095:1013619	Large intestine
lncRNA:chr19:10890373:10890738	Large intestine
lncRNA:chr10:67616289:67617027	Large intestine
lncRNA:chr16:77685201:77685735	Large intestine
lncRNA:chr9:74683521:74683897	Large intestine
lncRNA:chr25:33528744:33530709	Large intestine
lncRNA:chr19:45048321:45048751	Large intestine
lncRNA:chrNKLS02000910.1:617748:639117	Large intestine
lncRNA:chr9:81024162:81024417	Large intestine
lncRNA:chr18:49974960:49981155	Large intestine
lncRNA:chr25:36664892:36799581	Large intestine
lncRNA:chr6:67228095:67228564	Large intestine
lncRNA:chr21:56709116:56733335	Large intestine
lncRNA:chr11:63478775:63500418	Large intestine
lncRNA:chr16:51322859:51323368	Large intestine
lncRNA:chr2:128268727:128269399	Large intestine
lncRNA:chrNKLS02001064.1:260330:291839	Large intestine
lncRNA:chr4:112961493:112963268	Large intestine
lncRNA:chr18:8468202:8517877	Large intestine
lncRNA:chr17:9686832:9688020	Large intestine
lncRNA:chr24:34165179:34167677	Large intestine
lncRNA:chr2:25427424:25428297	Large intestine
lncRNA:chr17:9750834:9751090	Large intestine
lncRNA:chr4:68853879:68873634	Large intestine
lncRNA:chr11:24677676:24683186	Large intestine
lncRNA:chr6:35970306:35970901	Large intestine
lncRNA:chr13:38019649:38019910	Large intestine
lncRNA:chr6:19234538:19240503	Large intestine
lncRNA:chr14:38724230:38725148	Large intestine
lncRNA:chr23:26660470:26664781	Large intestine
lncRNA:chr19:19326723:19372897	Large intestine
lncRNA:chr16:51320497:51321444	Large intestine
lncRNA:chr22:56798647:56799563	Large intestine
lncRNA:chr13:72763210:72765096	Large intestine
lncRNA:chr23:26005607:26008968	Large intestine
lncRNA:chr29:45253858:45256104	Large intestine
lncRNA:chr4:59634769:59641143	Large intestine
lncRNA:chr2:120902083:120903853	Large intestine
lncRNA:chr20:35320302:35322248	Large intestine
lncRNA:chr3:8693941:8698737	Large intestine
lncRNA:chr5:18616754:18619624	Large intestine
lncRNA:chr6:67247714:67248673	Large intestine
lncRNA:chr14:76304132:76305011	Large intestine
lncRNA:chr13:72839751:72840508	Large intestine
lncRNA:chr22:50295550:50319996	Large intestine
lncRNA:chr3:8753195:8753667	Large intestine
lncRNA:chr23:15670848:15678369	Large intestine
lncRNA:chr18:11859239:11859780	Large intestine
lncRNA:chr11:45562053:45605257	Large intestine
lncRNA:chr20:71961492:71963485	Large intestine
lncRNA:chr17:9677089:9684021	Large intestine
lncRNA:chr3:99784759:99796851	Large intestine
lncRNA:chr8:74431172:74435334	Large intestine
lncRNA:chr4:43500175:43500728	Large intestine
lncRNA:chr16:3080397:3081426	Large intestine
lncRNA:chr10:22316704:22319592	Large intestine
lncRNA:chr5:104770607:104792937	Large intestine
lncRNA:chr2:120900306:120900953	Large intestine
lncRNA:chr4:82523888:82583871	Large intestine
lncRNA:chr9:60813175:60813572	Large intestine
lncRNA:chr6:37441159:37441561	Large intestine
lncRNA:chr26:41837186:41847112	Large intestine
lncRNA:chr21:55118789:55119438	Large intestine
lncRNA:chr6:37411268:37411559	Large intestine
lncRNA:chr17:56997376:57005744	Large intestine
lncRNA:chr2:43508005:43508814	Large intestine
lncRNA:chr6:37428684:37429866	Large intestine
lncRNA:chr26:15172873:15173315	Large intestine
lncRNA:chrNKLS02000910.1:595222:595579	Large intestine
lncRNA:chr16:26097338:26097589	Large intestine
lncRNA:chr19:56288019:56291359	Large intestine
lncRNA:chr6:97961082:97974669	Large intestine
lncRNA:chr24:56962120:56962779	Large intestine
lncRNA:chr4:25342797:25357697	Large intestine
lncRNA:chr3:99441052:99441837	Large intestine
lncRNA:chr3:42869850:42878481	Large intestine
lncRNA:chr5:28042901:28046126	Large intestine
lncRNA:chr3:52255039:52256727	Large intestine
lncRNA:chr8:97160933:97164638	Large intestine
lncRNA:chr11:24703208:24704472	Large intestine
lncRNA:chr11:45555884:45562473	Large intestine
lncRNA:chrNKLS02001064.1:228285:233967	Large intestine
lncRNA:chrNKLS02001064.1:240466:246153	Large intestine
lncRNA:chr7:5359764:5363192	Large intestine
lncRNA:chr10:46546332:46571242	Large intestine
lncRNA:chrNKLS02000728.1:23824:24351	Large intestine
lncRNA:chr4:102704829:102705168	Large intestine
lncRNA:chr3:20032950:20078657	Large intestine
lncRNA:chr29:31870742:31871226	Large intestine
lncRNA:chr6:90621875:90623551	Large intestine
lncRNA:chr4:105387273:105409436	Large intestine
lncRNA:chr19:19327307:19373749	Large intestine
lncRNA:chr18:51722273:51732849	Large intestine
lncRNA:chr15:58117535:58118544	Large intestine
lncRNA:chr20:35261832:35262881	Large intestine
lncRNA:chr13:31861107:31867524	Large intestine
lncRNA:chr3:23528772:23529508	Large intestine
lncRNA:chr17:9278147:9333817	Large intestine
lncRNA:chr14:76990484:77002296	Large intestine
lncRNA:chr8:83028782:83046751	Large intestine
lncRNA:chr22:50299945:50300954	Large intestine
lncRNA:chr15:81233187:81241320	Large intestine
lncRNA:chr23:51191569:51203524	Large intestine
lncRNA:chr2:92148037:92148649	Large intestine
lncRNA:chr24:41760094:41766225	Large intestine
lncRNA:chr5:102181481:102182117	Large intestine
lncRNA:chr23:45464032:45499086	Large intestine
lncRNA:chr8:74441204:74442200	Large intestine
lncRNA:chr6:96004195:96019883	Large intestine
lncRNA:chrNKLS02000910.1:685328:699054	Large intestine
lncRNA:chr24:53609027:53663815	Large intestine
lncRNA:chr19:37807164:37847072	Large intestine
lncRNA:chr4:103552579:103552874	Large intestine
lncRNA:chr14:76353797:76354587	Large intestine
lncRNA:chr11:24586370:24656102	Large intestine
lncRNA:chr6:13245628:13245877	Large intestine
lncRNA:chr17:70666284:70666840	Large intestine
lncRNA:chr2:120905278:120910216	Large intestine
lncRNA:chr24:48227562:48242931	Large intestine
lncRNA:chr19:33199600:33202715	Large intestine
lncRNA:chr21:22139162:22147595	Large intestine
lncRNA:chrNKLS02000910.1:615381:645303	Large intestine
lncRNA:chr4:46238600:46239204	Large intestine
lncRNA:chr17:9722341:9729047	Large intestine
lncRNA:chrNKLS02000910.1:324796:353611	Large intestine
lncRNA:chr10:23352486:23353028	Large intestine
lncRNA:chr4:68875418:68880675	Large intestine
lncRNA:chrNKLS02000910.1:373490:416326	Large intestine
lncRNA:chr4:50095068:50098459	Large intestine
lncRNA:chr7:98012460:98012832	Large intestine
lncRNA:chr3:34213028:34213551	Large intestine
lncRNA:chr11:86493068:86494101	Large intestine
lncRNA:chr22:44313816:44319741	Large intestine
lncRNA:chr26:45338332:45338866	Large intestine
lncRNA:chr16:28463765:28464698	Large intestine
lncRNA:chr16:12060591:12061140	Large intestine
lncRNA:chrNKLS02001064.1:168195:187262	Large intestine
lncRNA:chr2:53652963:53653298	Large intestine
lncRNA:chr10:50743949:50759095	Large intestine
lncRNA:chr17:15906071:15907467	Large intestine
lncRNA:chr16:21065192:21065965	Large intestine
lncRNA:chr14:76298630:76299496	Large intestine
lncRNA:chrNKLS02000910.1:609433:737064	Large intestine
lncRNA:chr5:74669813:74693051	Large intestine
lncRNA:chr5:114001841:114003156	Large intestine
lncRNA:chr26:41837218:41852846	Large intestine
lncRNA:chr4:11853909:11904361	Large intestine
lncRNA:chr5:47965403:48195620	Large intestine
lncRNA:chrNKLS02000910.1:704963:705648	Large intestine
lncRNA:chr11:24691688:24692637	Large intestine
lncRNA:chr19:9320694:9321037	Large intestine
lncRNA:chrX:3976683:3977807	Large intestine
lncRNA:chr6:67859982:67863220	Large intestine
lncRNA:chr7:21765034:21793615	Large intestine
lncRNA:chrNKLS02000809.1:96937:101048	Large intestine
lncRNA:chr16:80514998:80515405	Large intestine
lncRNA:chrNKLS02001494.1:577499:590748	Large intestine
lncRNA:chr4:15774108:15804043	Large intestine
lncRNA:chr2:124568814:124569492	Large intestine
lncRNA:chr8:9522819:9523493	Large intestine
lncRNA:chr18:19660249:19662640	Large intestine
lncRNA:chr18:55662340:55664192	Large intestine
lncRNA:chr5:84756312:84758850	Large intestine
lncRNA:chr3:49881888:49882995	Large intestine
lncRNA:chr11:26696510:26701363	Large intestine
lncRNA:chr24:60605604:60609197	Large intestine
lncRNA:chr3:42854268:42857692	Large intestine
lncRNA:chr3:14615595:14616313	Large intestine
lncRNA:chrNKLS02001154.1:1766:2152	Large intestine
lncRNA:chr9:41250550:41262925	Large intestine
lncRNA:chrNKLS02000910.1:857384:911799	Large intestine
lncRNA:chrNKLS02000910.1:724940:726637	Large intestine
lncRNA:chr8:70559090:70559463	Large intestine
lncRNA:chr8:69777828:69778242	Large intestine
lncRNA:chr3:118562321:118566184	Large intestine
lncRNA:chr6:84885766:84932277	Large intestine
lncRNA:chr6:109490006:109556408	Large intestine
lncRNA:chr22:50275463:50277257	Large intestine
lncRNA:chr2:124559330:124576241	Large intestine
lncRNA:chr5:70982872:70983326	Large intestine
lncRNA:chrNKLS02000910.1:412242:449511	Large intestine
lncRNA:chr23:32733152:32808060	Large intestine
lncRNA:chr7:57177718:57179484	Large intestine
lncRNA:chr23:25988951:25991008	Large intestine
lncRNA:chr15:83260929:83261886	Large intestine
lncRNA:chr16:28508046:28508507	Large intestine
lncRNA:chr4:14116581:14117639	Large intestine
lncRNA:chrNKLS02001494.1:43012:44444	Large intestine
lncRNA:chrNKLS02001064.1:290814:293327	Large intestine
lncRNA:chrNKLS02000910.1:855038:855708	Large intestine
lncRNA:chr29:45164702:45165010	Large intestine
lncRNA:chr6:33956007:33956505	Large intestine
lncRNA:chr6:95758537:95821569	Large intestine
lncRNA:chr3:42832871:42833361	Large intestine
lncRNA:chr26:42471747:42477841	Large intestine
lncRNA:chr22:21572593:21573139	Large intestine
lncRNA:chrNKLS02001494.1:552955:558722	Large intestine
lncRNA:chr3:42918272:42918703	Large intestine
lncRNA:chr11:24726237:24737952	Large intestine
lncRNA:chr5:114000306:114001057	Large intestine
lncRNA:chrNKLS02001214.1:181300:181852	Large intestine
lncRNA:chr19:17408196:17408564	Large intestine
lncRNA:chr7:57139755:57146386	Large intestine
lncRNA:chr8:39294018:39317397	Large intestine
lncRNA:chr16:21082663:21084022	Large intestine
lncRNA:chrNKLS02002111.1:7390:37733	Large intestine
lncRNA:chr14:1009839:1012548	Large intestine
lncRNA:chr19:38219584:38224165	Large intestine
lncRNA:chr7:54060448:54060808	Large intestine
lncRNA:chr18:47022470:47023218	Large intestine
lncRNA:chr21:65247091:65247497	Large intestine
lncRNA:chr7:101803529:101804452	Large intestine
lncRNA:chr17:9612892:9684454	Large intestine
lncRNA:chrNKLS02001494.1:600921:601709	Large intestine
lncRNA:chrNKLS02001064.1:195459:195991	Large intestine
lncRNA:chr7:5116549:5124868	Large intestine
lncRNA:chr22:21219204:21221683	Large intestine
lncRNA:chr8:74446341:74462890	Large intestine
lncRNA:chr7:65485320:65485715	Large intestine
lncRNA:chr4:105427132:105428656	Large intestine
lncRNA:chr25:27217720:27226424	Large intestine
lncRNA:chr17:9319210:9372888	Large intestine
lncRNA:chrNKLS02000910.1:491345:525689	Large intestine
lncRNA:chr23:6751083:6797905	Large intestine
lncRNA:chr5:102914920:102915154	Large intestine
lncRNA:chr16:60672151:60672847	Large intestine
lncRNA:chr13:61900696:61902635	Large intestine
lncRNA:chr16:80314586:80315759	Large intestine
lncRNA:chr11:3960068:3961178	Large intestine
lncRNA:chr3:98834642:98840418	Large intestine
lncRNA:chr28:43419161:43419482	Large intestine
lncRNA:chr9:76249713:76269854	Large intestine
lncRNA:chrNKLS02001494.1:526424:540624	Large intestine
lncRNA:chrNKLS02000910.1:679139:682355	Large intestine
lncRNA:chr15:1633954:1662208	Large intestine
lncRNA:chr3:16457868:16459034	Large intestine
lncRNA:chr3:54900964:54930023	Large intestine
lncRNA:chr28:28778321:28794136	Large intestine
lncRNA:chr16:77590379:77595844	Large intestine
lncRNA:chr21:57657681:57659173	Large intestine
lncRNA:chr10:23531013:23532709	Large intestine
lncRNA:chr26:39985484:39985885	Large intestine
lncRNA:chr3:66623765:66624928	Large intestine
lncRNA:chr3:9076450:9110891	Large intestine
lncRNA:chr18:7686120:7700428	Large intestine
lncRNA:chr10:11839162:11855298	Large intestine
lncRNA:chrX:3991173:3992098	Large intestine
lncRNA:chr4:103575833:103576214	Large intestine
lncRNA:chr18:7686028:7700428	Large intestine
lncRNA:chr3:49880897:49881314	Large intestine
lncRNA:chrNKLS02001494.1:55855:56777	Large intestine
lncRNA:chr3:107057651:107111787	Large intestine
lncRNA:chr21:67757924:67795128	Large intestine
lncRNA:chr13:66887987:66909574	Large intestine
lncRNA:chr25:26177874:26185008	Large intestine
lncRNA:chr6:91422762:91448027	Large intestine
lncRNA:chrX:73158845:73246496	Large intestine
lncRNA:chr2:106928013:106939279	Large intestine
lncRNA:chr23:26930915:26932819	Large intestine
lncRNA:chrX:58485668:58504729	Large intestine
lncRNA:chrX:135538711:135551076	Large intestine
lncRNA:chr16:51805597:51818898	Large intestine
lncRNA:chr29:47377134:47398896	Large intestine
lncRNA:chr18:7686031:7700428	Large intestine
lncRNA:chr4:59697752:59698447	Large intestine
lncRNA:chrNKLS02001064.1:249107:250515	Large intestine
lncRNA:chr21:67757921:67795128	Large intestine
lncRNA:chr4:65370164:65377107	Large intestine
lncRNA:chr14:43229316:43251611	Large intestine
lncRNA:chrNKLS02001494.1:536822:544321	Large intestine
lncRNA:chrNKLS02000910.1:436488:482796	Large intestine
lncRNA:chr7:2627136:2632695	Large intestine
lncRNA:chr16:2078658:2084068	Large intestine
lncRNA:chr3:42880030:42892922	Large intestine
lncRNA:chr14:15531805:15532312	Large intestine
lncRNA:chr6:15702846:15764725	Large intestine
lncRNA:chr11:104180994:104182266	Large intestine
lncRNA:chr7:98011765:98012291	Large intestine
lncRNA:chr11:46876567:46877045	Large intestine
lncRNA:chr5:101894258:101898750	Large intestine
lncRNA:chr10:22979912:22980479	Large intestine
lncRNA:chr16:2078649:2084068	Large intestine
lncRNA:chr4:51000280:51001962	Large intestine
lncRNA:chr3:30817067:30884133	Large intestine
lncRNA:chr11:10056364:10065521	Large intestine
lncRNA:chr7:37936359:37983200	Large intestine
lncRNA:chr23:16131020:16136714	Large intestine
lncRNA:chr3:29608846:29615200	Large intestine
lncRNA:chrNKLS02000809.1:84200:88571	Large intestine
lncRNA:chr8:74974747:75017082	Large intestine
lncRNA:chrNKLS02000910.1:371674:390017	Large intestine
lncRNA:chr18:11548556:11551099	Large intestine
lncRNA:chr11:98567677:98569660	Large intestine
lncRNA:chr23:45075786:45076297	Large intestine
lncRNA:chr23:51588932:51589365	Large intestine
lncRNA:chr9:5358092:5412262	Large intestine
lncRNA:chr10:45964222:45964575	Large intestine
lncRNA:chr4:105490664:105491832	Large intestine
lncRNA:chr14:76348891:76363565	Large intestine
lncRNA:chr10:22717410:22718057	Large intestine
lncRNA:chr21:65209:77747	Large intestine
lncRNA:chr23:18777705:18795504	Large intestine
lncRNA:chr25:37713653:37714957	Large intestine
lncRNA:chr19:22119503:22121569	Large intestine
lncRNA:chr5:102633946:102641733	Large intestine
lncRNA:chr3:55114743:55118849	Large intestine
lncRNA:chr11:25303784:25308886	Large intestine
lncRNA:chr7:40472501:40475947	Large intestine
lncRNA:chr29:47377022:47379225	Large intestine
lncRNA:chr16:56183732:56186800	Large intestine
lncRNA:chr13:17956891:17960548	Large intestine
lncRNA:chr3:34682446:34684635	Large intestine
lncRNA:chr11:88013852:88027354	Large intestine
lncRNA:chr14:15531724:15532188	Large intestine
lncRNA:chr7:27373753:27376272	Large intestine
lncRNA:chr6:104604229:104616117	Large intestine
lncRNA:chr15:42235072:42259323	Large intestine
lncRNA:chrNKLS02000910.1:371018:390017	Large intestine
lncRNA:chr4:65960712:66027879	Large intestine
lncRNA:chr10:99742361:99744240	Large intestine
lncRNA:chr3:29624484:29649372	Large intestine
lncRNA:chr21:19717992:19729916	Large intestine
lncRNA:chr4:103518845:103594031	Large intestine
lncRNA:chr19:28983429:28985354	Large intestine
lncRNA:chr7:17710312:17711238	Large intestine
lncRNA:chr16:11926591:11962397	Large intestine
lncRNA:chr20:1968390:1968668	Large intestine
lncRNA:chr3:29624506:29638434	Large intestine
lncRNA:chr21:34818129:34836942	Large intestine
lncRNA:chr18:14792210:14795891	Large intestine
lncRNA:chr10:46547641:46549853	Large intestine
lncRNA:chr4:50079863:50082696	Large intestine
lncRNA:chr20:27403983:27425604	Large intestine
lncRNA:chrNKLS02001494.1:58523:60534	Large intestine
lncRNA:chr12:28533597:28534567	Large intestine
lncRNA:chr12:72614124:72626365	Large intestine
lncRNA:chr6:105708777:105714465	Large intestine
lncRNA:chr27:6750691:6751180	Large intestine
lncRNA:chr25:26181235:26181902	Large intestine
lncRNA:chr21:102072:274269	Large intestine
lncRNA:chr9:80790838:80805127	Large intestine
lncRNA:chrNKLS02000910.1:369931:388147	Large intestine
lncRNA:chr23:32759839:32808060	Large intestine
lncRNA:chr3:42889766:42892922	Large intestine
lncRNA:chr4:113019579:113061471	Large intestine
lncRNA:chr17:71196089:71198303	Large intestine
lncRNA:chr2:50108747:50127766	Large intestine
lncRNA:chr5:30871279:30882171	Large intestine
lncRNA:chr11:67151492:67152797	Large intestine
lncRNA:chr18:49341702:49379322	Large intestine
lncRNA:chr23:47581038:47583792	Large intestine
lncRNA:chr26:17280893:17296316	Large intestine
lncRNA:chr5:98907626:98915631	Large intestine
lncRNA:chr8:74418101:74419498	Large intestine
lncRNA:chr23:27829542:27944257	Large intestine
lncRNA:chr6:34126259:34126821	Large intestine
lncRNA:chr22:14401844:14402472	Large intestine
lncRNA:chr13:81190270:81212574	Large intestine
lncRNA:chr23:27085908:27091745	Large intestine
lncRNA:chrNKLS02002111.1:7362:38385	Large intestine
lncRNA:chrNKLS02001064.1:28117:64305	Large intestine
lncRNA:chr23:26611527:26686628	Large intestine
lncRNA:chr25:26164374:26181902	Large intestine
lncRNA:chr6:116730454:116735318	Large intestine
lncRNA:chr21:22626460:22640024	Large intestine
lncRNA:chr18:12069593:12076852	Large intestine
lncRNA:chr18:52418157:52421532	Large intestine
lncRNA:chr25:33372228:33406108	Large intestine
lncRNA:chr19:14834724:14840134	Large intestine
lncRNA:chr19:40008773:40015316	Large intestine
lncRNA:chr25:14542409:14549627	Large intestine
lncRNA:chr10:99589902:99590584	Large intestine
lncRNA:chr17:62207995:62239205	Large intestine
lncRNA:chr21:19781763:19799807	Large intestine
lncRNA:chr23:27902278:27952933	Large intestine
lncRNA:chrNKLS02000831.1:9601:16466	Large intestine
lncRNA:chr18:62460519:62466158	Large intestine
lncRNA:chr14:69663085:69669674	Large intestine
lncRNA:chr29:44409724:44411119	Large intestine
lncRNA:chr4:99070383:99070614	Large intestine
lncRNA:chr7:34292226:34298846	Large intestine
lncRNA:chr8:72740157:72744325	Large intestine
lncRNA:chr23:7169384:7173013	Large intestine
lncRNA:chr21:34835288:34837048	Large intestine
lncRNA:chr25:2959863:2962897	Large intestine
lncRNA:chr17:63016938:63046904	Large intestine
lncRNA:chr20:40249961:40268119	Large intestine
lncRNA:chrNKLS02000910.1:1325011:1354214	Large intestine
lncRNA:chr6:97946959:97977794	Large intestine
lncRNA:chr18:60872635:60874100	Large intestine
lncRNA:chr10:19296273:19341266	Large intestine
lncRNA:chr7:44588236:44596033	Large intestine
lncRNA:chrNKLS02000831.1:8770:13107	Large intestine
lncRNA:chr21:30928130:30938531	Large intestine
lncRNA:chr16:54116300:54150302	Large intestine
lncRNA:chr14:81479464:81486922	Large intestine
lncRNA:chr7:20189734:20194860	Large intestine
lncRNA:chr10:21989269:21990694	Large intestine
lncRNA:chr10:99519619:99593892	Large intestine
lncRNA:chr5:82129209:82133573	Large intestine
lncRNA:chrNKLS02001494.1:537756:544321	Large intestine
lncRNA:chr6:109012804:109018880	Gallbladder
lncRNA:chr16:1089509:1091454	Gallbladder
lncRNA:chr12:84988651:84989192	Gallbladder
lncRNA:chr12:84878057:84937439	Gallbladder
lncRNA:chr4:55859051:55873993	Gallbladder
lncRNA:chr13:19988902:19991288	Gallbladder
lncRNA:chr11:37289541:37290033	Gallbladder
lncRNA:chr13:38006716:38007258	Gallbladder
lncRNA:chr29:9568005:9568472	Gallbladder
lncRNA:chr10:50972484:50972864	Gallbladder
lncRNA:chr22:36824262:36829191	Gallbladder
lncRNA:chr27:19729983:19730754	Gallbladder
lncRNA:chr5:35103615:35104497	Gallbladder
lncRNA:chr9:38968042:39010813	Gallbladder
lncRNA:chr8:81603546:81604149	Gallbladder
lncRNA:chr27:23712106:23712603	Gallbladder
lncRNA:chr11:37334750:37336376	Gallbladder
lncRNA:chr2:5158855:5165988	Gallbladder
lncRNA:chr7:44492857:44497333	Gallbladder
lncRNA:chr22:36811890:36817246	Gallbladder
lncRNA:chr19:61714229:61714580	Gallbladder
lncRNA:chr17:10337432:10357930	Gallbladder
lncRNA:chr5:35101161:35101465	Gallbladder
lncRNA:chr29:9493983:9561344	Gallbladder
lncRNA:chr10:51001558:51010717	Gallbladder
lncRNA:chr10:51011450:51017677	Gallbladder
lncRNA:chr5:71428686:71449874	Gallbladder
lncRNA:chr4:98608996:98611506	Gallbladder
lncRNA:chr4:94771679:94797369	Gallbladder
lncRNA:chr5:87728764:87772977	Gallbladder
lncRNA:chr3:81655447:81656212	Gallbladder
lncRNA:chr26:34783465:34787589	Gallbladder
lncRNA:chr13:19989103:19989362	Gallbladder
lncRNA:chr5:89419952:89420979	Gallbladder
lncRNA:chr5:35072535:35108374	Gallbladder
lncRNA:chr26:34833559:34839617	Gallbladder
lncRNA:chr12:84957114:84965900	Gallbladder
lncRNA:chr4:94819768:94820980	Gallbladder
lncRNA:chr24:44309076:44316419	Gallbladder
lncRNA:chrX:72315091:72353842	Gallbladder
lncRNA:chr22:3896189:3897371	Gallbladder
lncRNA:chr3:81653707:81654078	Gallbladder
lncRNA:chr24:30733037:30733377	Gallbladder
lncRNA:chr14:81690108:81690483	Gallbladder
lncRNA:chr12:85116118:85116655	Gallbladder
lncRNA:chr26:17838993:17861804	Gallbladder
lncRNA:chr14:62027459:62053097	Gallbladder
lncRNA:chr11:37186430:37256724	Gallbladder
lncRNA:chr2:7173116:7246418	Gallbladder
lncRNA:chr27:23616546:23616946	Gallbladder
lncRNA:chr6:6039174:6042617	Gallbladder
lncRNA:chr4:119450790:119451264	Gallbladder
lncRNA:chr7:4918572:4955499	Gallbladder
lncRNA:chr13:1224556:1294520	Gallbladder
lncRNA:chr25:24897801:24898354	Gallbladder
lncRNA:chr10:51003837:51073704	Gallbladder
lncRNA:chr17:10335114:10338731	Gallbladder
lncRNA:chr4:98559730:98560249	Gallbladder
lncRNA:chr22:3893836:3894316	Gallbladder
lncRNA:chr12:85510562:85510887	Gallbladder
lncRNA:chr2:5156462:5157647	Gallbladder
lncRNA:chr29:31870742:31871226	Gallbladder
lncRNA:chr11:6882865:6890213	Gallbladder
lncRNA:chr19:48553060:48553985	Gallbladder
lncRNA:chr24:44329156:44329531	Gallbladder
lncRNA:chr12:16690964:16691478	Gallbladder
lncRNA:chr8:31191888:31192326	Gallbladder
lncRNA:chr8:24876670:24885626	Gallbladder
lncRNA:chr23:27304289:27304792	Gallbladder
lncRNA:chr11:70983638:71074514	Gallbladder
lncRNA:chr29:9511344:9569281	Gallbladder
lncRNA:chr10:51032625:51038845	Gallbladder
lncRNA:chr13:1312133:1328496	Gallbladder
lncRNA:chr26:16939852:16940433	Gallbladder
lncRNA:chr15:77704870:77707421	Gallbladder
lncRNA:chr16:28685734:28770182	Gallbladder
lncRNA:chr19:35672180:35748842	Gallbladder
lncRNA:chr5:34932503:34933923	Gallbladder
lncRNA:chr10:10334479:10334892	Gallbladder
lncRNA:chr8:5901387:5910080	Gallbladder
lncRNA:chr2:127299654:127300567	Gallbladder
lncRNA:chr5:35069300:35070369	Gallbladder
lncRNA:chr16:54014127:54015872	Gallbladder
lncRNA:chr9:86154683:86155101	Gallbladder
lncRNA:chr6:111934710:111957633	Gallbladder
lncRNA:chr8:73573408:73594810	Gallbladder
lncRNA:chr17:10496077:10507210	Gallbladder
lncRNA:chr27:33882776:33887575	Gallbladder
lncRNA:chr3:115075591:115083374	Gallbladder
lncRNA:chr17:10294696:10295122	Gallbladder
lncRNA:chr5:34963118:34968459	Gallbladder
lncRNA:chr27:19550928:19551786	Gallbladder
lncRNA:chr5:49175906:49176660	Gallbladder
lncRNA:chr3:6747754:6748330	Gallbladder
lncRNA:chr19:53479605:53479963	Gallbladder
lncRNA:chr21:22139162:22147595	Gallbladder
lncRNA:chr11:38967241:38988494	Gallbladder
lncRNA:chr21:10364117:10452515	Gallbladder
lncRNA:chr11:67547745:67548710	Gallbladder
lncRNA:chr23:48084789:48085057	Gallbladder
lncRNA:chr21:24808532:24858025	Gallbladder
lncRNA:chr8:100025775:100076322	Gallbladder
lncRNA:chr13:73467751:73468630	Gallbladder
lncRNA:chr11:96428657:96449948	Gallbladder
lncRNA:chr3:81565139:81601284	Gallbladder
lncRNA:chr29:46021271:46022206	Gallbladder
lncRNA:chr20:20047922:20048291	Gallbladder
lncRNA:chr8:112137021:112139352	Gallbladder
lncRNA:chr2:48216733:48226527	Gallbladder
lncRNA:chr26:34865012:34870989	Gallbladder
lncRNA:chr2:130888774:130892563	Gallbladder
lncRNA:chr4:119506944:119507289	Gallbladder
lncRNA:chr26:34835108:34835853	Gallbladder
lncRNA:chr13:34744686:34745446	Gallbladder
lncRNA:chr18:8093299:8093805	Gallbladder
lncRNA:chr21:16494292:16498942	Gallbladder
lncRNA:chr22:3924204:3931982	Gallbladder
lncRNA:chr8:38992085:39019257	Gallbladder
lncRNA:chr22:59203468:59203694	Gallbladder
lncRNA:chr10:44881503:44891664	Gallbladder
lncRNA:chr8:24890447:24891107	Gallbladder
lncRNA:chr21:68011510:68087771	Gallbladder
lncRNA:chr3:117146294:117147431	Gallbladder
lncRNA:chr11:37316101:37316844	Gallbladder
lncRNA:chr2:88946596:88953855	Gallbladder
lncRNA:chr26:44643299:44643802	Gallbladder
lncRNA:chr11:22532267:22540715	Gallbladder
lncRNA:chr9:59972528:59982668	Gallbladder
lncRNA:chr7:4915000:4916157	Gallbladder
lncRNA:chr22:43119911:43142858	Gallbladder
lncRNA:chr6:45849090:45850477	Gallbladder
lncRNA:chr20:20144962:20145472	Gallbladder
lncRNA:chr24:44409923:44440687	Gallbladder
lncRNA:chr5:109968525:109970054	Gallbladder
lncRNA:chr19:48578665:48579358	Gallbladder
lncRNA:chr24:61505412:61526520	Gallbladder
lncRNA:chr21:57704287:57705286	Gallbladder
lncRNA:chr27:20058654:20084318	Gallbladder
lncRNA:chr5:98150614:98150995	Gallbladder
lncRNA:chrX:111158860:111159228	Gallbladder
lncRNA:chr9:82148637:82167428	Gallbladder
lncRNA:chr24:60953194:60953639	Gallbladder
lncRNA:chr16:65436159:65437383	Gallbladder
lncRNA:chr17:10513086:10517547	Gallbladder
lncRNA:chr8:86615401:86636457	Gallbladder
lncRNA:chr14:48817257:48860092	Gallbladder
lncRNA:chr5:23553428:23560804	Gallbladder
lncRNA:chr5:88281799:88354497	Gallbladder
lncRNA:chr3:81456361:81488630	Gallbladder
lncRNA:chr12:27932694:27933292	Gallbladder
lncRNA:chr3:89647768:89648348	Gallbladder
lncRNA:chr8:112100526:112103782	Gallbladder
lncRNA:chr10:83604432:83605362	Gallbladder
lncRNA:chr2:7281414:7283783	Gallbladder
lncRNA:chr10:45428044:45457090	Gallbladder
lncRNA:chr18:14094475:14094736	Gallbladder
lncRNA:chr15:77700994:77709064	Gallbladder
lncRNA:chr10:51070334:51071900	Gallbladder
lncRNA:chr13:1275965:1276613	Gallbladder
lncRNA:chr10:83526182:83555171	Gallbladder
lncRNA:chr5:111549371:111550686	Gallbladder
lncRNA:chr24:55845030:55956432	Gallbladder
lncRNA:chr3:108903227:108957167	Gallbladder
lncRNA:chr26:49177997:49178621	Gallbladder
lncRNA:chr4:5259969:5260279	Gallbladder
lncRNA:chr27:19720279:19762787	Gallbladder
lncRNA:chr21:2886735:2887805	Gallbladder
lncRNA:chr22:4535501:4536387	Gallbladder
lncRNA:chr11:101710877:101726452	Gallbladder
lncRNA:chr22:4303912:4304316	Gallbladder
lncRNA:chr21:24863137:24866992	Gallbladder
lncRNA:chr11:101734283:101734843	Gallbladder
lncRNA:chr15:63566776:63567753	Gallbladder
lncRNA:chr11:3746329:3747179	Gallbladder
lncRNA:chr5:94167497:94169558	Gallbladder
lncRNA:chr17:72041370:72041792	Gallbladder
lncRNA:chr10:13962456:13962846	Gallbladder
lncRNA:chr10:101602489:101602923	Gallbladder
lncRNA:chr19:35680738:35749339	Gallbladder
lncRNA:chr2:32696746:32717444	Gallbladder
lncRNA:chr6:81075112:81080697	Gallbladder
lncRNA:chr10:50985758:51063538	Gallbladder
lncRNA:chr3:81721959:81771569	Gallbladder
lncRNA:chr29:28865631:28865881	Gallbladder
lncRNA:chr11:25265039:25265337	Gallbladder
lncRNA:chr15:63924205:63945233	Gallbladder
lncRNA:chr12:85141266:85141655	Gallbladder
lncRNA:chr6:111899507:111900653	Gallbladder
lncRNA:chr16:31057002:31103840	Gallbladder
lncRNA:chr22:4566977:4567386	Gallbladder
lncRNA:chr24:31588095:31593689	Gallbladder
lncRNA:chr4:5151875:5167902	Gallbladder
lncRNA:chr23:43002305:43002571	Gallbladder
lncRNA:chr8:112149088:112151623	Gallbladder
lncRNA:chr6:112080733:112104485	Gallbladder
lncRNA:chr6:59799661:59832269	Gallbladder
lncRNA:chr9:81818121:81818491	Gallbladder
lncRNA:chr8:105737685:105739202	Gallbladder
lncRNA:chr10:51084084:51084570	Gallbladder
lncRNA:chr29:9447550:9570110	Gallbladder
lncRNA:chr3:108876579:108877329	Gallbladder
lncRNA:chr18:50415757:50430234	Gallbladder
lncRNA:chr19:61450323:61450860	Gallbladder
lncRNA:chr6:111893692:111897110	Gallbladder
lncRNA:chr22:36521244:36536460	Gallbladder
lncRNA:chr15:24674816:24680017	Gallbladder
lncRNA:chrX:45872471:45874149	Gallbladder
lncRNA:chr21:7834634:7835339	Gallbladder
lncRNA:chr7:15633188:15634062	Gallbladder
lncRNA:chr23:6727249:6751359	Gallbladder
lncRNA:chr6:114589397:114590195	Gallbladder
lncRNA:chr9:103178148:103178477	Gallbladder
lncRNA:chr24:61556875:61561771	Gallbladder
lncRNA:chr9:81664558:81702226	Gallbladder
lncRNA:chr12:28332894:28456860	Gallbladder
lncRNA:chr17:15674585:15675060	Gallbladder
lncRNA:chr10:51004535:51005387	Gallbladder
lncRNA:chr23:9661023:9661577	Gallbladder
lncRNA:chr11:102068462:102083894	Gallbladder
lncRNA:chr24:35057150:35082788	Gallbladder
lncRNA:chr16:44215219:44216082	Gallbladder
lncRNA:chr12:68147421:68158359	Gallbladder
lncRNA:chr14:10357665:10394469	Gallbladder
lncRNA:chr2:27989532:27997737	Gallbladder
lncRNA:chr28:30735989:30737022	Gallbladder
lncRNA:chr23:37122124:37128904	Gallbladder
lncRNA:chr23:39660304:39660924	Gallbladder
lncRNA:chr26:51078210:51078598	Gallbladder
lncRNA:chr22:4559198:4562342	Gallbladder
lncRNA:chr24:61422486:61511902	Gallbladder
lncRNA:chr9:14950409:14950843	Gallbladder
lncRNA:chr14:10410692:10411024	Gallbladder
lncRNA:chr2:79372949:79373371	Gallbladder
lncRNA:chr14:82002349:82050104	Gallbladder
lncRNA:chr10:38207020:38229538	Gallbladder
lncRNA:chr21:40310921:40343636	Gallbladder
lncRNA:chr5:42978340:43019034	Gallbladder
lncRNA:chr5:25888484:25895420	Gallbladder
lncRNA:chr24:44377635:44413014	Gallbladder
lncRNA:chr21:68268497:68269669	Gallbladder
lncRNA:chr9:94066738:94067281	Gallbladder
lncRNA:chr6:112080626:112082022	Gallbladder
lncRNA:chr2:72626117:72626425	Gallbladder
lncRNA:chr3:81520857:81528541	Gallbladder
lncRNA:chr5:108551959:108552403	Gallbladder
lncRNA:chr2:135089237:135090984	Gallbladder
lncRNA:chr9:102699414:102699830	Gallbladder
lncRNA:chr19:12847620:12848174	Gallbladder
lncRNA:chr11:100474306:100492601	Gallbladder
lncRNA:chr13:31626592:31627043	Gallbladder
lncRNA:chr5:115935331:115945463	Gallbladder
lncRNA:chr17:53195617:53252170	Gallbladder
lncRNA:chr23:3389549:3389896	Gallbladder
lncRNA:chr3:81405208:81412485	Gallbladder
lncRNA:chr10:75610910:75664736	Gallbladder
lncRNA:chr12:62160423:62160875	Gallbladder
lncRNA:chr11:67535066:67540593	Gallbladder
lncRNA:chr9:8396167:8453837	Gallbladder
lncRNA:chr24:12683467:12731115	Gallbladder
lncRNA:chr21:6517209:6522239	Gallbladder
lncRNA:chr3:4387945:4410809	Gallbladder
lncRNA:chr27:33905415:33914239	Gallbladder
lncRNA:chr4:57148619:57171022	Gallbladder
lncRNA:chr24:60935428:60935835	Gallbladder
lncRNA:chr27:5583157:5590602	Gallbladder
lncRNA:chr20:57626284:57636332	Gallbladder
lncRNA:chr21:9154566:9207318	Gallbladder
lncRNA:chr21:5636227:5636536	Gallbladder
lncRNA:chr3:97825170:97880655	Gallbladder
lncRNA:chr2:32271441:32331320	Gallbladder
lncRNA:chr4:56910287:56914622	Gallbladder
lncRNA:chr8:99385110:99396626	Gallbladder
lncRNA:chr13:69844010:69844810	Gallbladder
lncRNA:chr13:1267671:1271616	Gallbladder
lncRNA:chr8:6534723:6540563	Gallbladder
lncRNA:chr3:7344283:7346234	Gallbladder
lncRNA:chr26:39360237:39360787	Gallbladder
lncRNA:chr26:7774648:7775556	Gallbladder
lncRNA:chr26:7196474:7249984	Gallbladder
lncRNA:chr16:80591441:80603556	Gallbladder
lncRNA:chr22:55613961:55615196	Gallbladder
lncRNA:chr29:1311172:1316458	Gallbladder
lncRNA:chr21:65775341:65777873	Gallbladder
lncRNA:chr8:112744169:112748460	Gallbladder
lncRNA:chr21:6530598:6564516	Gallbladder
lncRNA:chr23:7749344:7750656	Gallbladder
lncRNA:chr12:85136771:85139739	Gallbladder
lncRNA:chr22:55603570:55604278	Gallbladder
lncRNA:chr8:79635454:79679457	Gallbladder
lncRNA:chr11:40843744:40849061	Gallbladder
lncRNA:chr6:76947563:76975034	Gallbladder
lncRNA:chr15:43384487:43398369	Gallbladder
lncRNA:chr2:32464163:32469055	Gallbladder
lncRNA:chr10:101011934:101015154	Gallbladder
lncRNA:chr21:62156:65430	Gallbladder
lncRNA:chr19:28983429:28985354	Gallbladder
lncRNA:chr23:6658177:6659039	Gallbladder
lncRNA:chr5:73866616:73870607	Gallbladder
lncRNA:chr10:83517697:83553918	Gallbladder
lncRNA:chr29:46058979:46059486	Gallbladder
lncRNA:chr9:15125593:15130333	Gallbladder
lncRNA:chr12:48216999:48248716	Gallbladder
lncRNA:chr14:69396219:69401816	Gallbladder
lncRNA:chr23:16589895:16591999	Gallbladder
lncRNA:chrNKLS02000326.1:3059:5965	Gallbladder
lncRNA:chr19:61450587:61450860	Gallbladder
lncRNA:chr26:11152142:11156851	Gallbladder
lncRNA:chrX:49942080:49943306	Gallbladder
lncRNA:chr19:10337785:10341765	Gallbladder
lncRNA:chrNKLS02001545.1:119941:136736	Gallbladder
lncRNA:chr7:38443567:38449608	Gallbladder
lncRNA:chr3:25765085:25772345	Gallbladder
lncRNA:chr13:1276170:1276613	Gallbladder
lncRNA:chr26:34841462:34904648	Gallbladder
lncRNA:chr16:4692206:4697553	Gallbladder
lncRNA:chrX:80775276:80803336	Gallbladder
lncRNA:chr7:3836107:3926829	Gallbladder
lncRNA:chr21:10501948:10511827	Gallbladder
lncRNA:chr27:14019535:14081430	Gallbladder
lncRNA:chr8:112089889:112118723	Gallbladder
lncRNA:chr16:80599836:80616278	Gallbladder
lncRNA:chr20:19988827:20014934	Gallbladder
lncRNA:chr29:49462492:49466735	Gallbladder
lncRNA:chr11:75617717:75677222	Gallbladder
lncRNA:chr12:24786847:24787923	Gallbladder
lncRNA:chrNKLS02002206.1:141531:148868	Gallbladder
lncRNA:chr25:13132106:13163087	Gallbladder
lncRNA:chr16:79212247:79286455	Gallbladder
lncRNA:chrNKLS02000808.1:14591:17656	Gallbladder
lncRNA:chr6:59826278:59875636	Gallbladder
lncRNA:chr16:50569689:50570284	Gallbladder
lncRNA:chr14:72301206:72301677	Gallbladder
lncRNA:chr24:43629807:43639368	Gallbladder
lncRNA:chr12:62119115:62141068	Gallbladder
lncRNA:chr26:44231929:44279916	Gallbladder
lncRNA:chr9:85827678:85828149	Gallbladder
lncRNA:chr25:22870377:22889442	Gallbladder
lncRNA:chr3:81778528:81825478	Gallbladder
lncRNA:chr23:36166269:36167319	Gallbladder
lncRNA:chr17:56482919:56743664	Gallbladder
lncRNA:chr12:85088407:85093053	Gallbladder
lncRNA:chr17:56553801:56743664	Gallbladder
lncRNA:chr6:35259069:35373738	Gallbladder
lncRNA:chr15:80781471:80785298	Gallbladder
lncRNA:chrNKLS02000690.1:5015:8750	Gallbladder
lncRNA:chr8:84898771:84899456	Gallbladder
lncRNA:chr2:51684833:51858207	Gallbladder
lncRNA:chrNKLS02001430.1:6336:22010	Gallbladder
lncRNA:chr12:16531470:16611059	Gallbladder
lncRNA:chr9:10444037:10509528	Gallbladder
lncRNA:chr9:101173271:101275220	Gallbladder
lncRNA:chr9:103180680:103182324	Gallbladder
lncRNA:chr4:54822526:55211153	Gallbladder
lncRNA:chrNKLS02000279.1:8010:13688	Gallbladder
lncRNA:chr11:39062576:39079986	Gallbladder
lncRNA:chr11:37381861:37382214	Lung
lncRNA:chr16:5149579:5150301	Lung
lncRNA:chr23:25075769:25124415	Lung
lncRNA:chr11:37381130:37393175	Lung
lncRNA:chr23:9587306:9676693	Lung
lncRNA:chr29:9503975:9525110	Lung
lncRNA:chr12:11596664:11611090	Lung
lncRNA:chr29:7379587:7380037	Lung
lncRNA:chr29:9599131:9599690	Lung
lncRNA:chr13:35301626:35301974	Lung
lncRNA:chr6:102110522:102111580	Lung
lncRNA:chr12:11604458:11604721	Lung
lncRNA:chr23:9639519:9642786	Lung
lncRNA:chr29:9568005:9568472	Lung
lncRNA:chr13:44599451:44599969	Lung
lncRNA:chr12:18450699:18451511	Lung
lncRNA:chrX:13688203:13690315	Lung
lncRNA:chr11:50075774:50091765	Lung
lncRNA:chr29:9493983:9561344	Lung
lncRNA:chr12:18428740:18454527	Lung
lncRNA:chr5:24366162:24371631	Lung
lncRNA:chr4:46257704:46258171	Lung
lncRNA:chr13:19699636:19701018	Lung
lncRNA:chr23:9641500:9672938	Lung
lncRNA:chr15:77688467:77689016	Lung
lncRNA:chr23:9574881:9575215	Lung
lncRNA:chr18:62454231:62454894	Lung
lncRNA:chr12:20897091:20898658	Lung
lncRNA:chr23:9578223:9631772	Lung
lncRNA:chr29:9536018:9536940	Lung
lncRNA:chr5:1256713:1256963	Lung
lncRNA:chr2:79952210:79953358	Lung
lncRNA:chr20:8572253:8573386	Lung
lncRNA:chr5:45156860:45200693	Lung
lncRNA:chr4:31376674:31380008	Lung
lncRNA:chr20:17973716:17974703	Lung
lncRNA:chr20:17954732:17955139	Lung
lncRNA:chr15:77704870:77707421	Lung
lncRNA:chr13:19765956:19768471	Lung
lncRNA:chr29:9511344:9569281	Lung
lncRNA:chr4:98999928:99104809	Lung
lncRNA:chr14:76350446:76351168	Lung
lncRNA:chr17:10496077:10507210	Lung
lncRNA:chr17:54331154:54331572	Lung
lncRNA:chr7:70753741:70815091	Lung
lncRNA:chr6:2029915:2044531	Lung
lncRNA:chr7:44492857:44497333	Lung
lncRNA:chr29:9493980:9578699	Lung
lncRNA:chr20:17921889:17923002	Lung
lncRNA:chr5:24375355:24377211	Lung
lncRNA:chr11:63478775:63500418	Lung
lncRNA:chr5:40514824:40558627	Lung
lncRNA:chr5:71428686:71449874	Lung
lncRNA:chr9:69130017:69130725	Lung
lncRNA:chr5:24335480:24337010	Lung
lncRNA:chr23:9576587:9670893	Lung
lncRNA:chr20:18000465:18008476	Lung
lncRNA:chr3:21878220:21879063	Lung
lncRNA:chr21:5503877:5504243	Lung
lncRNA:chr4:43326377:43326761	Lung
lncRNA:chr23:9661023:9661577	Lung
lncRNA:chr29:7399087:7402867	Lung
lncRNA:chr18:62459919:62478322	Lung
lncRNA:chr12:19514075:19514527	Lung
lncRNA:chr2:51938753:51939779	Lung
lncRNA:chr8:39390552:39401347	Lung
lncRNA:chr5:56884168:56884521	Lung
lncRNA:chr5:24364930:24389787	Lung
lncRNA:chr29:46021271:46022206	Lung
lncRNA:chr25:7904547:7905593	Lung
lncRNA:chr7:100125366:100160435	Lung
lncRNA:chr20:17909775:17912271	Lung
lncRNA:chr4:46238600:46239204	Lung
lncRNA:chr15:77700994:77709064	Lung
lncRNA:chr27:1211008:1211464	Lung
lncRNA:chr26:23373553:23373830	Lung
lncRNA:chr23:43003285:43004265	Lung
lncRNA:chr10:14980789:14981685	Lung
lncRNA:chr21:22133645:22134285	Lung
lncRNA:chr8:55606238:55606733	Lung
lncRNA:chr9:69035143:69035878	Lung
lncRNA:chr3:19978690:19992491	Lung
lncRNA:chr8:84379263:84380171	Lung
lncRNA:chr23:8948648:8993204	Lung
lncRNA:chr20:8590193:8621342	Lung
lncRNA:chr6:2028414:2038602	Lung
lncRNA:chr28:8542377:8543371	Lung
lncRNA:chr19:11097364:11168482	Lung
lncRNA:chr21:33314090:33314506	Lung
lncRNA:chr4:40499917:40514439	Lung
lncRNA:chr20:8561376:8561939	Lung
lncRNA:chr4:69590412:69593068	Lung
lncRNA:chr16:76625237:76625615	Lung
lncRNA:chr11:14248602:14249184	Lung
lncRNA:chr20:71264023:71264353	Lung
lncRNA:chr5:40554255:40554944	Lung
lncRNA:chr20:8613334:8618166	Lung
lncRNA:chr28:35490412:35537372	Lung
lncRNA:chr13:32323634:32324046	Lung
lncRNA:chr28:31648898:31677582	Lung
lncRNA:chr4:74966552:74968116	Lung
lncRNA:chr19:56153915:56158420	Lung
lncRNA:chr19:48578665:48579358	Lung
lncRNA:chr16:76627982:76629618	Lung
lncRNA:chr10:46326896:46364622	Lung
lncRNA:chr2:85802473:85803293	Lung
lncRNA:chr14:43333843:43335054	Lung
lncRNA:chr3:30817067:30884133	Lung
lncRNA:chr21:46649885:46670975	Lung
lncRNA:chr17:10513086:10517547	Lung
lncRNA:chr28:32212569:32213015	Lung
lncRNA:chr3:26065378:26075898	Lung
lncRNA:chr29:9447550:9570110	Lung
lncRNA:chr28:32096779:32097132	Lung
lncRNA:chr20:71271680:71271964	Lung
lncRNA:chr15:42298407:42317717	Lung
lncRNA:chr10:78630858:78631597	Lung
lncRNA:chr10:101420401:101444883	Lung
lncRNA:chrNKLS02001928.1:346646:349914	Lung
lncRNA:chr4:99113476:99114502	Lung
lncRNA:chr8:39404979:39430033	Lung
lncRNA:chr4:43605997:43628326	Lung
lncRNA:chr7:22727009:22750584	Lung
lncRNA:chr28:31662247:31663731	Lung
lncRNA:chr23:19195870:19196263	Lung
lncRNA:chr28:31549414:31569101	Lung
lncRNA:chr18:62504461:62508901	Lung
lncRNA:chr5:100094482:100106290	Lung
lncRNA:chr27:11305690:11306783	Lung
lncRNA:chr26:12876969:12880929	Lung
lncRNA:chr6:95758537:95821569	Lung
lncRNA:chr22:55131627:55182926	Lung
lncRNA:chr23:8948889:8969355	Lung
lncRNA:chr3:112890291:112891152	Lung
lncRNA:chr10:14994130:15001409	Lung
lncRNA:chr13:69775782:69782191	Lung
lncRNA:chr12:24290249:24348060	Lung
lncRNA:chr12:5135280:5138716	Lung
lncRNA:chr19:11832566:11843808	Lung
lncRNA:chr26:47306096:47352928	Lung
lncRNA:chr29:32134296:32134675	Lung
lncRNA:chr10:18844764:18852355	Lung
lncRNA:chr13:19745824:19777572	Lung
lncRNA:chr2:84258144:84260606	Lung
lncRNA:chr28:31692515:31805221	Lung
lncRNA:chr15:81234455:81242616	Lung
lncRNA:chr25:22639408:22641113	Lung
lncRNA:chr19:14681474:14687938	Lung
lncRNA:chr6:112080626:112082022	Lung
lncRNA:chr19:48215176:48215910	Lung
lncRNA:chr17:53195617:53252170	Lung
lncRNA:chr5:68233616:68248673	Lung
lncRNA:chr10:18738556:18745555	Lung
lncRNA:chr13:35296478:35297264	Lung
lncRNA:chr4:103358108:103359617	Lung
lncRNA:chr9:101937379:101942737	Lung
lncRNA:chrNKLS02000591.1:45372:48988	Lung
lncRNA:chr27:20943472:20991940	Lung
lncRNA:chr6:116603966:116607561	Lung
lncRNA:chr2:23697860:23700988	Lung
lncRNA:chr11:67151492:67152797	Lung
lncRNA:chr27:11183981:11195059	Lung
lncRNA:chr27:11195678:11206599	Lung
lncRNA:chr3:78100092:78117187	Lung
lncRNA:chrX:94541363:94545263	Lung
lncRNA:chr8:17045991:17048532	Lung
lncRNA:chr27:14019535:14081430	Lung
lncRNA:chr18:62459248:62464964	Lung
lncRNA:chr18:51422607:51461847	Lung
lncRNA:chr4:102657708:102667431	Lung
lncRNA:chr20:8699737:8723847	Lung
lncRNA:chr18:62460187:62473579	Lung
lncRNA:chr4:76412594:76493685	Lung
lncRNA:chr3:23329275:23372351	Lung
lncRNA:chr19:37362488:37366559	Lung
lncRNA:chr19:26621581:26642366	Lung
lncRNA:chr7:5930357:5935212	Lung
lncRNA:chr23:43198358:43207305	Lung
lncRNA:chr25:36185005:36203246	Lung
lncRNA:chr27:11307577:11310038	Lung
lncRNA:chr20:70980155:70987161	Lung
lncRNA:chr18:12072331:12091385	Lung
lncRNA:chr20:71296162:71297449	Lung
lncRNA:chr24:7090227:7115776	Lung
lncRNA:chr13:73441459:73461950	Lung
lncRNA:chrNKLS02000172.1:15532:22399	Lung
lncRNA:chr2:51684833:51858207	Lung
lncRNA:chrNKLS02000591.1:157314:170799	Lung
lncRNA:chr19:48213057:48247556	Lung
lncRNA:chr27:11307577:11310038	Lung
lncRNA:chrX:36313093:36324881	Lung
lncRNA:chr28:3795302:3807851	Lung
lncRNA:chr2:51488391:51748923	Lung
lncRNA:chr24:41434460:41438056	Lung
lncRNA:chr9:90891844:90899795	Lung
lncRNA:chrNKLS02002044.1:2795:4381	Lung
lncRNA:chr19:14472081:14472475	Liver
lncRNA:chrNKLS02002111.1:9145:39764	Liver
lncRNA:chrNKLS02002111.1:1386:3207	Liver
lncRNA:chr16:5149579:5150301	Liver
lncRNA:chr23:25075769:25124415	Liver
lncRNA:chrX:104836625:104836879	Liver
lncRNA:chrNKLS02002111.1:7354:38385	Liver
lncRNA:chr10:65106612:65108393	Liver
lncRNA:chr3:16120737:16123170	Liver
lncRNA:chr5:56486443:56533296	Liver
lncRNA:chr16:6133889:6230534	Liver
lncRNA:chr16:6136177:6233340	Liver
lncRNA:chr5:56003507:56007202	Liver
lncRNA:chr5:65539595:65541073	Liver
lncRNA:chr17:2850786:2851308	Liver
lncRNA:chr26:11259799:11260725	Liver
lncRNA:chr6:88627280:88627987	Liver
lncRNA:chrX:83272647:83283160	Liver
lncRNA:chr24:2235040:2238681	Liver
lncRNA:chr3:23752783:23761130	Liver
lncRNA:chr7:63423164:63476306	Liver
lncRNA:chr14:67601664:67638054	Liver
lncRNA:chr16:37223273:37223533	Liver
lncRNA:chr25:27946065:27947313	Liver
lncRNA:chr7:17790286:17797193	Liver
lncRNA:chr14:15543404:15543701	Liver
lncRNA:chr23:33276071:33277632	Liver
lncRNA:chr13:78409874:78413062	Liver
lncRNA:chr11:59676960:59737838	Liver
lncRNA:chr14:67705162:67718729	Liver
lncRNA:chr5:48437253:48439255	Liver
lncRNA:chr13:36502823:36588910	Liver
lncRNA:chr14:60148080:60150135	Liver
lncRNA:chrNKLS02001383.1:40053:61858	Liver
lncRNA:chr7:102187064:102187305	Liver
lncRNA:chr23:30806921:30852097	Liver
lncRNA:chr25:36491556:36492447	Liver
lncRNA:chr15:36651035:36665735	Liver
lncRNA:chr4:85494262:85494719	Liver
lncRNA:chr3:59595535:59596034	Liver
lncRNA:chrNKLS02001825.1:5636:7571	Liver
lncRNA:chr11:59674247:59750957	Liver
lncRNA:chr13:911583:999828	Liver
lncRNA:chr21:14109977:14110595	Liver
lncRNA:chr3:79778032:79778505	Liver
lncRNA:chr11:6882865:6890213	Liver
lncRNA:chr8:83047173:83047519	Liver
lncRNA:chr28:8453621:8454155	Liver
lncRNA:chr24:57581178:57581697	Liver
lncRNA:chr4:85729305:85729682	Liver
lncRNA:chr8:81076547:81092902	Liver
lncRNA:chr7:80350868:80362100	Liver
lncRNA:chr10:85384663:85401944	Liver
lncRNA:chr6:84942317:84944713	Liver
lncRNA:chr7:108961427:108962269	Liver
lncRNA:chr5:97556558:97584006	Liver
lncRNA:chr28:27005944:27006602	Liver
lncRNA:chr28:15783612:15783927	Liver
lncRNA:chr8:43757176:43795573	Liver
lncRNA:chr5:103294614:103317323	Liver
lncRNA:chr4:85779296:85780490	Liver
lncRNA:chr27:26873173:26873826	Liver
lncRNA:chr13:72839751:72840508	Liver
lncRNA:chr13:36459895:36588910	Liver
lncRNA:chr21:67993952:67994366	Liver
lncRNA:chr13:50657994:50660134	Liver
lncRNA:chr28:15782380:15783481	Liver
lncRNA:chr14:15430406:15438652	Liver
lncRNA:chr15:43006437:43062549	Liver
lncRNA:chr16:51891677:51933615	Liver
lncRNA:chr6:44474058:44498109	Liver
lncRNA:chr7:60507015:60507912	Liver
lncRNA:chr7:109192478:109314258	Liver
lncRNA:chr11:62297177:62319476	Liver
lncRNA:chr17:14114348:14216472	Liver
lncRNA:chr9:96628473:96638549	Liver
lncRNA:chr8:99520396:99520677	Liver
lncRNA:chr7:102613147:102613550	Liver
lncRNA:chr17:70666284:70666840	Liver
lncRNA:chr29:45793360:45795261	Liver
lncRNA:chr3:50889761:50890650	Liver
lncRNA:chr26:11118242:11122267	Liver
lncRNA:chr26:11106711:11107106	Liver
lncRNA:chr15:27459958:27463225	Liver
lncRNA:chrX:68304607:68379952	Liver
lncRNA:chr3:89462359:89526319	Liver
lncRNA:chr10:98857496:98866248	Liver
lncRNA:chr7:108975235:108976058	Liver
lncRNA:chr19:25184433:25184861	Liver
lncRNA:chr16:37144382:37146357	Liver
lncRNA:chr14:38724230:38725148	Liver
lncRNA:chr5:71735153:71738049	Liver
lncRNA:chr14:41944726:41953798	Liver
lncRNA:chr3:16063522:16085726	Liver
lncRNA:chr9:102062590:102081026	Liver
lncRNA:chr28:25947849:25952637	Liver
lncRNA:chr14:82055520:82055822	Liver
lncRNA:chr10:7823376:7824389	Liver
lncRNA:chr4:71204125:71204558	Liver
lncRNA:chr16:73582043:73601512	Liver
lncRNA:chr10:12437307:12438278	Liver
lncRNA:chr4:85705518:85712718	Liver
lncRNA:chr5:86281762:86282060	Liver
lncRNA:chr7:45942343:45944587	Liver
lncRNA:chr12:48866466:48868667	Liver
lncRNA:chr28:32096779:32097132	Liver
lncRNA:chr5:91867522:91870907	Liver
lncRNA:chr5:114698492:114706069	Liver
lncRNA:chr13:35349942:35356729	Liver
lncRNA:chrX:71307378:71315235	Liver
lncRNA:chr13:35412419:35418404	Liver
lncRNA:chr10:12096114:12096939	Liver
lncRNA:chr12:54844548:54936129	Liver
lncRNA:chr5:86550058:86553632	Liver
lncRNA:chr7:109111690:109219548	Liver
lncRNA:chr14:16967363:16970750	Liver
lncRNA:chr26:35127843:35130574	Liver
lncRNA:chr16:21082663:21084022	Liver
lncRNA:chr8:83028782:83046751	Liver
lncRNA:chr5:47497405:47506754	Liver
lncRNA:chr4:94872769:94879884	Liver
lncRNA:chr9:3058064:3061176	Liver
lncRNA:chr3:86293995:86296691	Liver
lncRNA:chr23:8681632:8682096	Liver
lncRNA:chr29:12510751:12514548	Liver
lncRNA:chr25:33610134:33613751	Liver
lncRNA:chr5:86177043:86177924	Liver
lncRNA:chr2:28189427:28190543	Liver
lncRNA:chr29:1078267:1078693	Liver
lncRNA:chr3:23726162:23728163	Liver
lncRNA:chr15:77417957:77424100	Liver
lncRNA:chr4:57148619:57171022	Liver
lncRNA:chr3:23528772:23529508	Liver
lncRNA:chr18:736727:760085	Liver
lncRNA:chr28:44589445:44592192	Liver
lncRNA:chr7:34291161:34298218	Liver
lncRNA:chr20:65432691:65439591	Liver
lncRNA:chr27:35090206:35096905	Liver
lncRNA:chr11:14248602:14249184	Liver
lncRNA:chr28:32212569:32213015	Liver
lncRNA:chr19:61456042:61456357	Liver
lncRNA:chr25:33609171:33612164	Liver
lncRNA:chr3:93430368:93435866	Liver
lncRNA:chr6:28673960:28680115	Liver
lncRNA:chr28:8557794:8559712	Liver
lncRNA:chr28:31648898:31677582	Liver
lncRNA:chr3:9914969:9915572	Liver
lncRNA:chr24:56693520:56694557	Liver
lncRNA:chr11:89940726:89942553	Liver
lncRNA:chr26:11152142:11156851	Liver
lncRNA:chr15:54052634:54077629	Liver
lncRNA:chr25:33610134:33615278	Liver
lncRNA:chr3:50897584:50899940	Liver
lncRNA:chr28:35490412:35537372	Liver
lncRNA:chr4:57136020:57145578	Liver
lncRNA:chr5:18011990:18033271	Liver
lncRNA:chr25:36445053:36449727	Liver
lncRNA:chr23:44886746:44907205	Liver
lncRNA:chr4:56910287:56914622	Liver
lncRNA:chr10:52834474:52853139	Liver
lncRNA:chr4:43653056:43664584	Liver
lncRNA:chr28:30497162:30556738	Liver
lncRNA:chr12:54735831:54956503	Liver
lncRNA:chr2:46785908:46794834	Liver
lncRNA:chr4:38986297:38986875	Liver
lncRNA:chr8:99574332:99577453	Liver
lncRNA:chr11:88226079:88230223	Liver
lncRNA:chr8:103338002:103339942	Liver
lncRNA:chr14:15531805:15532312	Liver
lncRNA:chr29:47319622:47440837	Liver
lncRNA:chr14:41995806:42005495	Liver
lncRNA:chr14:2588629:2603565	Liver
lncRNA:chr7:102621167:102983674	Liver
lncRNA:chr14:15531724:15532188	Liver
lncRNA:chr28:31549414:31569101	Liver
lncRNA:chr7:108977840:108978801	Liver
lncRNA:chr28:31662247:31663731	Liver
lncRNA:chr28:31692515:31805221	Liver
lncRNA:chr8:103794159:103800905	Liver
lncRNA:chr16:5636239:5637191	Liver
lncRNA:chr21:24921510:24933409	Liver
lncRNA:chr28:35195051:35195689	Liver
lncRNA:chr7:57966154:58016440	Liver
lncRNA:chr26:11287117:11288167	Liver
lncRNA:chr9:96302369:96311920	Liver
lncRNA:chr17:48237863:48240170	Liver
lncRNA:chr4:112750433:112751075	Liver
lncRNA:chr13:53023000:53074469	Liver
lncRNA:chr24:37503432:37519844	Liver
lncRNA:chr4:51785241:51787145	Liver
lncRNA:chr7:102898808:102980351	Liver
lncRNA:chrX:83294919:83297476	Liver
lncRNA:chr2:65197020:65201263	Liver
lncRNA:chr17:55409346:55485249	Liver
lncRNA:chr17:60060573:60082149	Liver
lncRNA:chr2:106533314:106548430	Liver
lncRNA:chr5:103347814:103348697	Liver
lncRNA:chr17:60026544:60041466	Liver
lncRNA:chr2:63770971:64126878	Liver
lncRNA:chr11:3363782:3365779	Liver
lncRNA:chr7:102862827:103160416	Liver
lncRNA:chrX:68772606:68787490	Liver
lncRNA:chr8:6534723:6540563	Liver
lncRNA:chr15:63684755:63686664	Liver
lncRNA:chr24:43629807:43639368	Liver
lncRNA:chr3:30318158:30367883	Liver
lncRNA:chrNKLS02001825.1:11567:16360	Liver
lncRNA:chr6:15719746:15720211	Liver
lncRNA:chr16:64506552:64514829	Liver
lncRNA:chr3:99199760:99211250	Liver
lncRNA:chr26:11073073:11080256	Liver
lncRNA:chr15:27490610:27502054	Liver
lncRNA:chr2:28192031:28255886	Liver
lncRNA:chr27:19937423:19944235	Liver
lncRNA:chr25:14542409:14549627	Liver
lncRNA:chr26:44231929:44279916	Liver
lncRNA:chr18:14792210:14795891	Liver
lncRNA:chr18:45862273:45868525	Liver
lncRNA:chr9:101356853:101361516	Liver
lncRNA:chr7:102621199:102983674	Liver
lncRNA:chr12:55353991:55453151	Liver
lncRNA:chr16:5656765:6099732	Liver
lncRNA:chr5:116464418:116514602	Liver
lncRNA:chr29:47339325:47415889	Liver
lncRNA:chr21:29044043:29063506	Liver
lncRNA:chr5:86298434:86360080	Liver
lncRNA:chr13:17779088:17789996	Liver
lncRNA:chr5:5514682:5559529	Liver
lncRNA:chr2:120430504:120432403	Liver
lncRNA:chr29:47389466:47403035	Liver
lncRNA:chr23:6491631:6493061	Liver
lncRNA:chr17:69412635:69421983	Liver
lncRNA:chr12:55349060:55484104	Liver
lncRNA:chr27:35091420:35096905	Liver
lncRNA:chr5:107566142:107576516	Liver
lncRNA:chr29:29030180:29032854	Liver
lncRNA:chr22:30687447:31590541	Liver
lncRNA:chr23:33287341:33303995	Liver
lncRNA:chr7:102621138:102985406	Liver
lncRNA:chr15:37933261:37938136	Liver
lncRNA:chr7:65228433:65295565	Liver
lncRNA:chr19:55655456:55669868	Liver
lncRNA:chr3:86861922:86871595	Liver
lncRNA:chr5:103358448:103370189	Liver
lncRNA:chr14:19943570:20031456	Liver
lncRNA:chr8:39671519:39693332	Liver
lncRNA:chr29:26253411:26271165	Liver
lncRNA:chr26:11204786:11218432	Liver
lncRNA:chr25:34367974:34420489	Liver
lncRNA:chrNKLS02002204.1:130242:137617	Liver
lncRNA:chr9:72967558:72969618	Liver
lncRNA:chr20:8186407:8207511	Liver
lncRNA:chr10:46728241:46731876	Liver
lncRNA:chrX:52672233:52675609	Bone marrow
lncRNA:chr8:103790430:103790695	Bone marrow
lncRNA:chr27:16251830:16253297	Bone marrow
lncRNA:chr4:95108573:95131186	Bone marrow
lncRNA:chr8:39406188:39455807	Bone marrow
lncRNA:chr21:16565161:16566441	Bone marrow
lncRNA:chr7:70597627:70598989	Bone marrow
lncRNA:chr10:72471402:72472041	Bone marrow
lncRNA:chr2:5150251:5150749	Bone marrow
lncRNA:chr6:66610096:66681137	Bone marrow
lncRNA:chr7:70593233:70593677	Bone marrow
lncRNA:chr7:1605738:1606045	Bone marrow
lncRNA:chr13:46321364:46321605	Bone marrow
lncRNA:chr4:40391441:40391937	Bone marrow
lncRNA:chr3:15629238:15631620	Bone marrow
lncRNA:chr4:46266383:46267104	Bone marrow
lncRNA:chr12:11596664:11611090	Bone marrow
lncRNA:chr13:35301626:35301974	Bone marrow
lncRNA:chr12:28594020:28594492	Bone marrow
lncRNA:chr2:44016908:44019628	Bone marrow
lncRNA:chr18:39175660:39176258	Bone marrow
lncRNA:chr6:19970072:19985288	Bone marrow
lncRNA:chr19:20724075:20763554	Bone marrow
lncRNA:chr3:52217637:52266929	Bone marrow
lncRNA:chr8:85772259:85819560	Bone marrow
lncRNA:chr11:78543757:78564146	Bone marrow
lncRNA:chr9:61139302:61172078	Bone marrow
lncRNA:chr14:76325948:76387003	Bone marrow
lncRNA:chr11:59926313:59977829	Bone marrow
lncRNA:chr11:62382972:62420247	Bone marrow
lncRNA:chr16:61110037:61120529	Bone marrow
lncRNA:chr15:64407389:64407831	Bone marrow
lncRNA:chr10:82644662:82649412	Bone marrow
lncRNA:chr22:56751898:56752611	Bone marrow
lncRNA:chr24:13976805:13977272	Bone marrow
lncRNA:chr5:29472601:29478192	Bone marrow
lncRNA:chr4:81030469:81046700	Bone marrow
lncRNA:chr28:19350145:19392993	Bone marrow
lncRNA:chr13:19699636:19701018	Bone marrow
lncRNA:chr4:81028246:81028523	Bone marrow
lncRNA:chr12:52362205:52406525	Bone marrow
lncRNA:chr5:5623637:5683723	Bone marrow
lncRNA:chr11:59974648:60011686	Bone marrow
lncRNA:chr15:43505084:43505434	Bone marrow
lncRNA:chr14:15543404:15543701	Bone marrow
lncRNA:chr11:59941706:60034822	Bone marrow
lncRNA:chr2:128268727:128269399	Bone marrow
lncRNA:chr9:32370991:32389375	Bone marrow
lncRNA:chr4:78120182:78120490	Bone marrow
lncRNA:chr27:23616546:23616946	Bone marrow
lncRNA:chr29:9493983:9561344	Bone marrow
lncRNA:chr12:18062653:18119015	Bone marrow
lncRNA:chr7:50040938:50082075	Bone marrow
lncRNA:chr28:13167948:13223450	Bone marrow
lncRNA:chr6:35970306:35970901	Bone marrow
lncRNA:chr16:23596564:23624511	Bone marrow
lncRNA:chr4:113930675:113931029	Bone marrow
lncRNA:chr7:44472513:44543189	Bone marrow
lncRNA:chr9:91423246:91423790	Bone marrow
lncRNA:chr28:19347105:19382810	Bone marrow
lncRNA:chr3:53249474:53258073	Bone marrow
lncRNA:chr13:5441996:5442410	Bone marrow
lncRNA:chr9:93495822:93496060	Bone marrow
lncRNA:chr3:93823715:93860791	Bone marrow
lncRNA:chr13:26785478:26792608	Bone marrow
lncRNA:chr14:15430406:15438652	Bone marrow
lncRNA:chr11:61519989:61520250	Bone marrow
lncRNA:chr2:36365460:36365765	Bone marrow
lncRNA:chr10:28360102:28361186	Bone marrow
lncRNA:chr20:62834907:62885540	Bone marrow
lncRNA:chr4:33297692:33298164	Bone marrow
lncRNA:chr22:56798647:56799563	Bone marrow
lncRNA:chr16:38226797:38256847	Bone marrow
lncRNA:chr8:39836068:39836507	Bone marrow
lncRNA:chr8:95357694:95393848	Bone marrow
lncRNA:chr16:57186337:57224105	Bone marrow
lncRNA:chr29:1020645:1038195	Bone marrow
lncRNA:chr10:51541095:51597889	Bone marrow
lncRNA:chr15:37978526:37980039	Bone marrow
lncRNA:chr13:46401512:46445855	Bone marrow
lncRNA:chr14:76298630:76299496	Bone marrow
lncRNA:chr3:23297163:23324567	Bone marrow
lncRNA:chr23:31935145:32005965	Bone marrow
lncRNA:chr11:6194369:6194837	Bone marrow
lncRNA:chr8:112102834:112104236	Bone marrow
lncRNA:chr3:43052414:43097124	Bone marrow
lncRNA:chr25:28297831:28298184	Bone marrow
lncRNA:chr15:20198884:20206064	Bone marrow
lncRNA:chr2:112642806:112649345	Bone marrow
lncRNA:chr6:36012531:36012910	Bone marrow
lncRNA:chr9:102614923:102615335	Bone marrow
lncRNA:chr22:43119911:43142858	Bone marrow
lncRNA:chr7:70753741:70815091	Bone marrow
lncRNA:chr25:38287995:38288611	Bone marrow
lncRNA:chr3:112802322:112802697	Bone marrow
lncRNA:chrNKLS02001928.1:346646:349914	Bone marrow
lncRNA:chr19:11112536:11124657	Bone marrow
lncRNA:chr14:76353797:76354587	Bone marrow
lncRNA:chr14:76340067:76340425	Bone marrow
lncRNA:chr14:1116506:1116809	Bone marrow
lncRNA:chr8:110203921:110204258	Bone marrow
lncRNA:chr28:29887302:29898712	Bone marrow
lncRNA:chr14:67986673:67987164	Bone marrow
lncRNA:chr9:74062165:74062680	Bone marrow
lncRNA:chr20:35021634:35022660	Bone marrow
lncRNA:chr6:55917444:55921689	Bone marrow
lncRNA:chr11:59922700:59923022	Bone marrow
lncRNA:chr21:69226550:69226983	Bone marrow
lncRNA:chr22:30427852:30441557	Bone marrow
lncRNA:chr8:69733017:69773562	Bone marrow
lncRNA:chr13:3229297:3229920	Bone marrow
lncRNA:chr9:562910:564261	Bone marrow
lncRNA:chr11:49774706:49877411	Bone marrow
lncRNA:chr29:36263270:36263804	Bone marrow
lncRNA:chr23:15688247:15691019	Bone marrow
lncRNA:chr11:6583693:6584202	Bone marrow
lncRNA:chr6:30106166:30114868	Bone marrow
lncRNA:chr6:83371693:83381407	Bone marrow
lncRNA:chr8:100025775:100076322	Bone marrow
lncRNA:chr13:19765956:19768471	Bone marrow
lncRNA:chr3:74949580:74950830	Bone marrow
lncRNA:chr14:48665972:48672219	Bone marrow
lncRNA:chr27:42592146:42592541	Bone marrow
lncRNA:chr13:10509982:10571003	Bone marrow
lncRNA:chr10:84835353:84837674	Bone marrow
lncRNA:chr9:31659335:31761834	Bone marrow
lncRNA:chr29:9493980:9578699	Bone marrow
lncRNA:chr29:9536018:9536940	Bone marrow
lncRNA:chr6:69577619:69610372	Bone marrow
lncRNA:chr10:61168218:61191711	Bone marrow
lncRNA:chr8:112137021:112139352	Bone marrow
lncRNA:chr22:56711463:56715297	Bone marrow
lncRNA:chr10:79664370:79667575	Bone marrow
lncRNA:chr14:76304132:76305011	Bone marrow
lncRNA:chr23:9578223:9631772	Bone marrow
lncRNA:chrX:11878615:11914539	Bone marrow
lncRNA:chr2:53642583:53644768	Bone marrow
lncRNA:chr3:16063522:16085726	Bone marrow
lncRNA:chr7:108496725:108497171	Bone marrow
lncRNA:chr18:62461744:62474710	Bone marrow
lncRNA:chr13:19723569:19777572	Bone marrow
lncRNA:chr24:57500214:57520276	Bone marrow
lncRNA:chr9:102150805:102151325	Bone marrow
lncRNA:chr2:26310953:26348369	Bone marrow
lncRNA:chr15:4544277:4545177	Bone marrow
lncRNA:chr9:93527103:93588982	Bone marrow
lncRNA:chr19:35672180:35748842	Bone marrow
lncRNA:chr2:124782867:124792262	Bone marrow
lncRNA:chr7:108961427:108962269	Bone marrow
lncRNA:chr8:103331121:103339942	Bone marrow
lncRNA:chr23:50581358:50581835	Bone marrow
lncRNA:chr4:99113476:99114502	Bone marrow
lncRNA:chr13:77250721:77259028	Bone marrow
lncRNA:chr10:33947193:33959274	Bone marrow
lncRNA:chr4:113905071:113905872	Bone marrow
lncRNA:chrNKLS02002115.1:21429:33575	Bone marrow
lncRNA:chr16:57248373:57256062	Bone marrow
lncRNA:chr6:98248361:98253777	Bone marrow
lncRNA:chr7:37914174:37922429	Bone marrow
lncRNA:chrNKLS02000334.1:127367:129203	Bone marrow
lncRNA:chr22:792352:796243	Bone marrow
lncRNA:chr8:59169362:59169718	Bone marrow
lncRNA:chr25:26111110:26112167	Bone marrow
lncRNA:chr9:22791703:22825434	Bone marrow
lncRNA:chr11:38235031:38235285	Bone marrow
lncRNA:chr27:5458367:5458743	Bone marrow
lncRNA:chr10:76329189:76344523	Bone marrow
lncRNA:chr12:35519382:35520496	Bone marrow
lncRNA:chr2:86128039:86128954	Bone marrow
lncRNA:chr29:9511344:9569281	Bone marrow
lncRNA:chr25:1662832:1663255	Bone marrow
lncRNA:chr2:81694511:81787337	Bone marrow
lncRNA:chr11:12955359:12963090	Bone marrow
lncRNA:chr20:64229931:64239213	Bone marrow
lncRNA:chr7:93379096:93383073	Bone marrow
lncRNA:chr10:7889722:7913048	Bone marrow
lncRNA:chr2:4336675:4337170	Bone marrow
lncRNA:chr4:59918171:59918864	Bone marrow
lncRNA:chr15:63566776:63567753	Bone marrow
lncRNA:chrX:101661942:101700856	Bone marrow
lncRNA:chr2:59134869:59189202	Bone marrow
lncRNA:chr25:12308083:12330462	Bone marrow
lncRNA:chr20:37299560:37304922	Bone marrow
lncRNA:chrX:61545827:61560429	Bone marrow
lncRNA:chrNKLS02002137.1:27:3639	Bone marrow
lncRNA:chr19:48553060:48553985	Bone marrow
lncRNA:chr8:62704743:62705166	Bone marrow
lncRNA:chr18:7754955:7766861	Bone marrow
lncRNA:chr28:30796410:30796716	Bone marrow
lncRNA:chr4:43326377:43326761	Bone marrow
lncRNA:chr21:24839035:24859238	Bone marrow
lncRNA:chr12:13968010:13968406	Bone marrow
lncRNA:chr14:72353177:72379649	Bone marrow
lncRNA:chr8:96473726:96489191	Bone marrow
lncRNA:chrNKLS02000728.1:23824:24351	Bone marrow
lncRNA:chr25:7883465:7939563	Bone marrow
lncRNA:chr27:26325517:26325961	Bone marrow
lncRNA:chrX:42213408:42221427	Bone marrow
lncRNA:chr9:101782479:101790323	Bone marrow
lncRNA:chr14:80900024:80900459	Bone marrow
lncRNA:chr21:22133645:22134285	Bone marrow
lncRNA:chr2:135758183:135758825	Bone marrow
lncRNA:chr8:53414661:53432552	Bone marrow
lncRNA:chr15:37400295:37400742	Bone marrow
lncRNA:chr19:10169132:10240570	Bone marrow
lncRNA:chr5:20588562:20588863	Bone marrow
lncRNA:chrX:112670654:112700859	Bone marrow
lncRNA:chr3:78346644:78353651	Bone marrow
lncRNA:chr23:6751083:6797905	Bone marrow
lncRNA:chr14:64998376:65002313	Bone marrow
lncRNA:chr17:64327803:64337892	Bone marrow
lncRNA:chr9:22834017:22849006	Bone marrow
lncRNA:chr9:42008090:42015567	Bone marrow
lncRNA:chr28:32096779:32097132	Bone marrow
lncRNA:chr5:34218145:34234911	Bone marrow
lncRNA:chr27:19685773:19686160	Bone marrow
lncRNA:chrX:45880604:45932370	Bone marrow
lncRNA:chr26:38976805:38977126	Bone marrow
lncRNA:chr5:24083855:24155765	Bone marrow
lncRNA:chr20:111907:114060	Bone marrow
lncRNA:chr17:15761180:15799604	Bone marrow
lncRNA:chrX:105082146:105110259	Bone marrow
lncRNA:chr15:56740250:56742970	Bone marrow
lncRNA:chr25:34295221:34298143	Bone marrow
lncRNA:chr2:96722587:96726645	Bone marrow
lncRNA:chr8:111246897:111248286	Bone marrow
lncRNA:chr2:2225147:2231061	Bone marrow
lncRNA:chr2:1894115:1910631	Bone marrow
lncRNA:chr14:48707258:48773351	Bone marrow
lncRNA:chr12:28332894:28456860	Bone marrow
lncRNA:chr5:65007049:65011271	Bone marrow
lncRNA:chrNKLS02001779.1:9175:17018	Bone marrow
lncRNA:chr5:79131623:79225391	Bone marrow
lncRNA:chr22:4566977:4567386	Bone marrow
lncRNA:chr14:21532808:21534803	Bone marrow
lncRNA:chr12:76414403:76423118	Bone marrow
lncRNA:chr7:95072003:95081955	Bone marrow
lncRNA:chr18:60484016:60537260	Bone marrow
lncRNA:chr7:22781881:22797690	Bone marrow
lncRNA:chr16:61137016:61137454	Bone marrow
lncRNA:chr17:6307878:6378357	Bone marrow
lncRNA:chr2:93263011:93286506	Bone marrow
lncRNA:chr5:38376015:38376471	Bone marrow
lncRNA:chr20:71264023:71264353	Bone marrow
lncRNA:chr17:72455689:72456153	Bone marrow
lncRNA:chr5:95369628:95372902	Bone marrow
lncRNA:chr13:67456928:67465236	Bone marrow
lncRNA:chr16:80350992:80351299	Bone marrow
lncRNA:chr12:53329749:53372414	Bone marrow
lncRNA:chrX:74798128:74798702	Bone marrow
lncRNA:chr14:48660477:48667716	Bone marrow
lncRNA:chr5:67740761:67741206	Bone marrow
lncRNA:chrNKLS02000763.1:5671:9085	Bone marrow
lncRNA:chr4:96834979:96918855	Bone marrow
lncRNA:chr16:62045180:62047625	Bone marrow
lncRNA:chr18:38402468:38403294	Bone marrow
lncRNA:chr5:25888484:25895420	Bone marrow
lncRNA:chr2:5685688:5691196	Bone marrow
lncRNA:chr4:88014015:88056456	Bone marrow
lncRNA:chrNKLS02001178.1:6621:37955	Bone marrow
lncRNA:chr15:6550486:6565549	Bone marrow
lncRNA:chr2:117593132:117593561	Bone marrow
lncRNA:chr5:6256783:6257203	Bone marrow
lncRNA:chr10:82665114:82665543	Bone marrow
lncRNA:chr14:43933098:43972361	Bone marrow
lncRNA:chr2:135105594:135108517	Bone marrow
lncRNA:chr11:86549501:86549868	Bone marrow
lncRNA:chr2:125819688:125832543	Bone marrow
lncRNA:chr15:4443809:4461936	Bone marrow
lncRNA:chr10:53663076:53663458	Bone marrow
lncRNA:chr2:36362406:36481658	Bone marrow
lncRNA:chr27:12897089:12898011	Bone marrow
lncRNA:chr20:41636966:41689796	Bone marrow
lncRNA:chr26:44034108:44036061	Bone marrow
lncRNA:chr18:1531666:1532046	Bone marrow
lncRNA:chr3:109868156:109869239	Bone marrow
lncRNA:chr12:86197178:86197956	Bone marrow
lncRNA:chr16:74200976:74202796	Bone marrow
lncRNA:chr20:11468313:11473110	Bone marrow
lncRNA:chr21:6530598:6564516	Bone marrow
lncRNA:chr7:16718429:16718917	Bone marrow
lncRNA:chr24:59827159:59848497	Bone marrow
lncRNA:chr24:56289632:56366316	Bone marrow
lncRNA:chrNKLS02000994.1:818:6793	Bone marrow
lncRNA:chr25:34384540:34385967	Bone marrow
lncRNA:chr10:23335505:23769918	Bone marrow
lncRNA:chr7:1375385:1375679	Bone marrow
lncRNA:chr29:17032597:17032836	Bone marrow
lncRNA:chr15:22368953:22369413	Bone marrow
lncRNA:chr11:97601166:97607506	Bone marrow
lncRNA:chr8:93737872:93740960	Bone marrow
lncRNA:chr15:61743606:61750614	Bone marrow
lncRNA:chr20:13646724:13652358	Bone marrow
lncRNA:chr15:40833952:40875493	Bone marrow
lncRNA:chr29:26858516:26873940	Bone marrow
lncRNA:chr24:53625365:53625616	Bone marrow
lncRNA:chr20:33580608:33581104	Bone marrow
lncRNA:chr8:111462633:111462893	Bone marrow
lncRNA:chr29:48531403:48532653	Bone marrow
lncRNA:chr17:19793042:19793848	Bone marrow
lncRNA:chr6:78285862:78290475	Bone marrow
lncRNA:chr14:30062628:30067344	Bone marrow
lncRNA:chrX:129831302:129846563	Bone marrow
lncRNA:chr4:92328444:92333206	Bone marrow
lncRNA:chrNKLS02002115.1:32523:40341	Bone marrow
lncRNA:chr7:54060448:54060808	Bone marrow
lncRNA:chrNKLS02000611.1:43941:46942	Bone marrow
lncRNA:chr11:24753608:24754280	Bone marrow
lncRNA:chr2:124559330:124576241	Bone marrow
lncRNA:chr9:102577919:102578318	Bone marrow
lncRNA:chrX:82438350:82492918	Bone marrow
lncRNA:chr11:61226550:61274120	Bone marrow
lncRNA:chr13:67323336:67324148	Bone marrow
lncRNA:chr3:5023308:5026325	Bone marrow
lncRNA:chr3:50897584:50899940	Bone marrow
lncRNA:chr3:19978690:19992491	Bone marrow
lncRNA:chr7:106528135:106541828	Bone marrow
lncRNA:chr3:21468393:21476507	Bone marrow
lncRNA:chr4:75011762:75095726	Bone marrow
lncRNA:chr9:54479043:54533854	Bone marrow
lncRNA:chr5:83331666:83337959	Bone marrow
lncRNA:chr15:80772720:80773234	Bone marrow
lncRNA:chr16:44735922:44736323	Bone marrow
lncRNA:chr15:1528573:1559923	Bone marrow
lncRNA:chr8:39404979:39430033	Bone marrow
lncRNA:chr8:112749108:112758511	Bone marrow
lncRNA:chr22:51048533:51068403	Bone marrow
lncRNA:chr8:80192584:80194081	Bone marrow
lncRNA:chr29:9518097:9518877	Bone marrow
lncRNA:chr26:45508934:45514494	Bone marrow
lncRNA:chr11:100277103:100302364	Bone marrow
lncRNA:chr2:62228058:62228460	Bone marrow
lncRNA:chr13:32096410:32127943	Bone marrow
lncRNA:chr2:65320268:65321600	Bone marrow
lncRNA:chr8:105798875:105859201	Bone marrow
lncRNA:chr25:30478:31395	Bone marrow
lncRNA:chr23:9576587:9670893	Bone marrow
lncRNA:chr18:60500524:60507719	Bone marrow
lncRNA:chr15:56701456:56731945	Bone marrow
lncRNA:chrNKLS02002052.1:2511:10079	Bone marrow
lncRNA:chr11:31039865:31041676	Bone marrow
lncRNA:chr5:36166283:36166854	Bone marrow
lncRNA:chr29:9798300:9798597	Bone marrow
lncRNA:chr23:51630688:51631133	Bone marrow
lncRNA:chr14:37632456:37636365	Bone marrow
lncRNA:chr16:29404491:29405255	Bone marrow
lncRNA:chrX:69718032:69718446	Bone marrow
lncRNA:chrNKLS02001401.1:7615:12192	Bone marrow
lncRNA:chrNKLS02000972.1:19644:23121	Bone marrow
lncRNA:chr7:101840198:101928176	Bone marrow
lncRNA:chrNKLS02001277.1:193334:194981	Bone marrow
lncRNA:chr13:25547377:25577764	Bone marrow
lncRNA:chr29:5268793:5276888	Bone marrow
lncRNA:chr16:28508046:28508507	Bone marrow
lncRNA:chrNKLS02001702.1:5077:6961	Bone marrow
lncRNA:chr15:43384487:43398369	Bone marrow
lncRNA:chr8:59457702:59465719	Bone marrow
lncRNA:chr16:79014958:79015734	Bone marrow
lncRNA:chr11:10078363:10089078	Bone marrow
lncRNA:chr3:5159211:5159560	Bone marrow
lncRNA:chr13:16698270:16698734	Bone marrow
lncRNA:chr20:10457156:10460760	Bone marrow
lncRNA:chr21:7525174:7528076	Bone marrow
lncRNA:chrNKLS02002063.1:2476:6405	Bone marrow
lncRNA:chr11:13131619:13181628	Bone marrow
lncRNA:chr19:49989371:49992615	Bone marrow
lncRNA:chrNKLS02000793.1:5218:8364	Bone marrow
lncRNA:chr5:47551014:47568812	Bone marrow
lncRNA:chr3:49690165:49695726	Bone marrow
lncRNA:chr5:65685298:65703125	Bone marrow
lncRNA:chr3:98418706:98421618	Bone marrow
lncRNA:chr23:39625810:39649293	Bone marrow
lncRNA:chr15:25873957:25956058	Bone marrow
lncRNA:chr25:18422360:18428767	Bone marrow
lncRNA:chr14:60069071:60073027	Bone marrow
lncRNA:chr19:56295301:56301768	Bone marrow
lncRNA:chrNKLS02000938.1:2853:5674	Bone marrow
lncRNA:chr28:35844218:35844648	Bone marrow
lncRNA:chr4:92311951:92312210	Bone marrow
lncRNA:chr2:21000779:21017517	Bone marrow
lncRNA:chr19:55422922:55424816	Bone marrow
lncRNA:chr11:87901183:87902865	Bone marrow
lncRNA:chr7:35098487:35104439	Bone marrow
lncRNA:chr12:60099120:60136285	Bone marrow
lncRNA:chr24:21467096:21467712	Bone marrow
lncRNA:chr5:73866616:73870607	Bone marrow
lncRNA:chrX:82232301:82277307	Bone marrow
lncRNA:chr22:12288873:12289986	Bone marrow
lncRNA:chr9:101125646:101185136	Bone marrow
lncRNA:chr3:120339047:120339752	Bone marrow
lncRNA:chrNKLS02000359.1:7864:11235	Bone marrow
lncRNA:chr5:73593469:73593934	Bone marrow
lncRNA:chr8:101263158:101292794	Bone marrow
lncRNA:chr28:36474813:36475976	Bone marrow
lncRNA:chr20:13479149:13480985	Bone marrow
lncRNA:chr14:35164390:35168103	Bone marrow
lncRNA:chr12:4692707:4693045	Bone marrow
lncRNA:chr17:69336716:69341996	Bone marrow
lncRNA:chr11:17363920:17387162	Bone marrow
lncRNA:chr8:56492250:56531597	Bone marrow
lncRNA:chr13:31626592:31627043	Bone marrow
lncRNA:chr22:59913273:59922193	Bone marrow
lncRNA:chr5:3401081:3411246	Bone marrow
lncRNA:chr22:52283957:52288877	Bone marrow
lncRNA:chr16:21566357:21566817	Bone marrow
lncRNA:chr5:32703062:32717371	Bone marrow
lncRNA:chrNKLS02000776.1:2866:4610	Bone marrow
lncRNA:chr12:35729571:35733052	Bone marrow
lncRNA:chr15:29910823:29919285	Bone marrow
lncRNA:chrX:9538500:9540370	Bone marrow
lncRNA:chr2:5062189:5071600	Bone marrow
lncRNA:chrNKLS02001336.1:8316:13967	Bone marrow
lncRNA:chr12:71803269:71805283	Bone marrow
lncRNA:chrX:103236417:103243534	Bone marrow
lncRNA:chr24:37524625:37526609	Bone marrow
lncRNA:chr9:46786383:46786886	Bone marrow
lncRNA:chr9:42879251:42883031	Bone marrow
lncRNA:chr23:45446358:45446672	Bone marrow
lncRNA:chr20:8614374:8644510	Bone marrow
lncRNA:chr23:39660304:39660924	Bone marrow
lncRNA:chr5:99929513:99936929	Bone marrow
lncRNA:chr23:7884859:7886198	Bone marrow
lncRNA:chr3:26188523:26189196	Bone marrow
lncRNA:chr29:22636857:22638217	Bone marrow
lncRNA:chr13:19745824:19777572	Bone marrow
lncRNA:chr13:21619270:21679719	Bone marrow
lncRNA:chr8:3497176:3500426	Bone marrow
lncRNA:chrNKLS02000460.1:606:3997	Bone marrow
lncRNA:chrNKLS02000505.1:4103:7510	Bone marrow
lncRNA:chr19:52036406:52039229	Bone marrow
lncRNA:chrNKLS02001380.1:7394:8493	Bone marrow
lncRNA:chrNKLS02000350.1:180975:188252	Bone marrow
lncRNA:chr26:13102775:13150465	Bone marrow
lncRNA:chr4:113622333:113623760	Bone marrow
lncRNA:chr13:38183352:38189408	Bone marrow
lncRNA:chr21:45170068:45236770	Bone marrow
lncRNA:chr20:57626284:57636332	Bone marrow
lncRNA:chr7:74567314:74570365	Bone marrow
lncRNA:chr21:20245251:20258190	Bone marrow
lncRNA:chrNKLS02000624.1:3978:8868	Bone marrow
lncRNA:chr5:114026698:114027913	Bone marrow
lncRNA:chr29:10115343:10181769	Bone marrow
lncRNA:chrNKLS02000784.1:590:3654	Bone marrow
lncRNA:chr11:40740922:40788000	Bone marrow
lncRNA:chrNKLS02001623.1:148174:154680	Bone marrow
lncRNA:chr5:52364947:52382219	Bone marrow
lncRNA:chr8:1275120:1275497	Bone marrow
lncRNA:chrNKLS02000824.1:3370:42702	Bone marrow
lncRNA:chrNKLS02000111.1:16969:20309	Bone marrow
lncRNA:chr25:33610134:33615278	Bone marrow
lncRNA:chr10:11410837:11457608	Bone marrow
lncRNA:chr7:3998413:3999064	Bone marrow
lncRNA:chr3:13356297:13356606	Bone marrow
lncRNA:chr17:29764917:29767024	Bone marrow
lncRNA:chrNKLS02000136.1:6820:7562	Bone marrow
lncRNA:chr26:47209690:47268282	Bone marrow
lncRNA:chr6:39263110:39267031	Bone marrow
lncRNA:chr21:6989546:7041510	Bone marrow
lncRNA:chr25:39033394:39033950	Bone marrow
lncRNA:chr11:40843744:40849061	Bone marrow
lncRNA:chr23:50198770:50199141	Bone marrow
lncRNA:chr2:79403914:79405186	Bone marrow
lncRNA:chr8:110693421:110694469	Bone marrow
lncRNA:chr26:11287117:11288167	Bone marrow
lncRNA:chr12:18257661:18259118	Bone marrow
lncRNA:chr9:98750996:98753896	Bone marrow
lncRNA:chrNKLS02000995.1:13751:19375	Bone marrow
lncRNA:chr5:81442620:81446053	Bone marrow
lncRNA:chr15:20682271:20715752	Bone marrow
lncRNA:chr4:115086996:115160349	Bone marrow
lncRNA:chrNKLS02001289.1:81356:117939	Bone marrow
lncRNA:chr8:14540967:14630347	Bone marrow
lncRNA:chr14:18231633:18232196	Bone marrow
lncRNA:chr19:63438848:63446445	Bone marrow
lncRNA:chr11:98162344:98167659	Bone marrow
lncRNA:chr5:19985334:19988974	Bone marrow
lncRNA:chrNKLS02001877.1:9072:13742	Bone marrow
lncRNA:chr17:52933926:52934310	Bone marrow
lncRNA:chrNKLS02001289.1:28779:38457	Bone marrow
lncRNA:chr22:14600873:14638909	Bone marrow
lncRNA:chr20:18762455:19250258	Bone marrow
lncRNA:chr2:89055274:89056220	Bone marrow
lncRNA:chr13:1267671:1271616	Bone marrow
lncRNA:chr14:21009154:21045971	Bone marrow
lncRNA:chr29:34986290:34986681	Bone marrow
lncRNA:chr13:31651768:31652503	Bone marrow
lncRNA:chr10:38032607:38033832	Bone marrow
lncRNA:chr13:34244257:34254452	Bone marrow
lncRNA:chrNKLS02000995.1:48283:50091	Bone marrow
lncRNA:chr21:45541216:45548827	Bone marrow
lncRNA:chr23:7754701:7755997	Bone marrow
lncRNA:chrNKLS02001335.1:29032:31937	Bone marrow
lncRNA:chr13:77677584:77687339	Bone marrow
lncRNA:chr24:61505239:61513326	Bone marrow
lncRNA:chrNKLS02001534.1:2592:4724	Bone marrow
lncRNA:chr23:18777705:18795504	Bone marrow
lncRNA:chr3:50671348:50715737	Bone marrow
lncRNA:chr12:73061260:73081053	Bone marrow
lncRNA:chr17:55005283:55047068	Bone marrow
lncRNA:chrNKLS02001759.1:29330:32239	Bone marrow
lncRNA:chrNKLS02001695.1:34055:43200	Bone marrow
lncRNA:chr9:101304076:101307328	Bone marrow
lncRNA:chrNKLS02001786.1:260:3621	Bone marrow
lncRNA:chrNKLS02001824.1:14886:18578	Bone marrow
lncRNA:chrNKLS02001457.1:1897:12849	Bone marrow
lncRNA:chr24:46538029:46548511	Bone marrow
lncRNA:chr6:95026428:95224725	Bone marrow
lncRNA:chr8:38308056:38310958	Bone marrow
lncRNA:chr10:46866150:46867110	Bone marrow
lncRNA:chrNKLS02001471.1:2480:5799	Bone marrow
lncRNA:chr21:19566971:19594575	Bone marrow
lncRNA:chr7:47376854:47380732	Bone marrow
lncRNA:chr14:73300526:73308204	Bone marrow
lncRNA:chr4:26372619:26436970	Bone marrow
lncRNA:chr18:58345013:58348125	Bone marrow
lncRNA:chrNKLS02001946.1:6696:12778	Bone marrow
lncRNA:chr12:11143163:11217937	Bone marrow
lncRNA:chr28:868291:870003	Bone marrow
lncRNA:chr5:77731648:77742646	Bone marrow
lncRNA:chr10:53338720:53347398	Bone marrow
lncRNA:chrNKLS02001534.1:1149:4724	Bone marrow
lncRNA:chrNKLS02001139.1:43466:48111	Bone marrow
lncRNA:chr16:46612470:46613812	Bone marrow
lncRNA:chrNKLS02000591.1:45372:48988	Bone marrow
lncRNA:chr20:8185571:8189588	Bone marrow
lncRNA:chr21:33892359:33892739	Bone marrow
lncRNA:chr6:63075096:63080920	Bone marrow
lncRNA:chr25:36283252:36303363	Bone marrow
lncRNA:chr13:78236380:78241428	Bone marrow
lncRNA:chr18:63773730:63775245	Bone marrow
lncRNA:chrNKLS02000918.1:34184:43390	Bone marrow
lncRNA:chr3:101179141:101185245	Bone marrow
lncRNA:chr27:23363697:23408929	Bone marrow
lncRNA:chr8:112089889:112118723	Bone marrow
lncRNA:chr13:78274560:78282877	Bone marrow
lncRNA:chr13:42993197:42999534	Bone marrow
lncRNA:chrNKLS02000593.1:10889:17353	Bone marrow
lncRNA:chr2:33409521:33446282	Bone marrow
lncRNA:chr6:3737605:3761550	Bone marrow
lncRNA:chr10:50610070:50639537	Bone marrow
lncRNA:chr11:48094498:48098478	Bone marrow
lncRNA:chr9:2054583:2068933	Bone marrow
lncRNA:chr12:33873880:33883004	Bone marrow
lncRNA:chr16:34386110:34407553	Bone marrow
lncRNA:chr4:103518845:103594031	Bone marrow
lncRNA:chrNKLS02002080.1:18999:19850	Bone marrow
lncRNA:chr3:91110406:91113008	Bone marrow
lncRNA:chrNKLS02001780.1:8720:10508	Bone marrow
lncRNA:chr7:53175632:53179160	Bone marrow
lncRNA:chrNKLS02001165.1:3866:7248	Bone marrow
lncRNA:chr8:11596729:11609041	Bone marrow
lncRNA:chr5:49458693:49489183	Bone marrow
lncRNA:chr7:1230703:1231458	Bone marrow
lncRNA:chrNKLS02000729.1:64861:66914	Bone marrow
lncRNA:chrNKLS02001560.1:58041:61070	Bone marrow
lncRNA:chr12:52526918:52528308	Bone marrow
lncRNA:chr27:20943472:20991940	Bone marrow
lncRNA:chrNKLS02000808.1:12263:18540	Bone marrow
lncRNA:chrNKLS02000543.1:44:1490	Bone marrow
lncRNA:chrNKLS02001602.1:6109:15679	Bone marrow
lncRNA:chr8:64154751:64225543	Bone marrow
lncRNA:chrNKLS02001860.1:1471:10139	Bone marrow
lncRNA:chr5:26504942:26514226	Bone marrow
lncRNA:chrNKLS02001915.1:17375:20237	Bone marrow
lncRNA:chr18:55368449:55369614	Bone marrow
lncRNA:chr12:28533597:28534567	Bone marrow
lncRNA:chrNKLS02001995.1:278:7129	Bone marrow
lncRNA:chr26:18107157:18121409	Bone marrow
lncRNA:chrNKLS02000975.1:12932:14559	Bone marrow
lncRNA:chr12:20303355:20304349	Bone marrow
lncRNA:chrNKLS02000125.1:44019:63625	Bone marrow
lncRNA:chr28:25084171:25086960	Bone marrow
lncRNA:chrNKLS02001698.1:3121:13073	Bone marrow
lncRNA:chrNKLS02000268.1:23335:29217	Bone marrow
lncRNA:chrNKLS02002115.1:2772:14231	Bone marrow
lncRNA:chr10:22557758:22592360	Bone marrow
lncRNA:chr3:22579789:22580950	Bone marrow
lncRNA:chr18:58215569:58216013	Bone marrow
lncRNA:chrNKLS02000808.1:6304:12213	Bone marrow
lncRNA:chr2:65828389:66033383	Bone marrow
lncRNA:chr21:33664842:33673597	Bone marrow
lncRNA:chr19:27795065:27800033	Bone marrow
lncRNA:chrNKLS02000808.1:6437:11150	Bone marrow
lncRNA:chr11:63461185:63471798	Bone marrow
lncRNA:chrNKLS02001507.1:7942:9576	Bone marrow
lncRNA:chrNKLS02001647.1:42164:49099	Bone marrow
lncRNA:chr12:18104574:18131092	Bone marrow
lncRNA:chrNKLS02002003.1:28509:36760	Bone marrow
lncRNA:chrNKLS02001780.1:21868:40920	Bone marrow
lncRNA:chr6:15372411:15389295	Bone marrow
lncRNA:chrNKLS02000796.1:18971:37289	Bone marrow
lncRNA:chrNKLS02001945.1:5649:13940	Bone marrow
lncRNA:chrX:97044103:97050858	Bone marrow
lncRNA:chrNKLS02000138.1:4775:6798	Bone marrow
lncRNA:chr21:33143790:33147468	Bone marrow
lncRNA:chr3:4975489:4992810	Bone marrow
lncRNA:chrNKLS02000454.1:17468:22461	Bone marrow
lncRNA:chrNKLS02001609.1:10787:20052	Bone marrow
lncRNA:chr15:61062281:61064154	Bone marrow
lncRNA:chr12:50521666:50523476	Bone marrow
lncRNA:chr25:28320388:28321469	Bone marrow
lncRNA:chrNKLS02000101.1:377:11567	Bone marrow
lncRNA:chr10:44233924:44307545	Bone marrow
lncRNA:chrNKLS02000454.1:12459:18253	Bone marrow
lncRNA:chrNKLS02000718.1:6044:11814	Bone marrow
lncRNA:chrNKLS02000331.1:7797:11886	Bone marrow
lncRNA:chr6:59826278:59875636	Bone marrow
lncRNA:chr28:43504295:43507247	Bone marrow
lncRNA:chr7:30459085:30460571	Bone marrow
lncRNA:chr10:85059839:85071714	Bone marrow
lncRNA:chrNKLS02000243.1:329:7506	Bone marrow
lncRNA:chr18:10256311:10258341	Bone marrow
lncRNA:chr2:51391357:51393852	Bone marrow
lncRNA:chrNKLS02001175.1:46834:48510	Bone marrow
lncRNA:chrNKLS02000111.1:17528:25039	Bone marrow
lncRNA:chr21:30529111:30529729	Bone marrow
lncRNA:chr3:74839681:74841795	Bone marrow
lncRNA:chrNKLS02000729.1:30293:49079	Bone marrow
lncRNA:chr13:81114530:81138593	Bone marrow
lncRNA:chrNKLS02001713.1:186:6998	Bone marrow
lncRNA:chr5:120086833:120089316	Bone marrow
lncRNA:chrNKLS02001807.1:4189:13381	Bone marrow
lncRNA:chrNKLS02000412.1:142446:175049	Bone marrow
lncRNA:chr23:49971694:49974975	Bone marrow
lncRNA:chr15:7253378:7313153	Bone marrow
lncRNA:chr3:10632476:10648576	Bone marrow
lncRNA:chr24:58865166:58865440	Bone marrow
lncRNA:chr7:71476503:71492344	Bone marrow
lncRNA:chr3:4525835:4526621	Bone marrow
lncRNA:chr17:17708443:17713172	Bone marrow
lncRNA:chr11:2042489:2111316	Bone marrow
lncRNA:chrNKLS02002203.1:9213:14912	Bone marrow
lncRNA:chr16:78584017:78584431	Bone marrow
lncRNA:chrNKLS02002146.1:2424:17065	Bone marrow
lncRNA:chr22:13336452:13349370	Bone marrow
lncRNA:chr15:62189783:62199953	Bone marrow
lncRNA:chrNKLS02000113.1:3282:5083	Bone marrow
lncRNA:chrNKLS02001595.1:48:2516	Bone marrow
lncRNA:chrX:3945642:3955040	Bone marrow
lncRNA:chrNKLS02002052.1:4062:19627	Bone marrow
lncRNA:chrNKLS02001871.1:8081:13485	Bone marrow
lncRNA:chrNKLS02000350.1:493:27407	Bone marrow
lncRNA:chr17:14534173:14583974	Bone marrow
lncRNA:chr7:53351352:53730435	Bone marrow
lncRNA:chrNKLS02001951.1:23158:30798	Bone marrow
lncRNA:chr5:5514682:5559529	Bone marrow
lncRNA:chr16:75494003:75508703	Bone marrow
lncRNA:chr25:26990445:27002816	Bone marrow
lncRNA:chrNKLS02001647.1:40279:54142	Bone marrow
lncRNA:chrNKLS02000279.1:10108:13935	Bone marrow
lncRNA:chr13:43179830:43196936	Bone marrow
lncRNA:chrNKLS02001871.1:4651:12499	Bone marrow
lncRNA:chr24:61022409:61049906	Bone marrow
lncRNA:chr11:75577520:75767315	Bone marrow
lncRNA:chrNKLS02001175.1:46717:48510	Bone marrow
lncRNA:chr27:38054348:38058952	Bone marrow
lncRNA:chrNKLS02001602.1:10786:15515	Bone marrow
lncRNA:chrNKLS02000172.1:41500:44448	Bone marrow
lncRNA:chr17:14874508:14883392	Bone marrow
lncRNA:chrNKLS02001120.1:17380:20079	Bone marrow
lncRNA:chr7:23070709:23192596	Bone marrow
lncRNA:chrNKLS02002022.1:14275:18673	Bone marrow
lncRNA:chrNKLS02001647.1:42134:60015	Bone marrow
lncRNA:chrNKLS02000525.1:13756:16050	Bone marrow
lncRNA:chr13:78147891:78159187	Bone marrow
lncRNA:chrNKLS02000900.1:117079:121660	Bone marrow
lncRNA:chrNKLS02001860.1:65324:73790	Bone marrow
lncRNA:chrNKLS02000957.1:10176:14001	Bone marrow
lncRNA:chrNKLS02000483.1:34433:38862	Bone marrow
lncRNA:chrNKLS02001547.1:7847:12479	Bone marrow
lncRNA:chrNKLS02002136.1:233:9873	Bone marrow
lncRNA:chr14:82268552:82271841	Bone marrow
lncRNA:chrNKLS02001380.1:6027:7365	Bone marrow
lncRNA:chr3:81718039:81834314	Bone marrow
lncRNA:chrNKLS02001536.1:43513:64067	Bone marrow
lncRNA:chrNKLS02001357.1:11114:29655	Bone marrow
lncRNA:chr3:93220306:93232598	Bone marrow
lncRNA:chrNKLS02000422.1:45900:56736	Bone marrow
lncRNA:chrNKLS02002044.1:228:4058	Bone marrow
lncRNA:chrNKLS02000279.1:10383:14203	Bone marrow
lncRNA:chr27:19003529:19004373	Bone marrow
lncRNA:chrNKLS02000987.1:1347:17613	Bone marrow
lncRNA:chr8:22848850:22873828	Bone marrow
lncRNA:chrNKLS02000268.1:3498:18516	Bone marrow
lncRNA:chrNKLS02000172.1:76082:78138	Bone marrow
lncRNA:chrNKLS02000808.1:12581:17601	Bone marrow
lncRNA:chr16:63686814:63713627	Bone marrow
lncRNA:chrNKLS02002003.1:20627:36760	Bone marrow
lncRNA:chrNKLS02001979.1:9681:15265	Bone marrow
lncRNA:chrNKLS02000606.1:847:8986	Bone marrow
lncRNA:chr21:614476:625047	Bone marrow
lncRNA:chrNKLS02000527.1:872:5126	Bone marrow
lncRNA:chrNKLS02000203.1:4466:7989	Bone marrow
lncRNA:chr6:86089919:86107965	Bone marrow
lncRNA:chrNKLS02001065.1:1317:3987	Bone marrow
lncRNA:chr21:68180022:68192439	Bone marrow
lncRNA:chrNKLS02000268.1:13761:17350	Bone marrow
lncRNA:chrNKLS02001188.1:11331:12929	Bone marrow
lncRNA:chrNKLS02000521.1:12302:25873	Bone marrow
lncRNA:chr24:17433337:17458087	Bone marrow
lncRNA:chrNKLS02001997.1:3420:8062	Bone marrow
lncRNA:chrNKLS02000671.1:21139:29072	Bone marrow
lncRNA:chr19:34608373:34610018	Bone marrow
lncRNA:chrNKLS02000384.1:2567:5021	Bone marrow
[truncated: 11,478 more rows]
