# Supplementary material for: Pan-tissue transcriptomic profiling of dairy cattle
Source: J Anim Sci Biotechnol. 2026 Jun 14;17:120. doi: 10.1186/s40104-026-01440-9 (PMC13264825; doi:10.1186/s40104-026-01440-9)
Supplement: Supplementary file 1 — Additional file 1: Table S1. Summary of mRNA sequencing datasets used in this study, including sample identifiers, tissue sources, sequencing platforms, read alignment rates, and other quality control metrics. Table S2. Milk production–related candidate genes retrieved from the Cattle QTL database, encompassing five milk production traits, including milk yield, fat yield, fat percentage, protein yield, and protein percentage. Table S3. List of tissue-specific genes identified across tissues. Genes were defined as tissue-specifically expressed based on a one-versus-all comparison using thresholds of log2FC > 1 and Benjamini–Hochberg adjusted P < 0.05. Table S4. List of tissue-specific miRNAs identified across tissues using DESeq2, with filtering criteria of log2FC > 1 and adjusted P < 0.05. Table S5. List of tissue-specific lncRNAs identified across tissues, defined by log2FC > 1 and adjusted P < 0.05. Table S6. List of tissue-specific circRNAs identified across tissues using DESeq2 (log2FC > 0.5, adjusted P < 0.05). Host gene annotations for each circRNA are provided. Table S7. Comprehensive list of alternative splicing events identified across all tissues using rMATS, including skipped exon (SE), mutually exclusive exon (MXE), alternative 5′ splice site (A5SS), alternative 3′ splice site (A3SS), and retained intron (RI) events. Differential alternative splicing events were defined using thresholds of |ΔPSI| ≥ 0.1 and Benjamini–Hochberg adjusted P < 0.05. Table S8. List of alternative polyadenylation events identified across tissues, including gene-level alternative polyadenylation events status and the dominant polyadenylation site (proximal or distal) in each tissue. [file 40104_2026_1440_MOESM1_ESM.zip › Table S6.xlsx]

## Sheet: Sheet1
Table S6. Tissue secific circRNA
circRNA	host gene	cluster
chr11:30171066-30171968	ENSBTAG00000001425	thyroid
chr11:66907046-66929893	ENSBTAG00000018401	thyroid
chr13:77256085-77271195	ENSBTAG00000000241	thyroid
chr17:53132829-53144656	ENSBTAG00000004203	thyroid
chr18:36419825-36436937	ENSBTAG00000001654	thyroid
chr2:5640952-5655197	ENSBTAG00000000266	thyroid
chr25:7741617-7749124	ENSBTAG00000005455	thyroid
chr29:42031242-42031740	ENSBTAG00000003330	thyroid
chr7:39029081-39030872	ENSBTAG00000015192	thyroid
chr10:29731219-29738469	ENSBTAG00000025634	skin
chr10:72976683-72989829	ENSBTAG00000030801	skin
chr11:18854666-18908268	ENSBTAG00000009020	skin
chr11:27973553-28035043	ENSBTAG00000007508	skin
chr11:43956103-43973470	ENSBTAG00000008048	skin
chr11:94123535-94175392	ENSBTAG00000039172	skin
chr13:5466461-5467998	ENSBTAG00000048432	skin
chr14:10526549-10537319	ENSBTAG00000003185	skin
chr14:12564590-12593361	ENSBTAG00000049835	skin
chr14:33545263-33568943	ENSBTAG00000032881	skin
chr14:43679270-43680159	ENSBTAG00000003339	skin
chr14:57882136-57906266	ENSBTAG00000008285	skin
chr1:45898749-45941724	ENSBTAG00000016932	skin
chr15:17926642-17936195	ENSBTAG00000003111	skin
chr15:31669431-31711234	ENSBTAG00000018213	skin
chr16:33496285-33532138	ENSBTAG00000017788	skin
chr16:33496285-33552330	ENSBTAG00000017788	skin
chr16:33496285-33576572	ENSBTAG00000017788	skin
chr16:37601989-37655462	ENSBTAG00000017727	skin
chr1:7133645-7149994	ENSBTAG00000020122	skin
chr1:7133645-7152143	ENSBTAG00000020122	skin
chr17:29622247-29653374	ENSBTAG00000012135	skin
chr17:33159138-33165949	ENSBTAG00000001117	skin
chr17:72033749-72050978	ENSBTAG00000010312	skin
chr18:16717347-16726407	ENSBTAG00000010867	skin
chr18:45541831-45543419	ENSBTAG00000009895	skin
chr18:46958848-46959577	ENSBTAG00000008084	skin
chr19:10690605-10735392	ENSBTAG00000011623	skin
chr19:35740518-35752817	ENSBTAG00000012293	skin
chr20:37057097-37088360	ENSBTAG00000000586	skin
chr21:14082499-14097341	ENSBTAG00000017776	skin
chr2:27995618-28007259	ENSBTAG00000017162	skin
chr24:47500721-47551467	ENSBTAG00000039916	skin
chr26:35300501-35310984	ENSBTAG00000003062	skin
chr27:40149989-40166187	ENSBTAG00000004593	skin
chr2:79441932-79466726	ENSBTAG00000007863	skin
chr28:32690862-32718112	ENSBTAG00000013300	skin
chr2:89617479-89646637	ENSBTAG00000021201	skin
chr3:105148217-105152405	ENSBTAG00000001629	skin
chr3:110669105-110674319	ENSBTAG00000021948	skin
chr3:15172900-15191048	ENSBTAG00000003954	skin
chr3:19938013-19946899	ENSBTAG00000021037	skin
chr3:655518-670945	ENSBTAG00000020969	skin
chr3:86099500-86103643	ENSBTAG00000030671	skin
chr4:33091192-33114098	ENSBTAG00000021535	skin
chr5:107917373-107938110	ENSBTAG00000013658	skin
chr5:9338954-9378424	ENSBTAG00000014609	skin
chr5:9332900-9378424	ENSBTAG00000014609	skin
chr7:108841517-108880564	ENSBTAG00000025029	skin
chr7:25789210-25812952	ENSBTAG00000009637	skin
chr7:38684533-38697628	ENSBTAG00000025426	skin
chr7:69395320-69407830	ENSBTAG00000016199	skin
chr8:101657182-101700006	ENSBTAG00000016750	skin
chr8:23632379-23699434	ENSBTAG00000038181	skin
chr8:23999464-24000172	ENSBTAG00000014124	skin
chr8:46417535-46466576	ENSBTAG00000018437	skin
chr9:73442188-73464159	ENSBTAG00000017958	skin
chr9:73458150-73478869	ENSBTAG00000017958	skin
chr9:73477049-73478869	ENSBTAG00000017958	skin
chr9:73502280-73511499	ENSBTAG00000017958	skin
chr9:9648893-9654514	ENSBTAG00000002171	skin
chrX:79238535-79268383	ENSBTAG00000006878	skin
chr11:18854666-18946088	ENSBTAG00000009020	skin
chr11:18854666-18930694	ENSBTAG00000009020	skin
chr1:130571850-130596464	ENSBTAG00000018538	skin
chr14:48682935-48719685	ENSBTAG00000017694	skin
chr21:49222698-49240863	ENSBTAG00000006819	skin
chr23:16337789-16346975	ENSBTAG00000005967	skin
chr2:62811621-62841667	ENSBTAG00000018744	skin
chr3:25737240-25743334	ENSBTAG00000003586	skin
chr6:40125233-40159156	ENSBTAG00000005108	skin
chr6:77330341-77331142	ENSBTAG00000013918	skin
chr9:9540019-9560737	ENSBTAG00000002171	skin
chr14:33516366-33568943	ENSBTAG00000032881	skin
chr17:35472105-35477534	ENSBTAG00000048798	skin
chr17:669600-703727	ENSBTAG00000016514	skin
chr3:51254294-51274342	ENSBTAG00000006167	skin
chr8:23613427-23699434	ENSBTAG00000038181	skin
chr10:87023301-87071148	ENSBTAG00000025403	skin
chr20:14882318-14903969	ENSBTAG00000005169	skin
chr14:35904998-35905669	ENSBTAG00000040496	skin
chr20:2625328-2628635	ENSBTAG00000002865	skin
chr26:35825952-35876455	ENSBTAG00000017709	skin
chr7:65318571-65325528	ENSBTAG00000017078	skin
chr9:73335737-73374728	ENSBTAG00000017958	skin
chr9:73442188-73511499	ENSBTAG00000017958	skin
chr9:73477049-73544131	ENSBTAG00000017958	skin
chrX:66246434-66273563	ENSBTAG00000009598	skin
chr10:47429162-47455498	ENSBTAG00000003667	skin
chr10:29731219-29738469	ENSBTAG00000025634	gallbladder
chr10:68035837-68044000	ENSBTAG00000017713	gallbladder
chr10:72976683-72989829	ENSBTAG00000030801	gallbladder
chr1:106175891-106184745	ENSBTAG00000016228	gallbladder
chr11:93147104-93188108	ENSBTAG00000018426	gallbladder
chr14:12564590-12593361	ENSBTAG00000049835	gallbladder
chr16:57247084-57252271	ENSBTAG00000031385	gallbladder
chr16:57315243-57334615	ENSBTAG00000031385	gallbladder
chr19:22154207-22159007	ENSBTAG00000018126	gallbladder
chr19:32837628-32841560	ENSBTAG00000003802	gallbladder
chr20:10025922-10026795	ENSBTAG00000000363	gallbladder
chr21:31516234-31528853	ENSBTAG00000012490	gallbladder
chr21:47503840-47521389	ENSBTAG00000000655	gallbladder
chr22:43682800-43695130	ENSBTAG00000020802	gallbladder
chr22:43716456-43717722	ENSBTAG00000020802	gallbladder
chr2:5216013-5218534	ENSBTAG00000004216	gallbladder
chr2:61606784-61611073	ENSBTAG00000015169	gallbladder
chr26:34328013-34331035	ENSBTAG00000003690	gallbladder
chr2:816296-818524	ENSBTAG00000013916	gallbladder
chr29:12423500-12457996	ENSBTAG00000001391	gallbladder
chr3:103666800-103704196	ENSBTAG00000004585	gallbladder
chr3:74993256-75004203	ENSBTAG00000008243	gallbladder
chr3:97844094-97845309	ENSBTAG00000003128	gallbladder
chr5:60938879-60949885	ENSBTAG00000015792	gallbladder
chr7:93962760-93990533	ENSBTAG00000006107	gallbladder
chr8:23671085-23699434	ENSBTAG00000038181	gallbladder
chr9:73442188-73464159	ENSBTAG00000017958	gallbladder
chrX:79238535-79244302	ENSBTAG00000006878	gallbladder
chr10:78898733-78991187	ENSBTAG00000004171	gallbladder
chr1:130571850-130596464	ENSBTAG00000018538	gallbladder
chr14:16668655-16693043	ENSBTAG00000021156	gallbladder
chr29:12423500-12443993	ENSBTAG00000001391	gallbladder
chr3:103683415-103704196	ENSBTAG00000004585	gallbladder
chr9:15328475-15346412	ENSBTAG00000005869	gallbladder
chr10:35367660-35391064	ENSBTAG00000012015	gallbladder
chr3:42826477-42921729	ENSBTAG00000031439	gallbladder
chr4:74462790-74489264	ENSBTAG00000003508	gallbladder
chr5:60825167-60851200	ENSBTAG00000015792	gallbladder
chr6:18938629-18954445	ENSBTAG00000004227	gallbladder
chr14:36953251-36956986	ENSBTAG00000002076	gallbladder
chr20:8587846-8600237	ENSBTAG00000053703	trachea
chrX:137177605-137187356	ENSBTAG00000046084	trachea
chr10:59812709-59825831	ENSBTAG00000011916	lung
chr15:38243199-38247001	ENSBTAG00000006556	lung
chr15:53563600-53576202	ENSBTAG00000054229	lung
chr19:22352704-22359154	ENSBTAG00000039819	lung
chr2:133504295-133506822	ENSBTAG00000015240	lung
chr3:100462573-100463667	ENSBTAG00000015346	lung
chr3:42373202-42395373	ENSBTAG00000019027	lung
chr3:43020533-43022119	ENSBTAG00000006321	lung
chr4:118519028-118536619	ENSBTAG00000008025	lung
chr8:37921929-37931519	ENSBTAG00000043987	lung
chr9:39203796-39209354	ENSBTAG00000009239	lung
chr1:155464768-155507796	ENSBTAG00000021158	lung
chr16:24246600-24258925	ENSBTAG00000016277	lung
chr5:112476867-112482534	ENSBTAG00000002782	lung
chr11:74485117-74487964	ENSBTAG00000015007	lung
chr1:56743811-56744774	ENSBTAG00000004601	lung
chr24:2595791-2597692	ENSBTAG00000004650	lung
chr3:39749185-39789054	ENSBTAG00000024288	lung
chr3:39755522-39793561	ENSBTAG00000024288	lung
chr16:30770267-30770696	ENSBTAG00000000511	liver
chr4:95085027-95118792	ENSBTAG00000010437	liver
chr19:61315065-61326250	ENSBTAG00000002747	liver
chr10:9483294-9501512	ENSBTAG00000007371	eyeball
chr1:139327190-139339297	ENSBTAG00000013602	eyeball
chr1:3797634-3799302	ENSBTAG00000018855	eyeball
chr17:35419188-35423533	ENSBTAG00000048798	eyeball
chr17:62274058-62279002	ENSBTAG00000009346	eyeball
chr22:49622447-49665456	ENSBTAG00000001874	eyeball
chr25:7741617-7749124	ENSBTAG00000005455	eyeball
chr26:17874074-17903311	ENSBTAG00000016298	eyeball
chr3:43020533-43022119	ENSBTAG00000006321	eyeball
chr4:112235017-112238879	ENSBTAG00000014768	eyeball
chr8:62854526-62856788	ENSBTAG00000009732	eyeball
chr10:46235564-46243086	ENSBTAG00000053677	nasal
chr11:102361302-102364376	ENSBTAG00000024822	nasal
chr11:13178375-13186057	ENSBTAG00000009242	nasal
chr1:137148526-137155652	ENSBTAG00000002966	nasal
chr1:139322849-139339297	ENSBTAG00000013602	nasal
chr1:139324499-139339297	ENSBTAG00000013602	nasal
chr11:75107374-75114570	ENSBTAG00000017255	nasal
chr13:73383914-73390051	ENSBTAG00000003257	nasal
chr14:30111361-30112247	ENSBTAG00000011614	nasal
chr1:45859150-45863964	ENSBTAG00000016932	nasal
chr14:69276121-69283523	ENSBTAG00000007570	nasal
chr15:17926642-17936195	ENSBTAG00000003111	nasal
chr15:76481200-76498569	ENSBTAG00000004282	nasal
chr16:39051747-39052328	ENSBTAG00000001821	nasal
chr16:53874977-53886608	ENSBTAG00000020552	nasal
chr16:73469958-73473107	ENSBTAG00000020886	nasal
chr1:75929760-75942519	ENSBTAG00000006945	nasal
chr17:68015072-68016763	ENSBTAG00000015075	nasal
chr18:18626341-18631620	ENSBTAG00000007942	nasal
chr2:106495763-106527571	ENSBTAG00000016572	nasal
chr21:55220710-55223007	ENSBTAG00000021304	nasal
chr21:6012770-6015079	ENSBTAG00000010514	nasal
chr22:44383197-44388384	ENSBTAG00000019748	nasal
chr29:17562568-17576253	ENSBTAG00000039943	nasal
chr3:113241467-113248753	ENSBTAG00000000149	nasal
chr3:15121688-15122209	ENSBTAG00000003954	nasal
chr3:29674038-29681875	ENSBTAG00000019615	nasal
chr3:34423353-34425837	ENSBTAG00000017129	nasal
chr5:6255558-6262293	ENSBTAG00000021756	nasal
chr7:1226285-1250616	ENSBTAG00000004856	nasal
chr7:31003580-31023092	ENSBTAG00000025358	nasal
chr7:4351579-4354726	ENSBTAG00000020922	nasal
chr7:49795468-49797468	ENSBTAG00000010063	nasal
chr7:80757975-80768558	ENSBTAG00000007684	nasal
chr7:98104220-98106657	ENSBTAG00000020860	nasal
chr8:5705888-5709305	ENSBTAG00000016845	nasal
chr8:6603815-6610311	ENSBTAG00000020055	nasal
chr8:69788562-69803568	ENSBTAG00000020133	nasal
chr9:69210712-69217934	ENSBTAG00000000240	nasal
chrX:2737737-2741299	ENSBTAG00000006439	nasal
chrX:51024700-51027941	ENSBTAG00000021254	nasal
chr2:27995618-27998352	ENSBTAG00000017162	nasal
chr4:104073377-104092839	ENSBTAG00000021761	nasal
chr10:2415917-2425497	ENSBTAG00000014099	nasal
chr24:3696302-3732077	ENSBTAG00000054164	nasal
chr24:45642438-45661089	ENSBTAG00000012067	nasal
chr24:53748975-53760679	ENSBTAG00000008169	nasal
chr3:110391130-110391630	ENSBTAG00000021023	nasal
chr8:46458784-46466576	ENSBTAG00000018437	nasal
chr4:46724978-46729670	ENSBTAG00000002037	nasal
chr10:12489075-12496366	ENSBTAG00000015158	tongue
chr10:18991774-19002819	ENSBTAG00000007433	tongue
chr10:76587494-76590521	ENSBTAG00000009641	tongue
chr10:82602396-82621437	ENSBTAG00000012565	tongue
chr11:105086959-105101385	ENSBTAG00000017851	tongue
chr11:105086959-105094473	ENSBTAG00000017851	tongue
chr11:14179247-14179762	ENSBTAG00000012519	tongue
chr1:115461408-115462394	ENSBTAG00000004564	tongue
chr11:20383912-20413368	ENSBTAG00000032905	tongue
chr1:132236201-132244319	ENSBTAG00000018427	tongue
chr1:137093023-137101073	ENSBTAG00000002966	tongue
chr11:49023642-49023986	ENSBTAG00000011601	tongue
chr12:16068964-16072228	ENSBTAG00000048402	tongue
chr1:22113045-22141805	ENSBTAG00000052575	tongue
chr12:32927742-32934095	ENSBTAG00000014619	tongue
chr12:36167144-36176860	ENSBTAG00000020403	tongue
chr12:74461473-74462251	ENSBTAG00000018313	tongue
chr12:76932932-76967469	ENSBTAG00000010672	tongue
chr12:78907117-78915473	ENSBTAG00000020389	tongue
chr13:17961380-17980239	ENSBTAG00000048553	tongue
chr13:35251901-35255021	ENSBTAG00000004387	tongue
chr13:38333730-38334366	ENSBTAG00000051618	tongue
chr13:51632240-51641904	ENSBTAG00000003848	tongue
chr14:19363026-19373709	ENSBTAG00000044106	tongue
chr14:43679270-43680159	ENSBTAG00000003339	tongue
chr15:16145861-16155103	ENSBTAG00000018629	tongue
chr15:31882307-31886095	ENSBTAG00000019246	tongue
chr15:32140485-32141515	ENSBTAG00000014611	tongue
chr15:63706845-63710044	ENSBTAG00000008613	tongue
chr15:74221543-74222109	ENSBTAG00000019644	tongue
chr16:39051747-39052328	ENSBTAG00000001821	tongue
chr16:44771733-44772202	ENSBTAG00000018272	tongue
chr16:44771733-44812258	ENSBTAG00000018272	tongue
chr16:59423111-59425514	ENSBTAG00000046172	tongue
chr16:71679705-71682808	ENSBTAG00000005137	tongue
chr17:72033749-72040926	ENSBTAG00000010312	tongue
chr18:16683804-16726407	ENSBTAG00000010867	tongue
chr18:36355092-36359882	ENSBTAG00000006347	tongue
chr18:44652779-44654584	ENSBTAG00000000630	tongue
chr18:57427006-57430087	ENSBTAG00000020447	tongue
chr19:20522738-20523819	ENSBTAG00000050110	tongue
chr19:24664337-24666921	ENSBTAG00000016316	tongue
chr19:25244079-25252827	ENSBTAG00000015593	tongue
chr19:46134505-46135877	ENSBTAG00000012564	tongue
chr20:11479375-11480087	ENSBTAG00000010989	tongue
chr20:306612-314250	ENSBTAG00000011895	tongue
chr20:35535810-35544770	ENSBTAG00000033107	tongue
chr20:35918893-35929496	ENSBTAG00000010423	tongue
chr20:58787140-58795421	ENSBTAG00000005514	tongue
chr21:41580485-41603458	ENSBTAG00000021845	tongue
chr21:6012770-6015079	ENSBTAG00000010514	tongue
chr22:50222721-50226276	ENSBTAG00000006330	tongue
chr2:25098060-25099739	ENSBTAG00000016430	tongue
chr2:44048466-44051478	ENSBTAG00000001887	tongue
chr25:13752875-13763273	ENSBTAG00000004801	tongue
chr25:3147686-3148399	ENSBTAG00000026403	tongue
chr25:36896489-36899455	ENSBTAG00000053161	tongue
chr26:22413541-22423351	ENSBTAG00000003579	tongue
chr27:26736157-26737987	ENSBTAG00000012691	tongue
chr27:41995225-42005151	ENSBTAG00000018024	tongue
chr28:4093637-4099805	ENSBTAG00000053296	tongue
chr2:89118712-89126684	ENSBTAG00000009725	tongue
chr29:1038664-1039763	ENSBTAG00000003552	tongue
chr2:98010787-98012559	ENSBTAG00000010579	tongue
chr29:9552574-9575564	ENSBTAG00000001657	tongue
chr3:113187702-113213373	ENSBTAG00000000149	tongue
chr3:118456236-118462593	ENSBTAG00000017764	tongue
chr3:6641143-6651318	ENSBTAG00000005976	tongue
chr3:67075744-67089452	ENSBTAG00000017419	tongue
chr3:8763852-8764578	ENSBTAG00000002947	tongue
chr3:93341090-93365353	ENSBTAG00000003746	tongue
chr4:33107009-33114098	ENSBTAG00000021535	tongue
chr4:33134051-33143401	ENSBTAG00000021535	tongue
chr4:5144842-5145850	ENSBTAG00000017086	tongue
chr4:68483102-68500557	ENSBTAG00000001036	tongue
chr4:98751280-98753242	ENSBTAG00000013976	tongue
chr5:44567381-44570482	ENSBTAG00000007323	tongue
chr5:47591389-47607198	ENSBTAG00000007636	tongue
chr5:5868893-5872263	ENSBTAG00000004427	tongue
chr5:64077288-64087331	ENSBTAG00000006040	tongue
chr5:81442522-81447635	ENSBTAG00000012448	tongue
chr6:102252038-102261411	ENSBTAG00000006307	tongue
chr6:116070963-116082515	ENSBTAG00000009744	tongue
chr6:59783467-59786145	ENSBTAG00000027569	tongue
chr6:70588252-70591321	ENSBTAG00000000782	tongue
chr6:86209964-86211944	ENSBTAG00000008577	tongue
chr6:88234673-88241013	ENSBTAG00000004912	tongue
chr7:108486520-108492596	ENSBTAG00000021675	tongue
chr7:108860240-108880564	ENSBTAG00000025029	tongue
chr7:1226285-1250616	ENSBTAG00000004856	tongue
chr7:16180446-16180998	ENSBTAG00000012687	tongue
chr7:22760501-22772182	ENSBTAG00000025443	tongue
chr7:27062847-27066210	ENSBTAG00000006797	tongue
chr7:56943065-56948088	ENSBTAG00000044169	tongue
chr8:101772942-101789933	ENSBTAG00000031295	tongue
chr8:38963632-38964965	ENSBTAG00000001283	tongue
chr8:47946812-47949703	ENSBTAG00000005090	tongue
chr8:47969138-47971220	ENSBTAG00000005090	tongue
chr8:65011022-65029552	ENSBTAG00000008016	tongue
chr9:102323700-102330633	ENSBTAG00000005557	tongue
chr9:611638-621327	ENSBTAG00000019139	tongue
chr9:79841752-79845096	ENSBTAG00000020707	tongue
chr9:82076603-82091670	ENSBTAG00000009665	tongue
chr9:86883018-86883492	ENSBTAG00000015076	tongue
chr9:91495459-91498324	ENSBTAG00000031917	tongue
chr9:94492734-94500864	ENSBTAG00000006323	tongue
chrX:79210261-79212412	ENSBTAG00000006878	tongue
chr11:75107374-75190009	ENSBTAG00000017255	tongue
chr13:22164653-22203072	ENSBTAG00000013339	tongue
chr15:63674300-63677529	ENSBTAG00000021809	tongue
chr17:58860044-58868861	ENSBTAG00000001888	tongue
chr1:92277990-92278492	ENSBTAG00000048493	tongue
chr21:44945324-44948098	ENSBTAG00000003419	tongue
chr21:7832879-7833640	ENSBTAG00000021527	tongue
chr23:20090211-20094749	ENSBTAG00000004347	tongue
chr27:19541422-19587281	ENSBTAG00000055214	tongue
chr3:49281101-49287672	ENSBTAG00000004190	tongue
chr4:117369939-117405142	ENSBTAG00000010243	tongue
chr4:46319049-46344585	ENSBTAG00000002175	tongue
chr5:68474217-68485743	ENSBTAG00000021875	tongue
chr10:100242504-100242882	ENSBTAG00000018596	tongue
chr10:61189776-61202342	ENSBTAG00000046553	tongue
chr11:24669088-24688969	ENSBTAG00000010935	tongue
chr1:135592494-135646686	ENSBTAG00000007273	tongue
chr11:6895916-6905281	ENSBTAG00000005273	tongue
chr16:37519318-37529741	ENSBTAG00000014794	tongue
chr17:32427512-32449945	ENSBTAG00000003345	tongue
chr17:35406551-35410796	ENSBTAG00000048798	tongue
chr21:8021119-8028900	ENSBTAG00000021527	tongue
chr23:36743110-36745700	ENSBTAG00000025589	tongue
chr23:9997285-10002891	ENSBTAG00000020783	tongue
chr2:5199356-5218534	ENSBTAG00000004216	tongue
chr29:12435216-12457996	ENSBTAG00000001391	tongue
chr3:20221444-20238267	ENSBTAG00000014984	tongue
chr3:33717536-33722724	ENSBTAG00000017765	tongue
chr4:85646929-85668128	ENSBTAG00000002938	tongue
chr5:36698585-36700244	ENSBTAG00000021105	tongue
chr5:97652047-97669820	ENSBTAG00000011761	tongue
chr6:57380589-57412352	ENSBTAG00000013699	tongue
chr8:77151420-77155705	ENSBTAG00000020436	tongue
chrX:55676257-55676661	ENSBTAG00000000955	tongue
chr14:32049439-32064097	ENSBTAG00000022169	tongue
chr14:63827244-63839854	ENSBTAG00000001254	tongue
chr16:1595892-1612691	ENSBTAG00000017352	tongue
chr16:23661509-23678458	ENSBTAG00000012585	tongue
chr24:57800087-57820179	ENSBTAG00000027916	tongue
chr28:19352373-19355000	ENSBTAG00000001573	tongue
chr29:9574125-9598860	ENSBTAG00000001657	tongue
chr3:45663679-45684532	ENSBTAG00000031358	tongue
chr19:20858309-20859986	ENSBTAG00000001119	tongue
chr19:38521281-38524651	ENSBTAG00000012259	tongue
chr28:14907190-14909144	ENSBTAG00000017540	tongue
chr3:93331571-93382003	ENSBTAG00000003746	tongue
chr9:49166765-49186621	ENSBTAG00000020482	tongue
chr11:400453-422791	ENSBTAG00000005828	tongue
chr29:36304036-36306238	ENSBTAG00000016168	tongue
chr4:56328742-56346265	ENSBTAG00000021182	tongue
chr6:91260047-91294546	ENSBTAG00000012157	tongue
chr1:126785385-126801225	ENSBTAG00000018138	tongue
chr1:126808840-126810927	ENSBTAG00000018138	tongue
chr28:8172101-8178588	ENSBTAG00000013735	tongue
chr3:50828338-50855190	ENSBTAG00000011363	tongue
chr4:93828991-93833414	ENSBTAG00000011247	tongue
chr5:29215219-29220556	ENSBTAG00000005246	tongue
chr16:33922008-33966003	ENSBTAG00000007566	tongue
chr23:3619040-3622573	ENSBTAG00000021237	tongue
chr3:93878086-93887092	ENSBTAG00000002721	tongue
chr26:24567914-24583401	ENSBTAG00000001017	tongue
chr9:81856902-81872229	ENSBTAG00000009665	tongue
chr10:73574320-73574822	ENSBTAG00000003276	muscle
chr11:10436477-10436840	ENSBTAG00000004881	muscle
chr11:106636049-106639394	ENSBTAG00000012148	muscle
chr1:111764128-111776202	ENSBTAG00000013013	muscle
chr1:115332842-115344548	ENSBTAG00000004564	muscle
chr1:152661042-152666763	ENSBTAG00000019129	muscle
chr1:152613131-152622400	ENSBTAG00000003718	muscle
chr1:155501856-155507796	ENSBTAG00000021158	muscle
chr11:80895661-80897503	ENSBTAG00000018256	muscle
chr1:21176219-21181886	ENSBTAG00000019314	muscle
chr12:31862813-31866489	ENSBTAG00000009912	muscle
chr13:42990242-42990956	ENSBTAG00000019197	muscle
chr1:3797634-3799302	ENSBTAG00000018855	muscle
chr14:15008543-15009117	ENSBTAG00000009394	muscle
chr14:30111361-30112247	ENSBTAG00000011614	muscle
chr1:44670637-44676103	ENSBTAG00000014302	muscle
chr14:65032294-65033390	ENSBTAG00000012357	muscle
chr15:1481417-1490535	ENSBTAG00000008925	muscle
chr15:17901374-17904313	ENSBTAG00000003111	muscle
chr15:63706845-63710044	ENSBTAG00000008613	muscle
chr15:63730352-63735510	ENSBTAG00000008617	muscle
chr16:25191175-25191547	ENSBTAG00000001729	muscle
chr16:3375787-3380297	ENSBTAG00000004953	muscle
chr16:39061384-39063946	ENSBTAG00000001821	muscle
chr1:67048921-67051120	ENSBTAG00000016656	muscle
chr17:13160976-13161557	ENSBTAG00000019854	muscle
chr18:35549221-35569573	ENSBTAG00000004368	muscle
chr1:84059132-84063036	ENSBTAG00000012797	muscle
chr1:87380532-87385305	ENSBTAG00000013219	muscle
chr19:24808800-24824880	ENSBTAG00000014433	muscle
chr20:28371292-28387082	ENSBTAG00000004066	muscle
chr20:37183603-37184600	ENSBTAG00000000579	muscle
chr2:106472935-106479778	ENSBTAG00000016572	muscle
chr2:126448966-126452456	ENSBTAG00000001024	muscle
chr22:52256435-52256912	ENSBTAG00000015782	muscle
chr22:54332776-54335059	ENSBTAG00000017825	muscle
chr22:6091942-6095855	ENSBTAG00000007438	muscle
chr24:34494022-34496125	ENSBTAG00000007467	muscle
chr24:36941403-36946205	ENSBTAG00000003354	muscle
chr24:45950776-45951559	ENSBTAG00000032964	muscle
chr2:52478383-52484131	ENSBTAG00000001132	muscle
chr26:32940425-32943494	ENSBTAG00000006707	muscle
chr26:44298452-44307574	ENSBTAG00000012970	muscle
chr26:672754-676552	ENSBTAG00000020796	muscle
chr28:1436731-1439371	ENSBTAG00000004965	muscle
chr28:41211231-41214355	ENSBTAG00000012213	muscle
chr2:90797799-90802111	ENSBTAG00000005517	muscle
chr29:50442497-50447196	ENSBTAG00000009915	muscle
chr29:9552574-9559788	ENSBTAG00000001657	muscle
chr3:15121688-15122209	ENSBTAG00000003954	muscle
chr3:16148476-16149097	ENSBTAG00000018474	muscle
chr3:43060514-43063649	ENSBTAG00000006320	muscle
chr4:111965679-111966274	ENSBTAG00000008736	muscle
chr4:111965679-111966278	ENSBTAG00000008736	muscle
chr4:118489270-118497774	ENSBTAG00000008025	muscle
chr4:118647758-118651336	ENSBTAG00000000771	muscle
chr5:100098626-100099759	ENSBTAG00000006851	muscle
chr5:108206131-108212810	ENSBTAG00000009050	muscle
chr5:119720277-119728007	ENSBTAG00000018660	muscle
chr5:62694548-62702306	ENSBTAG00000004240	muscle
chr6:67079742-67083362	ENSBTAG00000021963	muscle
chr7:102150078-102150465	ENSBTAG00000001485	muscle
chr7:108860240-108880564	ENSBTAG00000025029	muscle
chr7:108834042-108841662	ENSBTAG00000025029	muscle
chr7:22760501-22779733	ENSBTAG00000025443	muscle
chr7:27151809-27152736	ENSBTAG00000002882	muscle
chr7:30201297-30217253	ENSBTAG00000017550	muscle
chr7:49432042-49434877	ENSBTAG00000020041	muscle
chr7:98119927-98121789	ENSBTAG00000020860	muscle
chr8:62891423-62900883	ENSBTAG00000009734	muscle
chr8:75397202-75422864	ENSBTAG00000000695	muscle
chr9:86878467-86883492	ENSBTAG00000015076	muscle
chrX:138353677-138365810	ENSBTAG00000014367	muscle
chrX:35585132-35589397	ENSBTAG00000011648	muscle
chrX:74724235-74734891	ENSBTAG00000038434	muscle
chrX:74734797-74749815	ENSBTAG00000038434	muscle
chr24:45683676-45687018	ENSBTAG00000012067	muscle
chr25:25890675-25894832	ENSBTAG00000014650	muscle
chr8:11569450-11574022	ENSBTAG00000003366	muscle
chrX:96102892-96103741	ENSBTAG00000007211	muscle
chr15:29813046-29813576	ENSBTAG00000006817	muscle
chr22:58495939-58509505	ENSBTAG00000003665	muscle
chr27:33307126-33307780	ENSBTAG00000000978	muscle
chr10:15054185-15056221	ENSBTAG00000005565	muscle
chr1:2881165-2886665	ENSBTAG00000003063	muscle
chr19:18126434-18128530	ENSBTAG00000018381	muscle
chr29:31841329-31849080	ENSBTAG00000002341	muscle
chrX:94334079-94350446	ENSBTAG00000047416	muscle
chr19:61530754-61539702	ENSBTAG00000006896	muscle
chr10:103020811-103023665	ENSBTAG00000000362	brain
chr10:11114888-11125633	ENSBTAG00000001619	brain
chr10:11624205-11634100	ENSBTAG00000010399	brain
chr10:46267027-46312741	ENSBTAG00000052707	brain
chr10:53675730-53701878	ENSBTAG00000052391	brain
chr10:76167611-76171362	ENSBTAG00000025450	brain
chr10:9976329-9981382	ENSBTAG00000008341	brain
chr1:10326794-10362943	ENSBTAG00000017753	brain
chr1:107060506-107062545	ENSBTAG00000005862	brain
chr11:101757039-101762410	ENSBTAG00000020791	brain
chr11:37224149-37242515	ENSBTAG00000006995	brain
chr11:405642-422791	ENSBTAG00000005828	brain
chr11:43783557-43792271	ENSBTAG00000005257	brain
chr11:62419264-62423005	ENSBTAG00000000115	brain
chr11:67730501-67735880	ENSBTAG00000017626	brain
chr11:72081955-72089850	ENSBTAG00000003902	brain
chr11:93147104-93164733	ENSBTAG00000018426	brain
chr12:12422557-12433306	ENSBTAG00000014752	brain
chr1:21278031-21300716	ENSBTAG00000019314	brain
chr12:15592271-15610802	ENSBTAG00000017907	brain
chr12:29654349-29660894	ENSBTAG00000033412	brain
chr12:52300919-52316717	ENSBTAG00000018851	brain
chr12:85484368-85501636	ENSBTAG00000020726	brain
chr13:33223601-33224214	ENSBTAG00000001552	brain
chr13:33365170-33366711	ENSBTAG00000002280	brain
chr13:34759667-34785444	ENSBTAG00000054434	brain
chr13:34777146-34785444	ENSBTAG00000054434	brain
chr13:36095375-36100527	ENSBTAG00000018263	brain
chr13:53659482-53664848	ENSBTAG00000031715	brain
chr13:77256085-77287394	ENSBTAG00000000241	brain
chr1:43030525-43048266	ENSBTAG00000004471	brain
chr1:43048113-43071059	ENSBTAG00000004471	brain
chr1:43048113-43102883	ENSBTAG00000004471	brain
chr14:56004405-56016939	ENSBTAG00000010006	brain
chr14:57906113-57921882	ENSBTAG00000008285	brain
chr1:45898749-45925198	ENSBTAG00000016932	brain
chr15:29592714-29593574	ENSBTAG00000008075	brain
chr15:36451599-36461203	ENSBTAG00000044185	brain
chr15:53575920-53576202	ENSBTAG00000054229	brain
chr1:55939375-55977653	ENSBTAG00000013769	brain
chr15:77538329-77543822	ENSBTAG00000021125	brain
chr1:58174881-58190492	ENSBTAG00000013937	brain
chr16:23589178-23600894	ENSBTAG00000012582	brain
chr16:25191175-25191547	ENSBTAG00000001729	brain
chr16:55147069-55154177	ENSBTAG00000024485	brain
chr16:57381335-57399187	ENSBTAG00000031385	brain
chr16:65916158-65931491	ENSBTAG00000014548	brain
chr16:71214005-71220423	ENSBTAG00000000754	brain
chr16:76549212-76584495	ENSBTAG00000012433	brain
chr16:76561173-76584495	ENSBTAG00000012433	brain
chr17:180309-182370	ENSBTAG00000035265	brain
chr17:34643694-34675179	ENSBTAG00000000125	brain
chr17:4771653-4817286	ENSBTAG00000008438	brain
chr17:4785014-4793930	ENSBTAG00000008438	brain
chr17:58065163-58123816	ENSBTAG00000036183	brain
chr17:58092152-58108779	ENSBTAG00000036183	brain
chr1:75929760-75942519	ENSBTAG00000006945	brain
chr17:69041512-69053452	ENSBTAG00000001030	brain
chr17:72000695-72035622	ENSBTAG00000042240	brain
chr18:15835077-15858307	ENSBTAG00000004805	brain
chr18:16683804-16746158	ENSBTAG00000010867	brain
chr1:82306433-82314275	ENSBTAG00000005209	brain
chr1:82344001-82365151	ENSBTAG00000005209	brain
chr1:82344001-82373615	ENSBTAG00000005209	brain
chr19:23544105-23564818	ENSBTAG00000016806	brain
chr19:26192153-26197821	ENSBTAG00000011505	brain
chr19:26214282-26216759	ENSBTAG00000011505	brain
chr19:27229888-27291700	ENSBTAG00000031725	brain
chr19:63192107-63201941	ENSBTAG00000004746	brain
chr19:8804359-8807628	ENSBTAG00000014766	brain
chr20:13602224-13613055	ENSBTAG00000000415	brain
chr20:33565096-33569004	ENSBTAG00000011766	brain
chr20:35535810-35544770	ENSBTAG00000033107	brain
chr20:6757267-6761648	ENSBTAG00000015519	brain
chr20:7863674-7867401	ENSBTAG00000005633	brain
chr2:106516020-106527571	ENSBTAG00000016572	brain
chr21:20602996-20608257	ENSBTAG00000019954	brain
chr21:2334079-2366410	ENSBTAG00000002487	brain
chr2:127585285-127594961	ENSBTAG00000002988	brain
chr2:131868604-131882094	ENSBTAG00000018656	brain
chr2:133562008-133563181	ENSBTAG00000015240	brain
chr21:41287813-41300550	ENSBTAG00000017565	brain
chr21:44574907-44593472	ENSBTAG00000050690	brain
chr21:47483179-47521389	ENSBTAG00000000655	brain
chr21:47483179-47565616	ENSBTAG00000000655	brain
chr21:47483179-47507563	ENSBTAG00000000655	brain
chr21:47521259-47565616	ENSBTAG00000000655	brain
chr21:47624353-47680726	ENSBTAG00000000655	brain
chr21:5985020-6015079	ENSBTAG00000010514	brain
chr21:64889263-64891742	ENSBTAG00000013491	brain
chr21:64889263-64892344	ENSBTAG00000013491	brain
chr22:15284977-15291687	ENSBTAG00000003325	brain
chr22:30594646-30633731	ENSBTAG00000016533	brain
chr22:30594646-30646082	ENSBTAG00000016533	brain
chr22:30601255-30646082	ENSBTAG00000016533	brain
chr2:26477868-26481121	ENSBTAG00000020296	brain
chr22:7883820-7888676	ENSBTAG00000011333	brain
chr23:2670004-2673157	ENSBTAG00000007937	brain
chr23:41526844-41541677	ENSBTAG00000012938	brain
chr23:43036610-43044108	ENSBTAG00000014904	brain
chr2:36594447-36610891	ENSBTAG00000008755	brain
chr24:25076132-25094160	ENSBTAG00000020160	brain
chr24:26037429-26043139	ENSBTAG00000040584	brain
chr24:36990586-36997982	ENSBTAG00000003354	brain
chr2:48309833-48310289	ENSBTAG00000018114	brain
chr25:17145331-17146189	ENSBTAG00000003960	brain
chr25:21763631-21765355	ENSBTAG00000020921	brain
chr25:21204495-21204892	ENSBTAG00000045593	brain
chr25:9655411-9657306	ENSBTAG00000005208	brain
chr26:10191520-10203190	ENSBTAG00000038063	brain
chr26:13653416-13693351	ENSBTAG00000015450	brain
chr26:22277300-22283305	ENSBTAG00000007476	brain
chr26:24555515-24563907	ENSBTAG00000001017	brain
chr26:31554965-31561483	ENSBTAG00000007709	brain
chr27:26726149-26737987	ENSBTAG00000012691	brain
chr27:26736157-26737987	ENSBTAG00000012691	brain
chr27:38712337-38734619	ENSBTAG00000033137	brain
chr28:44166839-44191936	ENSBTAG00000006719	brain
chr2:91235147-91255026	ENSBTAG00000053168	brain
chr29:12400550-12407430	ENSBTAG00000007479	brain
chr29:12418199-12468133	ENSBTAG00000001391	brain
chr29:12418199-12468136	ENSBTAG00000001391	brain
chr29:12447862-12468136	ENSBTAG00000001391	brain
chr29:12453175-12468133	ENSBTAG00000001391	brain
chr29:12453175-12468136	ENSBTAG00000001391	brain
chr29:12457888-12468133	ENSBTAG00000001391	brain
chr2:91702638-91708184	ENSBTAG00000027201	brain
chr29:42031242-42031740	ENSBTAG00000003330	brain
chr2:97921263-97949942	ENSBTAG00000021600	brain
chr2:97921263-97953054	ENSBTAG00000021600	brain
chr29:9552574-9575564	ENSBTAG00000001657	brain
chr3:100611906-100680298	ENSBTAG00000011244	brain
chr3:113196120-113213373	ENSBTAG00000000149	brain
chr3:15257865-15258344	ENSBTAG00000003954	brain
chr3:33068021-33088545	ENSBTAG00000015380	brain
chr3:49301113-49304974	ENSBTAG00000004190	brain
chr3:55121175-55122079	ENSBTAG00000021900	brain
chr4:118519028-118523934	ENSBTAG00000008025	brain
chr4:60953042-60963901	ENSBTAG00000019065	brain
chr5:19347568-19372671	ENSBTAG00000000687	brain
chr5:64121918-64131324	ENSBTAG00000006040	brain
chr5:97545554-97545948	ENSBTAG00000011761	brain
chr6:42052363-42067825	ENSBTAG00000004653	brain
chr6:44821278-44824851	ENSBTAG00000006492	brain
chr6:55577948-55594397	ENSBTAG00000039922	brain
chr6:57380589-57394767	ENSBTAG00000013699	brain
chr6:58908245-58914536	ENSBTAG00000017809	brain
chr6:58964999-58975262	ENSBTAG00000017809	brain
chr6:67255472-67256539	ENSBTAG00000000137	brain
chr6:67261669-67268551	ENSBTAG00000000137	brain
chr7:108070143-108148681	ENSBTAG00000003051	brain
chr7:108834042-108841662	ENSBTAG00000025029	brain
chr7:13157671-13160458	ENSBTAG00000049339	brain
chr7:4278561-4280452	ENSBTAG00000000813	brain
chr7:46847797-46871863	ENSBTAG00000016105	brain
chr7:56943065-56948088	ENSBTAG00000044169	brain
chr7:80795410-80807918	ENSBTAG00000007684	brain
chr8:24999823-25007621	ENSBTAG00000003097	brain
chr8:254244-292785	ENSBTAG00000003124	brain
chr8:30035411-30044756	ENSBTAG00000027442	brain
chr8:64139282-64143296	ENSBTAG00000018035	brain
chr8:82600990-82601730	ENSBTAG00000020626	brain
chr8:9702515-9713102	ENSBTAG00000010819	brain
chr9:22912187-22948058	ENSBTAG00000019418	brain
chr9:29826572-29850165	ENSBTAG00000009575	brain
chr9:32397458-32398246	ENSBTAG00000012929	brain
chr9:40993143-41006986	ENSBTAG00000019410	brain
chr9:41002412-41006986	ENSBTAG00000019410	brain
chr9:50326818-50336091	ENSBTAG00000018528	brain
chr9:69210712-69232245	ENSBTAG00000000240	brain
chr9:81819744-81821168	ENSBTAG00000009665	brain
chr9:85854731-85856822	ENSBTAG00000001826	brain
chr9:91453728-91465751	ENSBTAG00000031917	brain
chr9:9867805-9874667	ENSBTAG00000038190	brain
chrMT:6175-6339	ENSBTAG00000043561	brain
chrX:97465346-97467431	ENSBTAG00000002956	brain
chr10:51126395-51137537	ENSBTAG00000021538	brain
chr10:73570638-73574822	ENSBTAG00000003276	brain
chr1:127417894-127458111	ENSBTAG00000015413	brain
chr11:36440784-36444372	ENSBTAG00000019458	brain
chr11:3856748-3861661	ENSBTAG00000010388	brain
chr1:21171970-21181886	ENSBTAG00000019314	brain
chr12:15619167-15625355	ENSBTAG00000017907	brain
chr1:45880438-45925198	ENSBTAG00000016932	brain
chr14:76227361-76239273	ENSBTAG00000015720	brain
chr15:27593078-27630735	ENSBTAG00000015119	brain
chr16:23589178-23596234	ENSBTAG00000012582	brain
chr16:24246600-24258925	ENSBTAG00000016277	brain
chr16:51652284-51662840	ENSBTAG00000018729	brain
chr17:4785014-4817286	ENSBTAG00000008438	brain
chr20:13586936-13606038	ENSBTAG00000000415	brain
chr20:23488682-23491852	ENSBTAG00000033313	brain
chr20:56672158-56679788	ENSBTAG00000016444	brain
chr21:47503840-47565616	ENSBTAG00000000655	brain
chr22:14704310-14704938	ENSBTAG00000006570	brain
chr2:31551932-31552378	ENSBTAG00000005501	brain
chr24:56150506-56198988	ENSBTAG00000004005	brain
chr27:40060943-40066425	ENSBTAG00000003793	brain
chr27:40217919-40223982	ENSBTAG00000011518	brain
chr2:89562623-89568738	ENSBTAG00000031473	brain
chr29:12398383-12407430	ENSBTAG00000007479	brain
chr3:55121175-55152956	ENSBTAG00000021900	brain
chr4:27249073-27292314	ENSBTAG00000003808	brain
chr5:51211473-51249962	ENSBTAG00000010428	brain
chr5:80315365-80337684	ENSBTAG00000011095	brain
chr6:57320767-57334258	ENSBTAG00000013699	brain
chr7:30035095-30108053	ENSBTAG00000054786	brain
chr8:101565925-101579615	ENSBTAG00000004813	brain
chr8:1100499-1105694	ENSBTAG00000022013	brain
chr8:31056188-31060791	ENSBTAG00000043961	brain
chr8:72634201-72646119	ENSBTAG00000015513	brain
chr9:576858-577127	ENSBTAG00000019139	brain
chr9:84556020-84567099	ENSBTAG00000021107	brain
chrX:74745864-74749815	ENSBTAG00000038434	brain
chr1:130400400-130407755	ENSBTAG00000006909	brain
chr11:94320964-94324073	ENSBTAG00000021921	brain
chr12:31656947-31657867	ENSBTAG00000016915	brain
chr14:21043030-21043462	ENSBTAG00000017492	brain
chr1:43030525-43076653	ENSBTAG00000004471	brain
chr14:8473437-8475214	ENSBTAG00000006869	brain
chr15:63674300-63682176	ENSBTAG00000021809	brain
chr16:36909359-36986497	ENSBTAG00000002689	brain
chr16:40051131-40057567	ENSBTAG00000010169	brain
chr16:65739302-65754796	ENSBTAG00000019264	brain
chr16:70485021-70530626	ENSBTAG00000001181	brain
chr1:74168649-74175616	ENSBTAG00000035844	brain
chr17:67665003-67674848	ENSBTAG00000012193	brain
chr20:42270467-42270824	ENSBTAG00000012992	brain
chr21:2117402-2122385	ENSBTAG00000053856	brain
chr21:41316075-41350619	ENSBTAG00000017565	brain
chr2:27957895-28007259	ENSBTAG00000017162	brain
chr28:30002953-30004100	ENSBTAG00000021883	brain
chr29:9552574-9577718	ENSBTAG00000001657	brain
chr3:93331571-93346076	ENSBTAG00000003746	brain
chr4:104073377-104102645	ENSBTAG00000021761	brain
chr4:10622747-10630566	ENSBTAG00000014255	brain
chr4:29078720-29081215	ENSBTAG00000003709	brain
chr6:46422731-46430741	ENSBTAG00000019353	brain
chr6:57410881-57412352	ENSBTAG00000013699	brain
chr6:59116791-59127477	ENSBTAG00000000175	brain
chr6:70924091-70937054	ENSBTAG00000044044	brain
chr6:93609565-93617495	ENSBTAG00000001126	brain
chr7:107979887-108070266	ENSBTAG00000003051	brain
chr8:69806198-69813594	ENSBTAG00000020133	brain
chr9:29841675-29850165	ENSBTAG00000009575	brain
chr9:40459808-40472585	ENSBTAG00000005827	brain
chrMT:10378-10572	ENSBTAG00000043559	brain
chrX:76858255-76913888	ENSBTAG00000050876	brain
chr1:58354514-58368708	ENSBTAG00000021000	brain
chr2:131067524-131069878	ENSBTAG00000006940	brain
chr21:54833631-54838331	ENSBTAG00000002603	brain
chr3:43006919-43022119	ENSBTAG00000006321	brain
chr10:53656480-53679190	ENSBTAG00000052391	brain
chr11:37242318-37320304	ENSBTAG00000006995	brain
chr1:157303468-157327478	ENSBTAG00000000746	brain
chr14:76269611-76285781	ENSBTAG00000015720	brain
chr14:81010963-81024505	ENSBTAG00000013165	brain
chr15:1477690-1507779	ENSBTAG00000008925	brain
chr15:29851220-29857870	ENSBTAG00000006817	brain
chr1:71543559-71556361	ENSBTAG00000020378	brain
chr20:8757399-8766298	ENSBTAG00000007979	brain
chr21:29022738-29041658	ENSBTAG00000006675	brain
chr21:47503840-47507563	ENSBTAG00000000655	brain
chr24:25082727-25094160	ENSBTAG00000020160	brain
chr26:15942966-15949589	ENSBTAG00000009693	brain
chr27:40028458-40049679	ENSBTAG00000003793	brain
chr2:89118712-89120990	ENSBTAG00000009725	brain
chr29:9582874-9605079	ENSBTAG00000001657	brain
chr3:113246739-113252958	ENSBTAG00000000149	brain
chr3:115427463-115484545	ENSBTAG00000016504	brain
chr5:51190222-51249962	ENSBTAG00000010428	brain
chr9:25277577-25301302	ENSBTAG00000001957	brain
chr14:55961484-55992656	ENSBTAG00000010006	brain
chr18:57807069-57809617	ENSBTAG00000038487	brain
chr19:62533946-62563366	ENSBTAG00000033680	brain
chr21:49222698-49246939	ENSBTAG00000006819	brain
chr2:36322603-36358889	ENSBTAG00000032515	brain
chr25:433215-445005	ENSBTAG00000016591	brain
chr8:40577058-40581348	ENSBTAG00000014467	brain
chr19:46954043-46968141	ENSBTAG00000015713	brain
chr21:2190339-2283897	ENSBTAG00000048713	brain
chr2:48287657-48316688	ENSBTAG00000018114	brain
chr9:66279101-66303541	ENSBTAG00000020829	brain
chr9:84508311-84562743	ENSBTAG00000021107	brain
chr19:5139437-5147474	ENSBTAG00000016078	brain
chr26:39648340-39661230	ENSBTAG00000002647	brain
chr24:13945013-13959943	ENSBTAG00000026290	brain
chr15:73548145-73549082	ENSBTAG00000031299	brain
chr5:93962525-93968386	ENSBTAG00000022167	brain
chr10:102588282-102609979	ENSBTAG00000010906	lymph
chr10:4072826-4094248	ENSBTAG00000001895	lymph
chr10:58413070-58415860	ENSBTAG00000013830	lymph
chr1:135136452-135158085	ENSBTAG00000016999	lymph
chr1:146091627-146093485	ENSBTAG00000030670	lymph
chr12:77248050-77248624	ENSBTAG00000007066	lymph
chr13:60543181-60556441	ENSBTAG00000012341	lymph
chr1:4289436-4296946	ENSBTAG00000017839	lymph
chr15:45406997-45407544	ENSBTAG00000032079	lymph
chr15:76481200-76498569	ENSBTAG00000004282	lymph
chr15:83478139-83479837	ENSBTAG00000002260	lymph
chr16:31028821-31032376	ENSBTAG00000033180	lymph
chr17:53132829-53144656	ENSBTAG00000004203	lymph
chr2:112024860-112041650	ENSBTAG00000016951	lymph
chr2:122308808-122338681	ENSBTAG00000016818	lymph
chr23:17883934-17893768	ENSBTAG00000020012	lymph
chr23:20461612-20464294	ENSBTAG00000020054	lymph
chr23:3083828-3087655	ENSBTAG00000018879	lymph
chr25:27700753-27704562	ENSBTAG00000013081	lymph
chr27:19286417-19292011	ENSBTAG00000007236	lymph
chr29:1018266-1039763	ENSBTAG00000003552	lymph
chr3:120687355-120689762	ENSBTAG00000013253	lymph
chr4:19133793-19160558	ENSBTAG00000053922	lymph
chr4:91920994-91938758	ENSBTAG00000010692	lymph
chr5:107846803-107854801	ENSBTAG00000013658	lymph
chr9:89314956-89320154	ENSBTAG00000054309	lymph
chrX:56465097-56480835	ENSBTAG00000021968	lymph
chrX:74779995-74790062	ENSBTAG00000038434	lymph
chrX:76871261-76929001	ENSBTAG00000051239	lymph
chr28:19345949-19355000	ENSBTAG00000001573	lymph
chr5:49728649-49738056	ENSBTAG00000011892	lymph
chr10:59802440-59825831	ENSBTAG00000011916	lymph
chr14:60114280-60116880	ENSBTAG00000011516	lymph
chr6:36578096-36581822	ENSBTAG00000017704	lymph
chr17:71664841-71671210	ENSBTAG00000021656	lymph
chrX:137177605-137187356	ENSBTAG00000046084	lymph
chr18:54191335-54204953	ENSBTAG00000002676	lymph
chr19:9667877-9678654	ENSBTAG00000015036	lymph
chr29:24541751-24548411	ENSBTAG00000013421	lymph
chr24:41485143-41502194	ENSBTAG00000002755	lymph
chr5:29227987-29234114	ENSBTAG00000005246	lymph
chr10:72367123-72374067	ENSBTAG00000020729	mammary
chr11:20383912-20413368	ENSBTAG00000032905	mammary
chr11:30764867-30786977	ENSBTAG00000002570	mammary
chr11:30774983-30786977	ENSBTAG00000002570	mammary
chr1:146330917-146332147	ENSBTAG00000005503	mammary
chr11:6897339-6910897	ENSBTAG00000005273	mammary
chr12:32927742-32934095	ENSBTAG00000014619	mammary
chr13:18340687-18349412	ENSBTAG00000007133	mammary
chr13:46422099-46441260	ENSBTAG00000013899	mammary
chr13:60543181-60556441	ENSBTAG00000012341	mammary
chr1:44592363-44596733	ENSBTAG00000015010	mammary
chr14:64694865-64695553	ENSBTAG00000012357	mammary
chr14:69551722-69560027	ENSBTAG00000013621	mammary
chr15:31882307-31886095	ENSBTAG00000019246	mammary
chr15:37950860-37985059	ENSBTAG00000010419	mammary
chr1:55939375-55950185	ENSBTAG00000013769	mammary
chr1:55939375-55956493	ENSBTAG00000013769	mammary
chr15:64991879-64997661	ENSBTAG00000020980	mammary
chr15:65001169-65003995	ENSBTAG00000020980	mammary
chr16:71523646-71534464	ENSBTAG00000018548	mammary
chr17:55247579-55251092	ENSBTAG00000022069	mammary
chr18:16683804-16707348	ENSBTAG00000010867	mammary
chr18:16687309-16692435	ENSBTAG00000010867	mammary
chr18:16707206-16726407	ENSBTAG00000010867	mammary
chr1:87704107-87705655	ENSBTAG00000002767	mammary
chr20:38012545-38014602	ENSBTAG00000011334	mammary
chr20:4799730-4814818	ENSBTAG00000002020	mammary
chr2:119681526-119682342	ENSBTAG00000011964	mammary
chr2:126448966-126452456	ENSBTAG00000001024	mammary
chr21:6903941-6907420	ENSBTAG00000010649	mammary
chr22:43758921-43765062	ENSBTAG00000020802	mammary
chr2:25435209-25441935	ENSBTAG00000006918	mammary
chr24:53613097-53632349	ENSBTAG00000037457	mammary
chr24:7135956-7171107	ENSBTAG00000013221	mammary
chr24:973729-1005074	ENSBTAG00000001224	mammary
chr26:14263806-14275662	ENSBTAG00000021116	mammary
chr27:38712337-38717082	ENSBTAG00000033137	mammary
chr28:31810024-31833882	ENSBTAG00000052007	mammary
chr28:8406188-8409644	ENSBTAG00000016804	mammary
chr2:89118712-89126684	ENSBTAG00000009725	mammary
chr29:9552574-9585950	ENSBTAG00000001657	mammary
chr29:9552574-9605079	ENSBTAG00000001657	mammary
chr3:93331571-93365353	ENSBTAG00000003746	mammary
chr3:93341090-93365353	ENSBTAG00000003746	mammary
chr4:56328742-56339374	ENSBTAG00000021182	mammary
chr5:103411171-103413497	ENSBTAG00000004840	mammary
chr5:108206131-108212810	ENSBTAG00000009050	mammary
chr5:51074612-51080521	ENSBTAG00000011068	mammary
chr7:61874328-61878207	ENSBTAG00000001692	mammary
chr8:100860820-100871121	ENSBTAG00000006712	mammary
chr8:11613211-11634780	ENSBTAG00000000555	mammary
chr8:46583521-46587573	ENSBTAG00000016229	mammary
chr8:47969138-47971220	ENSBTAG00000005090	mammary
chr9:39541039-39595404	ENSBTAG00000007288	mammary
chr16:44858432-44874727	ENSBTAG00000018272	mammary
chr20:23249409-23249626	ENSBTAG00000017745	mammary
chr20:4799730-4804703	ENSBTAG00000002020	mammary
chr23:20090211-20091620	ENSBTAG00000004347	mammary
chr23:27340003-27378474	ENSBTAG00000006864	mammary
chr3:6906810-6933360	ENSBTAG00000010206	mammary
chr4:85866097-85866976	ENSBTAG00000007976	mammary
chr5:68474217-68485743	ENSBTAG00000021875	mammary
chr7:108893165-108954769	ENSBTAG00000025029	mammary
chr1:119016757-119024444	ENSBTAG00000002395	mammary
chr11:20383912-20405484	ENSBTAG00000032905	mammary
chr1:135592494-135646686	ENSBTAG00000007273	mammary
chr15:75236025-75237441	ENSBTAG00000006443	mammary
chr29:26365290-26367528	ENSBTAG00000005147	mammary
chr4:61422848-61433240	ENSBTAG00000015105	mammary
chr9:83936144-83987691	ENSBTAG00000016844	mammary
chrX:17584831-17585526	ENSBTAG00000020406	mammary
chrX:94334079-94347052	ENSBTAG00000047416	mammary
chr24:32606397-32617927	ENSBTAG00000055205	mammary
chr3:45834153-45868163	ENSBTAG00000031358	mammary
chr9:68203786-68227300	ENSBTAG00000017393	mammary
chr23:27339740-27378090	ENSBTAG00000006864	mammary
chr10:101029086-101090112	ENSBTAG00000046684	kidney
chr10:54013955-54049326	ENSBTAG00000031433	kidney
chr11:100191070-100192956	ENSBTAG00000002837	kidney
chr1:119020582-119024444	ENSBTAG00000002395	kidney
chr1:136890307-136902876	ENSBTAG00000004495	kidney
chr1:144662919-144665325	ENSBTAG00000048090	kidney
chr14:15008543-15009117	ENSBTAG00000009394	kidney
chr1:50090622-50111690	ENSBTAG00000000088	kidney
chr15:27919349-27920469	ENSBTAG00000003052	kidney
chr15:51293478-51299963	ENSBTAG00000008432	kidney
chr15:63706845-63710044	ENSBTAG00000008613	kidney
chr15:66862684-66865105	ENSBTAG00000021029	kidney
chr15:74221543-74238640	ENSBTAG00000019644	kidney
chr16:28574372-28609616	ENSBTAG00000016185	kidney
chr16:28600204-28609616	ENSBTAG00000016185	kidney
chr16:61247236-61257271	ENSBTAG00000008082	kidney
chr16:65735509-65740895	ENSBTAG00000019264	kidney
chr16:65759094-65764221	ENSBTAG00000019264	kidney
chr17:57022846-57025536	ENSBTAG00000012550	kidney
chr18:16683804-16707348	ENSBTAG00000010867	kidney
chr18:42950062-42950905	ENSBTAG00000015165	kidney
chr19:30706309-30715284	ENSBTAG00000012103	kidney
chr19:33343012-33354135	ENSBTAG00000013271	kidney
chr19:33430513-33434884	ENSBTAG00000013271	kidney
chr19:54577453-54578095	ENSBTAG00000002633	kidney
chr19:7728100-7731655	ENSBTAG00000009948	kidney
chr20:23672278-23700976	ENSBTAG00000010526	kidney
chr20:58509373-58518291	ENSBTAG00000003186	kidney
chr20:71518325-71522058	ENSBTAG00000011405	kidney
chr2:117886535-117918496	ENSBTAG00000021653	kidney
chr21:27431197-27432157	ENSBTAG00000009855	kidney
chr21:5300953-5301449	ENSBTAG00000007357	kidney
chr21:57273504-57292545	ENSBTAG00000010416	kidney
chr21:61676137-61681024	ENSBTAG00000014230	kidney
chr21:65038867-65050780	ENSBTAG00000009293	kidney
chr22:34000023-34029892	ENSBTAG00000009541	kidney
chr22:35061802-35062123	ENSBTAG00000010360	kidney
chr22:50312607-50317274	ENSBTAG00000006328	kidney
chr22:5129234-5133889	ENSBTAG00000019832	kidney
chr22:59449222-59450291	ENSBTAG00000030962	kidney
chr23:48100015-48110128	ENSBTAG00000005980	kidney
chr23:48080983-48110128	ENSBTAG00000005980	kidney
chr2:35172957-35178936	ENSBTAG00000006654	kidney
chr2:44048466-44051478	ENSBTAG00000001887	kidney
chr24:55968300-55970452	ENSBTAG00000015731	kidney
chr25:10399048-10418048	ENSBTAG00000014823	kidney
chr25:12835237-12847207	ENSBTAG00000021773	kidney
chr25:14568751-14573261	ENSBTAG00000017759	kidney
chr25:39890205-39912307	ENSBTAG00000004035	kidney
chr26:40884829-40886011	ENSBTAG00000021540	kidney
chr26:44298452-44307574	ENSBTAG00000012970	kidney
chr2:89754513-89755030	ENSBTAG00000010998	kidney
chr29:45682379-45699452	ENSBTAG00000001185	kidney
chr29:45958152-45976947	ENSBTAG00000009584	kidney
chr3:118281502-118285327	ENSBTAG00000017764	kidney
chr3:25734146-25762538	ENSBTAG00000003586	kidney
chr3:34466941-34467244	ENSBTAG00000017124	kidney
chr3:42373202-42381939	ENSBTAG00000019027	kidney
chr3:80632624-80662543	ENSBTAG00000030686	kidney
chr3:8763852-8764578	ENSBTAG00000002947	kidney
chr4:118533999-118536619	ENSBTAG00000008025	kidney
chr4:43476700-43480930	ENSBTAG00000015753	kidney
chr4:76815049-76817315	ENSBTAG00000006029	kidney
chr5:103864337-103864716	ENSBTAG00000030369	kidney
chr5:107697312-107699063	ENSBTAG00000005221	kidney
chr5:11930802-11944918	ENSBTAG00000008382	kidney
chr5:24801978-24805133	ENSBTAG00000014030	kidney
chr5:29476297-29481624	ENSBTAG00000017164	kidney
chr5:47503471-47515340	ENSBTAG00000020806	kidney
chr5:66018397-66020838	ENSBTAG00000039709	kidney
chr5:82570219-82572342	ENSBTAG00000011798	kidney
chr6:113406638-113407374	ENSBTAG00000005493	kidney
chr6:113406638-113441594	ENSBTAG00000005493	kidney
chr6:113469043-113483644	ENSBTAG00000005493	kidney
chr6:17305092-17307915	ENSBTAG00000016805	kidney
chr6:34322479-34329244	ENSBTAG00000019808	kidney
chr6:58464311-58465530	ENSBTAG00000014515	kidney
chr7:15997171-15998931	ENSBTAG00000030929	kidney
chr7:20639406-20639833	ENSBTAG00000020759	kidney
chr7:23124039-23124376	ENSBTAG00000005961	kidney
chr7:3421412-3428574	ENSBTAG00000004188	kidney
chr7:5894012-5894597	ENSBTAG00000011125	kidney
chr7:5968955-5969863	ENSBTAG00000011125	kidney
chr7:62644793-62648180	ENSBTAG00000016094	kidney
chr7:87021895-87023691	ENSBTAG00000009565	kidney
chr7:96173683-96175046	ENSBTAG00000013557	kidney
chr8:101787896-101789933	ENSBTAG00000031295	kidney
chr8:63870510-63873851	ENSBTAG00000009037	kidney
chr8:84792513-84796043	ENSBTAG00000008696	kidney
chr8:9526640-9528505	ENSBTAG00000017232	kidney
chr9:28458106-28465098	ENSBTAG00000021587	kidney
chr9:643358-644205	ENSBTAG00000019139	kidney
chrX:74724235-74734891	ENSBTAG00000038434	kidney
chr10:38207858-38216018	ENSBTAG00000021087	kidney
chr10:77662689-77663117	ENSBTAG00000019819	kidney
chr1:132917635-132920429	ENSBTAG00000035437	kidney
chr11:3893760-3955954	ENSBTAG00000010388	kidney
chr11:7137559-7142198	ENSBTAG00000018571	kidney
chr16:65735509-65749107	ENSBTAG00000019264	kidney
chr19:18165810-18169730	ENSBTAG00000018752	kidney
chr19:48632231-48634766	ENSBTAG00000007409	kidney
chr1:66307219-66329124	ENSBTAG00000013070	kidney
chr19:48286377-48289041	ENSBTAG00000016799	kidney
chr21:65359351-65373057	ENSBTAG00000007233	kidney
chr22:1782349-1786337	ENSBTAG00000018227	kidney
chr23:4543833-4590466	ENSBTAG00000012870	kidney
chr3:100590999-100680298	ENSBTAG00000011244	kidney
chr3:82162835-82170325	ENSBTAG00000030706	kidney
chr6:86033636-86034829	ENSBTAG00000018531	kidney
chrX:94334079-94344154	ENSBTAG00000047416	kidney
chr1:148549308-148565644	ENSBTAG00000014306	kidney
chr16:65762842-65769153	ENSBTAG00000019264	kidney
chr18:40818217-40892654	ENSBTAG00000007262	kidney
chr5:109878578-109879953	ENSBTAG00000015290	kidney
chr27:26976289-26987093	ENSBTAG00000017083	kidney
chr23:25640078-25692404	ENSBTAG00000038128	kidney
chr10:82583562-82585269	ENSBTAG00000012565	adernalgland
chr1:107094619-107097368	ENSBTAG00000031572	adernalgland
chr13:18340687-18349412	ENSBTAG00000007133	adernalgland
chr13:46422099-46441260	ENSBTAG00000013899	adernalgland
chr15:22408077-22410713	ENSBTAG00000016266	adernalgland
chr18:21647963-21649583	ENSBTAG00000002287	adernalgland
chr21:7286703-7306409	ENSBTAG00000000539	adernalgland
chr28:25187482-25188487	ENSBTAG00000033413	adernalgland
chr2:88499747-88502506	ENSBTAG00000019232	adernalgland
chr29:36428167-36429241	ENSBTAG00000009210	adernalgland
chr4:118647758-118651336	ENSBTAG00000000771	adernalgland
chr4:33107009-33114098	ENSBTAG00000021535	adernalgland
chr7:71670004-71670969	ENSBTAG00000010341	adernalgland
chrX:137177605-137187356	ENSBTAG00000046084	adernalgland
chr10:102588282-102609979	ENSBTAG00000010906	urinary
chr10:102588282-102659954	ENSBTAG00000010906	urinary
chr10:46235564-46243086	ENSBTAG00000053677	urinary
chr10:46358343-46363163	ENSBTAG00000054388	urinary
chr10:58413070-58415860	ENSBTAG00000013830	urinary
chr10:59930006-59939658	ENSBTAG00000022801	urinary
chr10:65705315-65712032	ENSBTAG00000019924	urinary
chr10:82583562-82585269	ENSBTAG00000012565	urinary
chr11:10855047-10861024	ENSBTAG00000033255	urinary
chr11:10928915-10933723	ENSBTAG00000011172	urinary
chr11:10928915-10961241	ENSBTAG00000011172	urinary
chr11:28458032-28467468	ENSBTAG00000020614	urinary
chr1:145970194-145971979	ENSBTAG00000003148	urinary
chr1:146091627-146093485	ENSBTAG00000030670	urinary
chr11:66891425-66929893	ENSBTAG00000018401	urinary
chr11:75107374-75162755	ENSBTAG00000017255	urinary
chr11:75197146-75207461	ENSBTAG00000017255	urinary
chr11:99138944-99139616	ENSBTAG00000015327	urinary
chr12:19037674-19047728	ENSBTAG00000007329	urinary
chr12:31859545-31895330	ENSBTAG00000009912	urinary
chr12:33098680-33120544	ENSBTAG00000016737	urinary
chr12:76953694-76967469	ENSBTAG00000010672	urinary
chr12:79039769-79040367	ENSBTAG00000048674	urinary
chr12:83595898-83598976	ENSBTAG00000015868	urinary
chr13:36090771-36100527	ENSBTAG00000018263	urinary
chr13:38605316-38615614	ENSBTAG00000008964	urinary
chr13:5466461-5467998	ENSBTAG00000048432	urinary
chr14:27109357-27134071	ENSBTAG00000026283	urinary
chr1:4289436-4296946	ENSBTAG00000017839	urinary
chr1:4335799-4357971	ENSBTAG00000017839	urinary
chr1:4388433-4390488	ENSBTAG00000048631	urinary
chr14:41894967-41903691	ENSBTAG00000018902	urinary
chr14:77464088-77482329	ENSBTAG00000003338	urinary
chr15:17924908-17936195	ENSBTAG00000003111	urinary
chr15:18149198-18164249	ENSBTAG00000008709	urinary
chr15:45325195-45329744	ENSBTAG00000032079	urinary
chr15:45406997-45407544	ENSBTAG00000032079	urinary
chr15:63589938-63597230	ENSBTAG00000014399	urinary
chr15:76111892-76119223	ENSBTAG00000009611	urinary
chr16:30084571-30090812	ENSBTAG00000022777	urinary
chr16:30463931-30466008	ENSBTAG00000013949	urinary
chr16:4182264-4195742	ENSBTAG00000001483	urinary
chr16:55143635-55154177	ENSBTAG00000024485	urinary
chr16:60388514-60398506	ENSBTAG00000013999	urinary
chr1:70258271-70289666	ENSBTAG00000032839	urinary
chr17:10459294-10460222	ENSBTAG00000010381	urinary
chr17:12787266-12792351	ENSBTAG00000002835	urinary
chr17:18500980-18502592	ENSBTAG00000020594	urinary
chr17:18500980-18522458	ENSBTAG00000020594	urinary
chr17:2914712-2915989	ENSBTAG00000007234	urinary
chr17:29640219-29649526	ENSBTAG00000012135	urinary
chr17:35402994-35403834	ENSBTAG00000048798	urinary
chr17:35419188-35423533	ENSBTAG00000048798	urinary
chr17:52953728-52959788	ENSBTAG00000006114	urinary
chr1:83884219-83885621	ENSBTAG00000010394	urinary
chr18:45541831-45543419	ENSBTAG00000009895	urinary
chr18:48553037-48553456	ENSBTAG00000016313	urinary
chr18:55552250-55552823	ENSBTAG00000039958	urinary
chr19:11222889-11223600	ENSBTAG00000012070	urinary
chr19:24696743-24698658	ENSBTAG00000016316	urinary
chr19:36033437-36034772	ENSBTAG00000002267	urinary
chr19:9476745-9477426	ENSBTAG00000015368	urinary
chr20:10350860-10363439	ENSBTAG00000002073	urinary
chr20:41472665-41475890	ENSBTAG00000032848	urinary
chr2:127588911-127594961	ENSBTAG00000002988	urinary
chr21:55187151-55191296	ENSBTAG00000021304	urinary
chr21:61236114-61240569	ENSBTAG00000012833	urinary
chr2:16845818-16851591	ENSBTAG00000021726	urinary
chr2:18399779-18404059	ENSBTAG00000001098	urinary
chr22:17220598-17237729	ENSBTAG00000003112	urinary
chr22:44361764-44371194	ENSBTAG00000019748	urinary
chr22:50223627-50226276	ENSBTAG00000006330	urinary
chr2:26705260-26711966	ENSBTAG00000010743	urinary
chr2:28062806-28073908	ENSBTAG00000017162	urinary
chr23:16336290-16337054	ENSBTAG00000005967	urinary
chr23:32313823-32320559	ENSBTAG00000016549	urinary
chr23:42879590-42886418	ENSBTAG00000001475	urinary
chr23:8831060-8832195	ENSBTAG00000009267	urinary
chr24:41147174-41149613	ENSBTAG00000009459	urinary
chr2:44667713-44675631	ENSBTAG00000021020	urinary
chr24:57998966-58014383	ENSBTAG00000013588	urinary
chr2:5640952-5671137	ENSBTAG00000000266	urinary
chr26:15968807-15985120	ENSBTAG00000009693	urinary
chr26:44499638-44522927	ENSBTAG00000003395	urinary
chr27:16434520-16435591	ENSBTAG00000020657	urinary
chr27:19286417-19292011	ENSBTAG00000007236	urinary
chr27:19550552-19587281	ENSBTAG00000036488	urinary
chr27:19550552-19598769	ENSBTAG00000036488	urinary
chr27:33995051-34001152	ENSBTAG00000004238	urinary
chr27:40149989-40166187	ENSBTAG00000004593	urinary
chr28:29442172-29459062	ENSBTAG00000019525	urinary
chr2:89579719-89582145	ENSBTAG00000031473	urinary
chr29:12481284-12501155	ENSBTAG00000015277	urinary
chr29:44828231-44829931	ENSBTAG00000019689	urinary
chr29:9825831-9827893	ENSBTAG00000000460	urinary
chr3:110669105-110674319	ENSBTAG00000021948	urinary
chr3:83633486-83641177	ENSBTAG00000021975	urinary
chr3:83701303-83722429	ENSBTAG00000021975	urinary
chr4:114745506-114775781	ENSBTAG00000024199	urinary
chr4:49784401-49785902	ENSBTAG00000033197	urinary
chr4:98751280-98753242	ENSBTAG00000013976	urinary
chr5:109218068-109218928	ENSBTAG00000048271	urinary
chr5:12389314-12389885	ENSBTAG00000002888	urinary
chr5:33935894-33951628	ENSBTAG00000000859	urinary
chr5:38563501-38573313	ENSBTAG00000015024	urinary
chr5:6255558-6262293	ENSBTAG00000021756	urinary
chr5:67922135-67940587	ENSBTAG00000013912	urinary
chr5:94795689-94797950	ENSBTAG00000002174	urinary
chr5:94797511-94797950	ENSBTAG00000002174	urinary
chr6:36097606-36101664	ENSBTAG00000010120	urinary
chr6:93666786-93671994	ENSBTAG00000008887	urinary
chr7:26432072-26453197	ENSBTAG00000021977	urinary
chr7:44500934-44507694	ENSBTAG00000009482	urinary
chr7:59813006-59816199	ENSBTAG00000020303	urinary
chr7:65991537-65995551	ENSBTAG00000008443	urinary
chr7:71670004-71670969	ENSBTAG00000010341	urinary
chr7:94831633-94835695	ENSBTAG00000009131	urinary
chr8:46583521-46587573	ENSBTAG00000016229	urinary
chr9:11574520-11624268	ENSBTAG00000020238	urinary
chr9:45182769-45192352	ENSBTAG00000001533	urinary
chr9:50839653-50863408	ENSBTAG00000005729	urinary
chr9:576858-652581	ENSBTAG00000019139	urinary
chr9:72143777-72147533	ENSBTAG00000035370	urinary
chr9:89314956-89320154	ENSBTAG00000054309	urinary
chr9:89319492-89320154	ENSBTAG00000054309	urinary
chr9:93454311-93533537	ENSBTAG00000002728	urinary
chrX:68563367-68625140	ENSBTAG00000002015	urinary
chrX:71782200-71789086	ENSBTAG00000016230	urinary
chrX:71787590-71794657	ENSBTAG00000016230	urinary
chr10:100144291-100149042	ENSBTAG00000030456	urinary
chr1:149402332-149407354	ENSBTAG00000008167	urinary
chr11:94320964-94342661	ENSBTAG00000021921	urinary
chr13:46850466-46897518	ENSBTAG00000002578	urinary
chr13:51242219-51244429	ENSBTAG00000007922	urinary
chr13:79523859-79532609	ENSBTAG00000007962	urinary
chr14:57882136-57898035	ENSBTAG00000008285	urinary
chr14:63635783-63638727	ENSBTAG00000046358	urinary
chr21:55215469-55223783	ENSBTAG00000021304	urinary
chr27:20099673-20147533	ENSBTAG00000020468	urinary
chr4:87062191-87075222	ENSBTAG00000005110	urinary
chr7:94024201-94042126	ENSBTAG00000054976	urinary
chr11:28458032-28544451	ENSBTAG00000020614	urinary
chr15:29056623-29062909	ENSBTAG00000019725	urinary
chr16:55611725-55620785	ENSBTAG00000049490	urinary
chr1:70949947-70965982	ENSBTAG00000007577	urinary
chr24:45642438-45661089	ENSBTAG00000012067	urinary
chr4:16311591-16329118	ENSBTAG00000000799	urinary
chr4:93913487-93921722	ENSBTAG00000000548	urinary
chr5:10725695-10782147	ENSBTAG00000018694	urinary
chr6:22078344-22116933	ENSBTAG00000019761	urinary
chr9:89436081-89438519	ENSBTAG00000052173	urinary
chrX:71782200-71805998	ENSBTAG00000016230	urinary
chr10:46376270-46378158	ENSBTAG00000019474	urinary
chr16:18824443-18859870	ENSBTAG00000006186	urinary
chr17:4362618-4367980	ENSBTAG00000008816	urinary
chr8:29095835-29103893	ENSBTAG00000003943	urinary
chr1:132571703-132600714	ENSBTAG00000054797	urinary
chr1:148549308-148550442	ENSBTAG00000014306	urinary
chr1:2893559-2899880	ENSBTAG00000003063	urinary
chr17:29627326-29653374	ENSBTAG00000012135	urinary
chr29:24963568-24966426	ENSBTAG00000018431	urinary
chr3:50199083-50277953	ENSBTAG00000027321	urinary
chr2:104087614-104097340	ENSBTAG00000006821	urinary
chr23:3226841-3232647	ENSBTAG00000008228	urinary
chr4:66402801-66404169	ENSBTAG00000016223	urinary
chr12:26084114-26154101	ENSBTAG00000022991	urinary
chr2:18494402-18505459	ENSBTAG00000014405	urinary
chr10:11935063-11936980	ENSBTAG00000021630	reproductive
chr10:76070020-76116500	ENSBTAG00000025450	reproductive
chr11:12026769-12030453	ENSBTAG00000020799	reproductive
chr1:116902379-116941645	ENSBTAG00000021703	reproductive
chr11:21365089-21382504	ENSBTAG00000011643	reproductive
chr1:146091627-146093485	ENSBTAG00000030670	reproductive
chr11:49644541-49645382	ENSBTAG00000021934	reproductive
chr12:19403016-19410316	ENSBTAG00000018829	reproductive
chr12:34468015-34488085	ENSBTAG00000018300	reproductive
chr13:36090771-36100527	ENSBTAG00000018263	reproductive
chr14:10526549-10544883	ENSBTAG00000003185	reproductive
chr14:55118587-55127085	ENSBTAG00000007386	reproductive
chr15:42152972-42171822	ENSBTAG00000015824	reproductive
chr15:76525665-76530859	ENSBTAG00000004282	reproductive
chr1:64663516-64677911	ENSBTAG00000048057	reproductive
chr16:55143635-55154177	ENSBTAG00000024485	reproductive
chr16:72387497-72387927	ENSBTAG00000008710	reproductive
chr16:72260262-72308564	ENSBTAG00000008710	reproductive
chr1:70258271-70289666	ENSBTAG00000032839	reproductive
chr17:12757779-12787843	ENSBTAG00000002835	reproductive
chr17:12787266-12792351	ENSBTAG00000002835	reproductive
chr17:72033749-72040926	ENSBTAG00000010312	reproductive
chr1:87382654-87385305	ENSBTAG00000005946	reproductive
chr19:36582346-36582947	ENSBTAG00000019498	reproductive
chr19:63182472-63201941	ENSBTAG00000004746	reproductive
chr20:10370250-10371132	ENSBTAG00000002073	reproductive
chr20:12470727-12474160	ENSBTAG00000025964	reproductive
chr20:23737545-23752668	ENSBTAG00000010526	reproductive
chr20:41585303-41594143	ENSBTAG00000014455	reproductive
chr20:5662905-5671513	ENSBTAG00000009995	reproductive
chr20:9968552-9975675	ENSBTAG00000044160	reproductive
chr2:104644883-104646271	ENSBTAG00000005596	reproductive
chr21:14107714-14121657	ENSBTAG00000017776	reproductive
chr21:22478985-22480836	ENSBTAG00000001618	reproductive
chr2:127495181-127498064	ENSBTAG00000001050	reproductive
chr2:17669238-17694828	ENSBTAG00000001861	reproductive
chr22:10524102-10532322	ENSBTAG00000016758	reproductive
chr22:17220598-17237729	ENSBTAG00000003112	reproductive
chr22:17228127-17237729	ENSBTAG00000003112	reproductive
chr2:22387062-22391358	ENSBTAG00000012966	reproductive
chr24:26037429-26043139	ENSBTAG00000040584	reproductive
chr2:43596899-43627290	ENSBTAG00000026851	reproductive
chr27:33425423-33459554	ENSBTAG00000001529	reproductive
chr2:89629713-89646637	ENSBTAG00000021201	reproductive
chr29:12423500-12448063	ENSBTAG00000001391	reproductive
chr29:1707563-1726571	ENSBTAG00000008530	reproductive
chr2:97890633-97953054	ENSBTAG00000021600	reproductive
chr2:97921263-97949942	ENSBTAG00000021600	reproductive
chr3:110669105-110674319	ENSBTAG00000021948	reproductive
chr3:25734146-25762538	ENSBTAG00000003586	reproductive
chr3:58904807-58920948	ENSBTAG00000003444	reproductive
chr4:117376751-117382269	ENSBTAG00000010243	reproductive
chr4:92919305-92937488	ENSBTAG00000004992	reproductive
chr5:109023420-109028868	ENSBTAG00000009704	reproductive
chr5:47512149-47516771	ENSBTAG00000020806	reproductive
chr5:94797511-94797950	ENSBTAG00000002174	reproductive
chr6:102070206-102093416	ENSBTAG00000002455	reproductive
chr7:18559093-18562556	ENSBTAG00000001796	reproductive
chr7:38400383-38429435	ENSBTAG00000001707	reproductive
chr9:19858123-19901146	ENSBTAG00000012096	reproductive
chr9:22912187-22931966	ENSBTAG00000019418	reproductive
chr9:81837656-81843305	ENSBTAG00000009665	reproductive
chr9:98111826-98162162	ENSBTAG00000018996	reproductive
chrX:121425827-121427626	ENSBTAG00000008183	reproductive
chrX:61279166-61288669	ENSBTAG00000016221	reproductive
chr10:18802525-18846213	ENSBTAG00000007433	reproductive
chr11:60038249-60056497	ENSBTAG00000006027	reproductive
chr11:97175818-97193918	ENSBTAG00000050426	reproductive
chr21:54823351-54828670	ENSBTAG00000002603	reproductive
chr22:1776210-1786337	ENSBTAG00000018227	reproductive
chr22:8059487-8072932	ENSBTAG00000017426	reproductive
chr27:40217919-40223982	ENSBTAG00000011518	reproductive
chr5:9370456-9386288	ENSBTAG00000014609	reproductive
chr6:17516344-17561609	ENSBTAG00000012961	reproductive
chr6:43401343-43403200	ENSBTAG00000017024	reproductive
chr9:28772258-28783664	ENSBTAG00000012946	reproductive
chr9:86210119-86234926	ENSBTAG00000051913	reproductive
chr11:37950940-37962508	ENSBTAG00000000295	reproductive
chr1:158407939-158411930	ENSBTAG00000049541	reproductive
chr11:82773217-82777908	ENSBTAG00000014081	reproductive
chr16:59688707-59701172	ENSBTAG00000015537	reproductive
chr4:95206405-95216881	ENSBTAG00000010437	reproductive
chr7:98119927-98123235	ENSBTAG00000020860	reproductive
chr9:81823271-81824782	ENSBTAG00000009665	reproductive
chr10:48167953-48179918	ENSBTAG00000038920	reproductive
chr11:49628925-49630038	ENSBTAG00000021935	reproductive
chr14:48686425-48719685	ENSBTAG00000017694	reproductive
chr6:22076255-22095541	ENSBTAG00000019761	reproductive
chr8:43911219-43922576	ENSBTAG00000010976	reproductive
chr9:65182199-65186709	ENSBTAG00000003384	reproductive
chr1:152255432-152273841	ENSBTAG00000006479	reproductive
chr12:11821948-11848738	ENSBTAG00000001133	reproductive
chr14:69477568-69490376	ENSBTAG00000004902	reproductive
chr28:15781789-15813286	ENSBTAG00000019052	reproductive
chr4:35425158-35498159	ENSBTAG00000024394	reproductive
chr5:51216811-51249962	ENSBTAG00000010428	reproductive
chr8:98569247-98583003	ENSBTAG00000004997	reproductive
chr9:89308920-89320154	ENSBTAG00000054309	reproductive
chr27:19316956-19323952	ENSBTAG00000007236	reproductive
chr1:146326354-146332147	ENSBTAG00000005503	reproductive
chr3:39784222-39795310	ENSBTAG00000019093	reproductive
chr9:19138048-19144032	ENSBTAG00000043950	reproductive
chr10:100361523-100384844	ENSBTAG00000009994	reproductive
chr11:89915560-89925936	ENSBTAG00000044064	reproductive
chr22:51135094-51144332	ENSBTAG00000014205	reproductive
chr16:65730911-65749107	ENSBTAG00000019264	reproductive
chr28:4614455-4618548	ENSBTAG00000050839	reproductive
chr3:44563519-44579289	ENSBTAG00000031461	reproductive
chr11:87692482-87705127	ENSBTAG00000007543	reproductive
chr10:14066623-14082877	ENSBTAG00000040368	esophagus
chr10:58034711-58037311	ENSBTAG00000006489	esophagus
chr10:9483294-9501512	ENSBTAG00000007371	esophagus
chr11:14902218-14914837	ENSBTAG00000033041	esophagus
chr11:14587788-14608986	ENSBTAG00000007734	esophagus
chr11:22452856-22485341	ENSBTAG00000013861	esophagus
chr11:22763183-22765015	ENSBTAG00000013861	esophagus
chr11:22763183-22765018	ENSBTAG00000013861	esophagus
chr13:30355452-30387748	ENSBTAG00000010387	esophagus
chr13:38605316-38615614	ENSBTAG00000008964	esophagus
chr13:46866826-46897518	ENSBTAG00000002578	esophagus
chr13:77256085-77287009	ENSBTAG00000000241	esophagus
chr14:2906919-2932210	ENSBTAG00000009578	esophagus
chr14:64901521-64934528	ENSBTAG00000012357	esophagus
chr16:31007252-31032376	ENSBTAG00000033180	esophagus
chr1:69927440-69934613	ENSBTAG00000011383	esophagus
chr17:62274058-62279670	ENSBTAG00000009346	esophagus
chr17:7730208-7730540	ENSBTAG00000008098	esophagus
chr18:16687309-16717498	ENSBTAG00000010867	esophagus
chr20:22022952-22026495	ENSBTAG00000012124	esophagus
chr2:106472935-106479778	ENSBTAG00000016572	esophagus
chr2:111099030-111104173	ENSBTAG00000017258	esophagus
chr2:13601928-13603458	ENSBTAG00000033662	esophagus
chr2:16845818-16851591	ENSBTAG00000021726	esophagus
chr22:34015630-34029892	ENSBTAG00000009541	esophagus
chr2:26715183-26717195	ENSBTAG00000010743	esophagus
chr23:12416026-12436221	ENSBTAG00000000529	esophagus
chr23:8696535-8702462	ENSBTAG00000034493	esophagus
chr24:14020028-14039320	ENSBTAG00000026290	esophagus
chr3:100962107-100962464	ENSBTAG00000012648	esophagus
chr3:435036-446638	ENSBTAG00000005393	esophagus
chr4:44521989-44526202	ENSBTAG00000006876	esophagus
chr5:107846803-107847220	ENSBTAG00000013658	esophagus
chr5:29469019-29480409	ENSBTAG00000017164	esophagus
chr5:38563501-38582606	ENSBTAG00000015024	esophagus
chr5:43165493-43218828	ENSBTAG00000003748	esophagus
chr5:87750846-87761226	ENSBTAG00000001673	esophagus
chr5:93944239-93966357	ENSBTAG00000022167	esophagus
chr8:51074154-51091183	ENSBTAG00000008204	esophagus
chr9:38991836-39001335	ENSBTAG00000010760	esophagus
chr20:2779818-2875138	ENSBTAG00000024801	esophagus
chr27:34256708-34273712	ENSBTAG00000023146	esophagus
chr4:94734032-94774082	ENSBTAG00000049855	esophagus
chr1:10418537-10446067	ENSBTAG00000017753	esophagus
chr14:64889070-64934528	ENSBTAG00000012357	esophagus
chr19:6247592-6254722	ENSBTAG00000018706	esophagus
chr3:92405381-92434335	ENSBTAG00000006625	esophagus
chr4:78761982-78849511	ENSBTAG00000010671	esophagus
chr10:1189828-1211392	ENSBTAG00000018852	forestomatch
chr10:12099325-12122529	ENSBTAG00000008386	forestomatch
chr10:51254536-51282039	ENSBTAG00000014181	forestomatch
chr10:51573882-51641129	ENSBTAG00000005481	forestomatch
chr10:52665815-52672867	ENSBTAG00000002194	forestomatch
chr10:9174372-9189629	ENSBTAG00000005016	forestomatch
chr10:9213896-9239068	ENSBTAG00000005016	forestomatch
chr11:102346591-102374858	ENSBTAG00000024822	forestomatch
chr11:13216196-13234140	ENSBTAG00000009242	forestomatch
chr11:25835513-25845945	ENSBTAG00000003555	forestomatch
chr1:126274922-126308670	ENSBTAG00000002232	forestomatch
chr11:27973553-28035043	ENSBTAG00000007508	forestomatch
chr11:36478168-36485786	ENSBTAG00000019458	forestomatch
chr11:3893760-3906141	ENSBTAG00000010388	forestomatch
chr11:4255173-4281420	ENSBTAG00000018991	forestomatch
chr1:146330917-146332147	ENSBTAG00000005503	forestomatch
chr1:149617408-149678642	ENSBTAG00000001771	forestomatch
chr1:149667938-149699013	ENSBTAG00000001771	forestomatch
chr1:151486746-151514967	ENSBTAG00000020787	forestomatch
chr11:66891425-66929893	ENSBTAG00000018401	forestomatch
chr11:74024636-74031402	ENSBTAG00000021143	forestomatch
chr11:75107374-75151437	ENSBTAG00000017255	forestomatch
chr11:93152535-93188108	ENSBTAG00000018426	forestomatch
chr11:94123535-94175392	ENSBTAG00000039172	forestomatch
chr12:11483352-11498837	ENSBTAG00000038251	forestomatch
chr1:21233698-21264643	ENSBTAG00000019314	forestomatch
chr12:19037674-19051461	ENSBTAG00000007329	forestomatch
chr12:28375309-28388860	ENSBTAG00000011597	forestomatch
chr12:50853138-50875321	ENSBTAG00000010693	forestomatch
chr13:2479223-2486189	ENSBTAG00000013116	forestomatch
chr13:30083666-30120582	ENSBTAG00000007602	forestomatch
chr13:33785691-33825047	ENSBTAG00000020053	forestomatch
chr13:42977702-42998700	ENSBTAG00000019197	forestomatch
chr13:46840953-46897518	ENSBTAG00000002578	forestomatch
chr13:5466461-5467998	ENSBTAG00000048432	forestomatch
chr13:60540709-60564625	ENSBTAG00000012341	forestomatch
chr14:2906919-2932210	ENSBTAG00000009578	forestomatch
chr14:36938718-37023436	ENSBTAG00000002076	forestomatch
chr14:64811264-64823484	ENSBTAG00000012357	forestomatch
chr14:71324979-71366106	ENSBTAG00000047532	forestomatch
chr14:81192272-81224786	ENSBTAG00000015333	forestomatch
chr14:81332224-81333613	ENSBTAG00000015341	forestomatch
chr15:16998684-17025903	ENSBTAG00000010642	forestomatch
chr15:42659204-42672334	ENSBTAG00000043981	forestomatch
chr15:42659204-42690657	ENSBTAG00000043981	forestomatch
chr15:63947057-63949982	ENSBTAG00000014884	forestomatch
chr16:30084571-30090812	ENSBTAG00000022777	forestomatch
chr16:37643071-37658814	ENSBTAG00000017727	forestomatch
chr16:45568764-45578546	ENSBTAG00000051176	forestomatch
chr1:66201398-66215011	ENSBTAG00000008862	forestomatch
chr1:69766026-69788579	ENSBTAG00000050482	forestomatch
chr1:70258271-70289666	ENSBTAG00000032839	forestomatch
chr1:71571651-71593136	ENSBTAG00000020378	forestomatch
chr17:29644054-29653374	ENSBTAG00000012135	forestomatch
chr18:16683804-16726407	ENSBTAG00000010867	forestomatch
chr18:22207984-22225683	ENSBTAG00000012501	forestomatch
chr1:83281284-83284800	ENSBTAG00000014460	forestomatch
chr18:44632232-44654584	ENSBTAG00000000630	forestomatch
chr18:64753609-64755102	ENSBTAG00000009460	forestomatch
chr1:87431630-87457859	ENSBTAG00000005946	forestomatch
chr19:33815629-33839827	ENSBTAG00000030977	forestomatch
chr19:46223230-46233855	ENSBTAG00000002726	forestomatch
chr20:10350860-10363439	ENSBTAG00000002073	forestomatch
chr20:13447800-13473350	ENSBTAG00000007321	forestomatch
chr20:2779818-2813854	ENSBTAG00000024801	forestomatch
chr20:2792183-2813854	ENSBTAG00000024801	forestomatch
chr20:35900693-35905467	ENSBTAG00000010423	forestomatch
chr20:35900693-35912729	ENSBTAG00000010423	forestomatch
chr20:35918893-35929496	ENSBTAG00000010423	forestomatch
chr20:35918893-35947086	ENSBTAG00000010423	forestomatch
chr20:38012545-38014602	ENSBTAG00000011334	forestomatch
chr20:5662905-5671513	ENSBTAG00000009995	forestomatch
chr21:14107714-14136985	ENSBTAG00000017776	forestomatch
chr21:14114091-14119939	ENSBTAG00000017776	forestomatch
chr21:16481472-16487938	ENSBTAG00000037383	forestomatch
chr2:117877287-117918496	ENSBTAG00000021653	forestomatch
chr2:117901791-117918496	ENSBTAG00000021653	forestomatch
chr2:117886535-117918496	ENSBTAG00000021653	forestomatch
chr21:31892292-31906159	ENSBTAG00000007382	forestomatch
chr21:42518711-42547435	ENSBTAG00000027024	forestomatch
chr21:42518711-42575774	ENSBTAG00000027024	forestomatch
chr21:61231622-61240569	ENSBTAG00000012833	forestomatch
chr21:61199949-61240569	ENSBTAG00000012833	forestomatch
chr21:61372929-61409967	ENSBTAG00000004054	forestomatch
chr2:16845818-16851591	ENSBTAG00000021726	forestomatch
chr2:17669238-17694828	ENSBTAG00000001861	forestomatch
chr2:17717857-17728102	ENSBTAG00000001861	forestomatch
chr22:34015630-34029892	ENSBTAG00000009541	forestomatch
chr22:43758921-43803237	ENSBTAG00000020802	forestomatch
chr22:44361764-44371194	ENSBTAG00000019748	forestomatch
chr23:17883934-17893768	ENSBTAG00000020012	forestomatch
chr24:1000109-1015449	ENSBTAG00000001224	forestomatch
chr24:21080626-21083841	ENSBTAG00000005497	forestomatch
chr24:36970366-36976886	ENSBTAG00000003354	forestomatch
chr24:45642438-45647837	ENSBTAG00000012067	forestomatch
chr24:50545038-50564734	ENSBTAG00000006919	forestomatch
chr2:4724653-4731325	ENSBTAG00000005987	forestomatch
chr2:47722421-47730325	ENSBTAG00000019592	forestomatch
chr2:48309833-48316688	ENSBTAG00000018114	forestomatch
chr24:923671-1015449	ENSBTAG00000001224	forestomatch
chr24:973729-1015449	ENSBTAG00000001224	forestomatch
chr25:10449318-10457422	ENSBTAG00000014826	forestomatch
chr25:10769389-10775248	ENSBTAG00000026371	forestomatch
chr26:14295512-14321625	ENSBTAG00000021116	forestomatch
chr26:16842420-16856923	ENSBTAG00000002880	forestomatch
chr26:21777019-21779293	ENSBTAG00000012077	forestomatch
chr27:14380525-14402792	ENSBTAG00000007422	forestomatch
chr27:36889230-36898049	ENSBTAG00000004015	forestomatch
chr27:37822781-37825741	ENSBTAG00000025003	forestomatch
chr27:42376481-42409059	ENSBTAG00000047930	forestomatch
chr28:10424522-10445010	ENSBTAG00000022886	forestomatch
chr28:24511717-24532458	ENSBTAG00000014029	forestomatch
chr28:24993214-24999231	ENSBTAG00000037756	forestomatch
chr28:39358974-39396819	ENSBTAG00000017611	forestomatch
chr28:4599585-4618548	ENSBTAG00000050839	forestomatch
chr28:4649279-4665933	ENSBTAG00000050839	forestomatch
chr3:15172900-15191048	ENSBTAG00000003954	forestomatch
chr3:52289851-52347489	ENSBTAG00000011200	forestomatch
chr3:52326036-52347489	ENSBTAG00000011200	forestomatch
chr3:57682339-57695712	ENSBTAG00000012907	forestomatch
chr3:66721233-66740374	ENSBTAG00000008926	forestomatch
chr3:78370051-78376194	ENSBTAG00000005443	forestomatch
chr3:82960708-82984428	ENSBTAG00000019877	forestomatch
chr3:85848224-85857208	ENSBTAG00000051542	forestomatch
chr3:86640985-86678412	ENSBTAG00000030669	forestomatch
chr3:89490468-89495015	ENSBTAG00000018747	forestomatch
chr3:89490468-89507722	ENSBTAG00000018747	forestomatch
chr3:93331571-93365353	ENSBTAG00000003746	forestomatch
chr3:93341090-93365353	ENSBTAG00000003746	forestomatch
chr3:94051338-94083877	ENSBTAG00000014289	forestomatch
chr4:10622747-10647235	ENSBTAG00000014255	forestomatch
chr4:46224737-46270149	ENSBTAG00000009207	forestomatch
chr4:63686128-63697966	ENSBTAG00000006528	forestomatch
chr4:67415458-67422158	ENSBTAG00000018909	forestomatch
chr4:81032117-81041801	ENSBTAG00000001528	forestomatch
chr4:86568131-86586880	ENSBTAG00000012128	forestomatch
chr4:88007425-88027946	ENSBTAG00000004643	forestomatch
chr4:9837887-9863506	ENSBTAG00000024431	forestomatch
chr5:33935894-33951628	ENSBTAG00000000859	forestomatch
chr5:33940563-33951628	ENSBTAG00000000859	forestomatch
chr5:44567381-44580289	ENSBTAG00000007323	forestomatch
chr5:89187655-89199723	ENSBTAG00000017260	forestomatch
chr6:18916073-18935866	ENSBTAG00000004227	forestomatch
chr6:18916073-18981570	ENSBTAG00000004227	forestomatch
chr6:19460096-19473340	ENSBTAG00000033648	forestomatch
chr6:37493102-37506353	ENSBTAG00000046561	forestomatch
chr6:4641772-4704816	ENSBTAG00000012111	forestomatch
chr6:58283835-58305578	ENSBTAG00000006044	forestomatch
chr6:83364267-83375215	ENSBTAG00000006837	forestomatch
chr6:92588119-92605739	ENSBTAG00000018360	forestomatch
chr7:102153371-102161566	ENSBTAG00000001485	forestomatch
chr7:22747774-22779733	ENSBTAG00000025443	forestomatch
chr7:22798805-22805487	ENSBTAG00000025443	forestomatch
chr7:50349093-50365283	ENSBTAG00000033747	forestomatch
chr7:83426962-83445655	ENSBTAG00000014906	forestomatch
chr7:93225314-93316219	ENSBTAG00000050195	forestomatch
chr8:25144468-25159245	ENSBTAG00000019843	forestomatch
chr8:38717329-38741975	ENSBTAG00000047550	forestomatch
chr8:48588859-48595775	ENSBTAG00000009417	forestomatch
chr8:61946440-61961703	ENSBTAG00000014934	forestomatch
chr8:75633254-75640644	ENSBTAG00000000320	forestomatch
chr8:78917399-78945074	ENSBTAG00000001257	forestomatch
chr8:78944361-78958409	ENSBTAG00000001257	forestomatch
chr8:78944361-79007107	ENSBTAG00000001257	forestomatch
chr8:82574792-82601730	ENSBTAG00000020626	forestomatch
chr9:25277577-25308572	ENSBTAG00000001957	forestomatch
chr9:39203796-39209354	ENSBTAG00000009239	forestomatch
chr9:50839653-50863408	ENSBTAG00000005729	forestomatch
chr9:62394342-62396916	ENSBTAG00000016967	forestomatch
chr9:74673223-74679051	ENSBTAG00000009065	forestomatch
chr9:93454311-93533537	ENSBTAG00000002728	forestomatch
chr9:96514081-96519318	ENSBTAG00000039080	forestomatch
chr9:96514081-96553869	ENSBTAG00000039080	forestomatch
chr9:98867741-98889942	ENSBTAG00000011593	forestomatch
chr9:98867741-98942955	ENSBTAG00000011593	forestomatch
chrX:123229582-123234218	ENSBTAG00000021962	forestomatch
chrX:74712672-74790062	ENSBTAG00000038434	forestomatch
chrX:74787717-74845525	ENSBTAG00000038434	forestomatch
chr10:51573882-51652561	ENSBTAG00000005481	forestomatch
chr11:3893760-3955954	ENSBTAG00000010388	forestomatch
chr1:139275002-139289895	ENSBTAG00000013602	forestomatch
chr1:155464768-155507796	ENSBTAG00000021158	forestomatch
chr11:73625523-73641182	ENSBTAG00000019983	forestomatch
chr11:75107374-75190009	ENSBTAG00000017255	forestomatch
chr1:29258390-29266623	ENSBTAG00000036262	forestomatch
chr13:35241851-35255021	ENSBTAG00000004387	forestomatch
chr13:40626444-40663217	ENSBTAG00000011304	forestomatch
chr20:4799730-4804703	ENSBTAG00000002020	forestomatch
chr21:47503840-47535922	ENSBTAG00000000655	forestomatch
chr21:7262127-7306409	ENSBTAG00000000539	forestomatch
chr22:44361764-44401398	ENSBTAG00000019748	forestomatch
chr23:16337789-16346975	ENSBTAG00000005967	forestomatch
chr23:20090211-20091620	ENSBTAG00000004347	forestomatch
chr24:30682893-30712933	ENSBTAG00000011531	forestomatch
chr25:9651927-9667435	ENSBTAG00000005208	forestomatch
chr3:112530469-112535239	ENSBTAG00000014079	forestomatch
chr3:15121688-15173002	ENSBTAG00000003954	forestomatch
chr3:52287336-52329861	ENSBTAG00000011200	forestomatch
chr3:60166527-60190841	ENSBTAG00000003322	forestomatch
chr4:95136709-95175955	ENSBTAG00000010437	forestomatch
chr6:86033636-86039259	ENSBTAG00000018531	forestomatch
chr7:98110772-98123235	ENSBTAG00000020860	forestomatch
chr8:27036086-27083882	ENSBTAG00000001847	forestomatch
chr9:69799938-69815551	ENSBTAG00000021830	forestomatch
chr9:82053740-82091670	ENSBTAG00000009665	forestomatch
chr9:96514081-96567413	ENSBTAG00000039080	forestomatch
chr1:42146951-42166606	ENSBTAG00000047147	forestomatch
chr16:40081705-40095908	ENSBTAG00000010169	forestomatch
chr19:21505567-21515221	ENSBTAG00000012371	forestomatch
chr20:7841467-7890777	ENSBTAG00000005633	forestomatch
chr22:44361764-44400670	ENSBTAG00000019748	forestomatch
chr26:16879296-16907581	ENSBTAG00000002880	forestomatch
chr28:19326126-19346151	ENSBTAG00000001573	forestomatch
chr5:38236544-38268794	ENSBTAG00000008595	forestomatch
chr7:22760501-22805487	ENSBTAG00000025443	forestomatch
chr7:94875866-94910355	ENSBTAG00000020178	forestomatch
chr8:59497192-59515229	ENSBTAG00000011397	forestomatch
chr14:31263463-31279395	ENSBTAG00000014689	forestomatch
chr4:31635827-31668079	ENSBTAG00000004575	forestomatch
chr4:85792794-85798609	ENSBTAG00000002938	forestomatch
chr1:152255432-152273841	ENSBTAG00000006479	forestomatch
chr11:59988191-59992882	ENSBTAG00000006027	forestomatch
chr1:71587986-71610845	ENSBTAG00000020378	forestomatch
chr21:47483888-47521389	ENSBTAG00000000655	forestomatch
chr22:50312607-50317551	ENSBTAG00000006328	forestomatch
chr28:10185180-10204214	ENSBTAG00000022886	forestomatch
chr8:38029250-38033518	ENSBTAG00000043987	forestomatch
chr10:75261050-75292491	ENSBTAG00000011379	forestomatch
chr10:75248664-75292491	ENSBTAG00000011379	forestomatch
chr1:95824090-95837654	ENSBTAG00000017490	forestomatch
chr2:17896050-17940048	ENSBTAG00000027875	forestomatch
chr28:10219927-10222367	ENSBTAG00000022886	forestomatch
chr5:68548072-68553114	ENSBTAG00000006326	forestomatch
chr24:30565120-30595957	ENSBTAG00000004257	forestomatch
chr28:4614455-4665933	ENSBTAG00000050839	forestomatch
chr3:44563519-44579289	ENSBTAG00000031461	forestomatch
chr11:15052623-15054046	ENSBTAG00000027932	abomasum
chr11:67748032-67756343	ENSBTAG00000017626	abomasum
chr12:15592271-15605303	ENSBTAG00000017907	abomasum
chr12:21375510-21376681	ENSBTAG00000010353	abomasum
chr14:63827244-63833260	ENSBTAG00000001254	abomasum
chr15:42152972-42165487	ENSBTAG00000015824	abomasum
chr17:10459294-10460222	ENSBTAG00000010381	abomasum
chr2:106472935-106479778	ENSBTAG00000016572	abomasum
chr21:67990226-67992381	ENSBTAG00000016282	abomasum
chr2:44048466-44051478	ENSBTAG00000001887	abomasum
chr25:28113774-28114720	ENSBTAG00000000390	abomasum
chr25:3118636-3148399	ENSBTAG00000026403	abomasum
chr26:786533-801014	ENSBTAG00000011197	abomasum
chr2:89579719-89582145	ENSBTAG00000031473	abomasum
chr3:98890782-98896599	ENSBTAG00000019956	abomasum
chr6:108673878-108692821	ENSBTAG00000003218	abomasum
chr6:36096169-36101664	ENSBTAG00000010120	abomasum
chr7:26432072-26453197	ENSBTAG00000021977	abomasum
chr7:26447892-26453197	ENSBTAG00000021977	abomasum
chr8:109925844-109926718	ENSBTAG00000006532	abomasum
chr8:63870510-63873851	ENSBTAG00000009037	abomasum
chrX:51024700-51034494	ENSBTAG00000021254	abomasum
chr1:148549308-148565644	ENSBTAG00000014306	abomasum
chr16:65762842-65769153	ENSBTAG00000019264	abomasum
chr11:15052623-15054046	ENSBTAG00000027932	BMECs
chr1:2103083-2108282	ENSBTAG00000012899	BMECs
chr3:101148684-101152702	ENSBTAG00000019010	BMECs
chr3:74875958-74898854	ENSBTAG00000015482	BMECs
chr5:90483391-90507724	ENSBTAG00000010818	BMECs
chr11:48143994-48147804	ENSBTAG00000021140	BMECs
chr3:43147205-43156302	ENSBTAG00000015778	BMECs
chr14:69500130-69503235	ENSBTAG00000004902	pancreas
chr22:43682800-43695130	ENSBTAG00000020802	pancreas
chr2:61606784-61611073	ENSBTAG00000015169	pancreas
chr10:9221026-9239068	ENSBTAG00000005016	pancreas
chr10:10356623-10365595	ENSBTAG00000025856	pancreas
chrX:137177605-137187356	ENSBTAG00000046084	pancreas
chr3:31896886-31979154	ENSBTAG00000005973	pancreas
chr10:4072826-4079033	ENSBTAG00000001895	Sublingual gland
chr10:79558351-79561610	ENSBTAG00000001950	Sublingual gland
chr11:103422206-103423378	ENSBTAG00000006008	Sublingual gland
chr1:117560934-117567236	ENSBTAG00000009106	Sublingual gland
chr11:20383912-20413368	ENSBTAG00000032905	Sublingual gland
chr1:146091627-146093485	ENSBTAG00000030670	Sublingual gland
chr11:96470060-96487778	ENSBTAG00000010271	Sublingual gland
chr12:12012724-12030246	ENSBTAG00000001133	Sublingual gland
chr12:19135636-19136665	ENSBTAG00000034269	Sublingual gland
chr12:2495048-2509457	ENSBTAG00000012443	Sublingual gland
chr12:27990130-27999559	ENSBTAG00000021815	Sublingual gland
chr12:50414118-50414706	ENSBTAG00000005760	Sublingual gland
chr13:46296304-46312046	ENSBTAG00000000683	Sublingual gland
chr13:46694418-46708518	ENSBTAG00000006531	Sublingual gland
chr13:51291457-51291810	ENSBTAG00000007920	Sublingual gland
chr1:43153441-43171923	ENSBTAG00000014889	Sublingual gland
chr15:20465437-20484054	ENSBTAG00000011793	Sublingual gland
chr15:63706845-63710044	ENSBTAG00000008613	Sublingual gland
chr1:56636115-56637464	ENSBTAG00000001209	Sublingual gland
chr15:74221543-74238640	ENSBTAG00000019644	Sublingual gland
chr1:69145866-69151991	ENSBTAG00000013727	Sublingual gland
chr17:28865312-28873953	ENSBTAG00000013611	Sublingual gland
chr17:35328781-35329538	ENSBTAG00000048798	Sublingual gland
chr17:61907701-61912550	ENSBTAG00000008762	Sublingual gland
chr17:68015072-68016763	ENSBTAG00000015075	Sublingual gland
chr18:13399321-13405618	ENSBTAG00000023745	Sublingual gland
chr18:54183329-54193193	ENSBTAG00000002676	Sublingual gland
chr19:18994534-18996018	ENSBTAG00000005008	Sublingual gland
chr19:62550167-62591150	ENSBTAG00000033680	Sublingual gland
chr20:10043517-10047288	ENSBTAG00000000363	Sublingual gland
chr2:118344658-118401827	ENSBTAG00000037702	Sublingual gland
chr21:41240232-41244306	ENSBTAG00000001617	Sublingual gland
chr21:56487087-56518364	ENSBTAG00000003375	Sublingual gland
chr21:57913322-57915074	ENSBTAG00000046185	Sublingual gland
chr2:24115564-24116042	ENSBTAG00000017266	Sublingual gland
chr22:50629476-50629878	ENSBTAG00000011580	Sublingual gland
chr22:5129234-5133889	ENSBTAG00000019832	Sublingual gland
chr23:18367139-18376200	ENSBTAG00000032887	Sublingual gland
chr23:41395172-41422670	ENSBTAG00000012939	Sublingual gland
chr24:41912163-41915779	ENSBTAG00000017279	Sublingual gland
chr24:42301178-42302847	ENSBTAG00000011171	Sublingual gland
chr24:44298866-44299511	ENSBTAG00000018088	Sublingual gland
chr25:14411133-14413968	ENSBTAG00000021090	Sublingual gland
chr25:25663458-25671975	ENSBTAG00000010309	Sublingual gland
chr25:33085865-33087640	ENSBTAG00000011875	Sublingual gland
chr25:41844482-41849410	ENSBTAG00000046498	Sublingual gland
chr25:9655411-9657306	ENSBTAG00000005208	Sublingual gland
chr26:24551819-24555665	ENSBTAG00000001017	Sublingual gland
chr26:9402053-9406122	ENSBTAG00000000806	Sublingual gland
chr27:33488703-33489425	ENSBTAG00000001529	Sublingual gland
chr28:1436731-1439371	ENSBTAG00000004965	Sublingual gland
chr28:24511717-24532463	ENSBTAG00000014029	Sublingual gland
chr28:24498856-24532463	ENSBTAG00000014029	Sublingual gland
chr3:120687355-120689762	ENSBTAG00000013253	Sublingual gland
chr3:25323243-25340223	ENSBTAG00000016387	Sublingual gland
chr3:83066541-83074928	ENSBTAG00000019877	Sublingual gland
chr3:931558-942009	ENSBTAG00000002823	Sublingual gland
chr3:97844094-97845309	ENSBTAG00000003128	Sublingual gland
chr4:5144842-5145850	ENSBTAG00000017086	Sublingual gland
chr4:65962242-65971566	ENSBTAG00000000260	Sublingual gland
chr5:107807498-107808323	ENSBTAG00000013658	Sublingual gland
chr5:107846803-107854801	ENSBTAG00000013658	Sublingual gland
chr5:110930788-110931145	ENSBTAG00000017439	Sublingual gland
chr5:119720277-119728007	ENSBTAG00000018660	Sublingual gland
chr5:77155509-77156329	ENSBTAG00000011399	Sublingual gland
chr5:88732100-88734274	ENSBTAG00000021078	Sublingual gland
chr6:116661388-116667023	ENSBTAG00000007986	Sublingual gland
chr6:34322479-34329244	ENSBTAG00000019808	Sublingual gland
chr6:36340828-36356325	ENSBTAG00000020536	Sublingual gland
chr7:16352927-16353378	ENSBTAG00000018894	Sublingual gland
chr7:27062847-27066210	ENSBTAG00000006797	Sublingual gland
chr7:38400383-38421345	ENSBTAG00000001707	Sublingual gland
chr7:46847797-46848546	ENSBTAG00000016105	Sublingual gland
chr7:50134385-50146696	ENSBTAG00000014182	Sublingual gland
chr7:609896-612126	ENSBTAG00000017362	Sublingual gland
chr8:100860820-100871121	ENSBTAG00000006712	Sublingual gland
chr9:13110225-13117956	ENSBTAG00000044053	Sublingual gland
chr9:86934085-86952155	ENSBTAG00000010204	Sublingual gland
chr9:94818252-94820467	ENSBTAG00000052673	Sublingual gland
chrMT:6890-7078	ENSBTAG00000043561	Sublingual gland
chrX:138706471-138708640	ENSBTAG00000013341	Sublingual gland
chrX:91604568-91611334	ENSBTAG00000003855	Sublingual gland
chr11:11351900-11353131	ENSBTAG00000006162	Sublingual gland
chr11:20394731-20413368	ENSBTAG00000032905	Sublingual gland
chr20:10017676-10023461	ENSBTAG00000000363	Sublingual gland
chr21:44942582-44948098	ENSBTAG00000003419	Sublingual gland
chr2:27995618-27998352	ENSBTAG00000017162	Sublingual gland
chr8:104251374-104255660	ENSBTAG00000000575	Sublingual gland
chr11:20383912-20405484	ENSBTAG00000032905	Sublingual gland
chr19:31128370-31142014	ENSBTAG00000035706	Sublingual gland
chr19:48740616-48743556	ENSBTAG00000019853	Sublingual gland
chr1:95172828-95179108	ENSBTAG00000019376	Sublingual gland
chr20:13580014-13591711	ENSBTAG00000000415	Sublingual gland
chr20:17923593-17923950	ENSBTAG00000021224	Sublingual gland
chr22:58495939-58509505	ENSBTAG00000003665	Sublingual gland
chr7:15561162-15563528	ENSBTAG00000012314	Sublingual gland
chr10:8202183-8202514	ENSBTAG00000034823	Sublingual gland
chr19:48745781-48760828	ENSBTAG00000019853	Sublingual gland
chr21:32267787-32285956	ENSBTAG00000005145	Sublingual gland
chr3:58498111-58501861	ENSBTAG00000052722	Sublingual gland
chr17:4362618-4367977	ENSBTAG00000008816	Sublingual gland
chr29:31841329-31849080	ENSBTAG00000002341	Sublingual gland
chr4:93495932-93503489	ENSBTAG00000014273	Sublingual gland
chr5:49329980-49338034	ENSBTAG00000026962	Sublingual gland
chr25:433215-445005	ENSBTAG00000016591	Sublingual gland
chr20:14078478-14079857	ENSBTAG00000016963	Sublingual gland
chr1:143820269-143847270	ENSBTAG00000018189	Sublingual gland
chr10:19001908-19002819	ENSBTAG00000007433	large intestine
chr10:37102049-37115057	ENSBTAG00000015138	large intestine
chr10:43384111-43384718	ENSBTAG00000014792	large intestine
chr10:53028883-53042492	ENSBTAG00000002586	large intestine
chr11:103422206-103423378	ENSBTAG00000006008	large intestine
chr11:20923193-20935537	ENSBTAG00000020567	large intestine
chr11:21184503-21192187	ENSBTAG00000014679	large intestine
chr1:22113045-22141805	ENSBTAG00000052575	large intestine
chr12:52358451-52373736	ENSBTAG00000018851	large intestine
chr13:12267005-12272575	ENSBTAG00000000291	large intestine
chr13:64094219-64112876	ENSBTAG00000007930	large intestine
chr14:37272721-37274376	ENSBTAG00000008864	large intestine
chr14:64132877-64140121	ENSBTAG00000050156	large intestine
chr14:65561544-65562382	ENSBTAG00000026234	large intestine
chr14:70484256-70486303	ENSBTAG00000044190	large intestine
chr15:17756014-17762658	ENSBTAG00000012885	large intestine
chr16:60186559-60211264	ENSBTAG00000010718	large intestine
chr16:60193207-60211264	ENSBTAG00000010718	large intestine
chr17:10140558-10168577	ENSBTAG00000002531	large intestine
chr17:10089940-10168577	ENSBTAG00000002531	large intestine
chr17:39756193-39820271	ENSBTAG00000012450	large intestine
chr17:42351622-42369285	ENSBTAG00000043959	large intestine
chr17:4760487-4793930	ENSBTAG00000008438	large intestine
chr17:53537126-53546660	ENSBTAG00000009602	large intestine
chr17:53540320-53546660	ENSBTAG00000009602	large intestine
chr17:9589539-9591304	ENSBTAG00000027182	large intestine
chr19:13582235-13598204	ENSBTAG00000017567	large intestine
chr19:62531684-62591150	ENSBTAG00000033680	large intestine
chr20:306612-314250	ENSBTAG00000011895	large intestine
chr20:58571185-58572727	ENSBTAG00000000672	large intestine
chr20:64193504-64197084	ENSBTAG00000005021	large intestine
chr2:122308808-122338681	ENSBTAG00000016818	large intestine
chr22:36787644-36797811	ENSBTAG00000003165	large intestine
chr22:36787644-36819495	ENSBTAG00000003165	large intestine
chr22:36807815-36819495	ENSBTAG00000003165	large intestine
chr22:43682800-43695130	ENSBTAG00000020802	large intestine
chr23:20461612-20464294	ENSBTAG00000020054	large intestine
chr23:3753041-3761524	ENSBTAG00000021237	large intestine
chr24:19995428-20001642	ENSBTAG00000044087	large intestine
chr24:32375194-32406516	ENSBTAG00000023259	large intestine
chr24:35277070-35279415	ENSBTAG00000007705	large intestine
chr26:31440908-31459287	ENSBTAG00000019434	large intestine
chr27:33394857-33413492	ENSBTAG00000013145	large intestine
chr2:7375960-7376210	ENSBTAG00000021466	large intestine
chr28:33577585-33579905	ENSBTAG00000013187	large intestine
chr28:45790369-45799936	ENSBTAG00000020314	large intestine
chr29:1038664-1039763	ENSBTAG00000003552	large intestine
chr29:12447862-12468136	ENSBTAG00000001391	large intestine
chr29:8390128-8391507	ENSBTAG00000005482	large intestine
chr3:105046693-105054661	ENSBTAG00000001629	large intestine
chr3:57682339-57708686	ENSBTAG00000012907	large intestine
chr3:62520649-62599679	ENSBTAG00000012305	large intestine
chr3:931558-942009	ENSBTAG00000002823	large intestine
chr3:931558-935394	ENSBTAG00000002823	large intestine
chr3:97844094-97845309	ENSBTAG00000003128	large intestine
chr5:78868186-78882017	ENSBTAG00000014106	large intestine
chr6:2640523-2663368	ENSBTAG00000034700	large intestine
chr6:36565756-36581822	ENSBTAG00000017704	large intestine
chr6:42042572-42079755	ENSBTAG00000004653	large intestine
chr7:30172188-30217253	ENSBTAG00000017550	large intestine
chr7:38408949-38429435	ENSBTAG00000001707	large intestine
chr7:94795666-94801985	ENSBTAG00000009131	large intestine
chr7:95041857-95080705	ENSBTAG00000004413	large intestine
chr9:67273339-67314008	ENSBTAG00000010229	large intestine
chrX:125157214-125163077	ENSBTAG00000009420	large intestine
chrX:126682574-126687567	ENSBTAG00000002820	large intestine
chr22:21577156-21587438	ENSBTAG00000020455	large intestine
chr22:21687025-21688222	ENSBTAG00000020455	large intestine
chr6:22484974-22500198	ENSBTAG00000005668	large intestine
chr6:22490194-22500198	ENSBTAG00000005668	large intestine
chr1:22189459-22193524	ENSBTAG00000052575	large intestine
chr29:1488989-1499797	ENSBTAG00000035110	large intestine
chr4:32676852-32706779	ENSBTAG00000021313	large intestine
chr4:36384284-36481232	ENSBTAG00000018133	large intestine
chr6:36313562-36329307	ENSBTAG00000020536	large intestine
chr1:9455337-9468029	ENSBTAG00000000648	large intestine
chr26:32708642-32720821	ENSBTAG00000011917	large intestine
chr6:36567613-36592445	ENSBTAG00000017704	large intestine
chr21:2360391-2366410	ENSBTAG00000002487	large intestine
chr23:20444839-20464294	ENSBTAG00000020054	large intestine
chr4:32588628-32661022	ENSBTAG00000021313	large intestine
chr5:29755140-29765202	ENSBTAG00000017395	large intestine
chr21:31231675-31241410	ENSBTAG00000048792	large intestine
chr22:1764967-1807482	ENSBTAG00000018227	large intestine
chr3:51676540-51686438	ENSBTAG00000024269	large intestine
chr6:110703914-110711200	ENSBTAG00000018638	large intestine
chr6:22497055-22500198	ENSBTAG00000005668	large intestine
chr10:37666479-37670990	ENSBTAG00000008866	small intestine
chr10:4072826-4079033	ENSBTAG00000001895	small intestine
chr10:53675730-53691828	ENSBTAG00000052391	small intestine
chr10:54013955-54082768	ENSBTAG00000031433	small intestine
chr10:92041679-92057628	ENSBTAG00000021708	small intestine
chr11:100322682-100352748	ENSBTAG00000020313	small intestine
chr11:100339068-100352748	ENSBTAG00000020313	small intestine
chr11:101097686-101098710	ENSBTAG00000017976	small intestine
chr11:102361302-102371324	ENSBTAG00000024822	small intestine
chr11:105305681-105312830	ENSBTAG00000047998	small intestine
chr11:10954596-10961241	ENSBTAG00000011172	small intestine
chr11:140624-160777	ENSBTAG00000020646	small intestine
chr11:15784704-15800558	ENSBTAG00000019839	small intestine
chr11:40725822-40728475	ENSBTAG00000033801	small intestine
chr1:153274403-153277811	ENSBTAG00000004891	small intestine
chr11:66567354-66573186	ENSBTAG00000010595	small intestine
chr11:66880594-66898768	ENSBTAG00000018401	small intestine
chr11:88523145-88524496	ENSBTAG00000007963	small intestine
chr1:22113045-22141805	ENSBTAG00000052575	small intestine
chr12:24027288-24027692	ENSBTAG00000009405	small intestine
chr12:24062511-24063030	ENSBTAG00000009405	small intestine
chr12:77257634-77261534	ENSBTAG00000007066	small intestine
chr13:16463314-16498437	ENSBTAG00000005915	small intestine
chr13:16474047-16514988	ENSBTAG00000005915	small intestine
chr13:16496979-16514988	ENSBTAG00000005915	small intestine
chr13:21676948-21703423	ENSBTAG00000009475	small intestine
chr13:25479106-25480627	ENSBTAG00000021857	small intestine
chr13:31161641-31211566	ENSBTAG00000027446	small intestine
chr13:33211180-33212874	ENSBTAG00000001552	small intestine
chr13:33798194-33825047	ENSBTAG00000020053	small intestine
chr13:34621633-34640826	ENSBTAG00000027444	small intestine
chr13:34621633-34642676	ENSBTAG00000027444	small intestine
chr13:38333730-38334366	ENSBTAG00000051618	small intestine
chr13:42993494-43020288	ENSBTAG00000019197	small intestine
chr14:12365660-12382280	ENSBTAG00000051356	small intestine
chr14:21513184-21523152	ENSBTAG00000000878	small intestine
chr14:64616771-64620000	ENSBTAG00000012357	small intestine
chr14:65032294-65033390	ENSBTAG00000012357	small intestine
chr14:65561544-65562382	ENSBTAG00000026234	small intestine
chr14:69551722-69582760	ENSBTAG00000013621	small intestine
chr14:71324979-71366106	ENSBTAG00000047532	small intestine
chr14:80867699-80873069	ENSBTAG00000003588	small intestine
chr14:80871370-80873069	ENSBTAG00000003588	small intestine
chr15:20319343-20343643	ENSBTAG00000004672	small intestine
chr15:37909046-37913982	ENSBTAG00000010419	small intestine
chr15:40214572-40238681	ENSBTAG00000000700	small intestine
chr15:43866946-43870294	ENSBTAG00000005356	small intestine
chr15:4439756-4445416	ENSBTAG00000034827	small intestine
chr15:4439774-4445416	ENSBTAG00000034827	small intestine
chr15:6509421-6525366	ENSBTAG00000039307	small intestine
chr15:6525184-6569679	ENSBTAG00000039307	small intestine
chr1:57984210-57985347	ENSBTAG00000013909	small intestine
chr16:12172880-12176699	ENSBTAG00000013812	small intestine
chr16:1595892-1597304	ENSBTAG00000017352	small intestine
chr16:43437869-43448577	ENSBTAG00000010401	small intestine
chr16:43440146-43448577	ENSBTAG00000010401	small intestine
chr1:67585875-67626668	ENSBTAG00000014797	small intestine
chr1:70960475-70965982	ENSBTAG00000007577	small intestine
chr17:10140558-10168577	ENSBTAG00000002531	small intestine
chr17:10089940-10168577	ENSBTAG00000002531	small intestine
chr17:10140558-10162178	ENSBTAG00000002531	small intestine
chr17:10140558-10194069	ENSBTAG00000002531	small intestine
chr17:10140558-10198203	ENSBTAG00000002531	small intestine
chr17:10260341-10308927	ENSBTAG00000002531	small intestine
chr17:29640219-29653374	ENSBTAG00000012135	small intestine
chr17:4073764-4080844	ENSBTAG00000016625	small intestine
chr17:4760487-4793930	ENSBTAG00000008438	small intestine
chr17:4771653-4793930	ENSBTAG00000008438	small intestine
chr17:48710539-48711428	ENSBTAG00000046256	small intestine
chr17:6999247-7023196	ENSBTAG00000018546	small intestine
chr17:71352244-71352710	ENSBTAG00000024708	small intestine
chr18:43382423-43386937	ENSBTAG00000004864	small intestine
chr18:43371696-43382610	ENSBTAG00000004864	small intestine
chr1:87898553-87908418	ENSBTAG00000009232	small intestine
chr19:12467690-12474277	ENSBTAG00000004489	small intestine
chr19:13582235-13598204	ENSBTAG00000017567	small intestine
chr19:33815629-33839827	ENSBTAG00000030977	small intestine
chr20:2779818-2796951	ENSBTAG00000024801	small intestine
chr20:62998120-63001112	ENSBTAG00000017885	small intestine
chr20:64193504-64197084	ENSBTAG00000005021	small intestine
chr21:24158974-24187869	ENSBTAG00000004645	small intestine
chr21:24177033-24187869	ENSBTAG00000004645	small intestine
chr21:24179748-24187869	ENSBTAG00000004645	small intestine
chr2:127249765-127250419	ENSBTAG00000021781	small intestine
chr2:130735074-130754601	ENSBTAG00000001700	small intestine
chr2:17669238-17694828	ENSBTAG00000001861	small intestine
chr22:17603485-17615103	ENSBTAG00000012142	small intestine
chr22:1788969-1802249	ENSBTAG00000018227	small intestine
chr22:21687772-21688222	ENSBTAG00000020455	small intestine
chr22:52016112-52017705	ENSBTAG00000031567	small intestine
chr23:3019706-3022633	ENSBTAG00000005362	small intestine
chr23:3019706-3033966	ENSBTAG00000005362	small intestine
chr23:3068947-3076989	ENSBTAG00000018879	small intestine
chr23:3753041-3761524	ENSBTAG00000021237	small intestine
chr24:39905227-39906182	ENSBTAG00000019036	small intestine
chr24:43420145-43429866	ENSBTAG00000009139	small intestine
chr24:49019144-49020787	ENSBTAG00000000024	small intestine
chr25:25202062-25202330	ENSBTAG00000006129	small intestine
chr25:39890205-39912307	ENSBTAG00000004035	small intestine
chr26:31512401-31538834	ENSBTAG00000007709	small intestine
chr26:46513189-46579400	ENSBTAG00000031890	small intestine
chr27:29181161-29181456	ENSBTAG00000005454	small intestine
chr2:7375960-7376210	ENSBTAG00000021466	small intestine
chr28:29134787-29141823	ENSBTAG00000032996	small intestine
chr28:33577585-33579905	ENSBTAG00000013187	small intestine
chr28:35037466-35039526	ENSBTAG00000003877	small intestine
chr29:1036135-1039763	ENSBTAG00000003552	small intestine
chr29:1478267-1499797	ENSBTAG00000035110	small intestine
chr2:93621869-93623038	ENSBTAG00000010293	small intestine
chr3:105046693-105054661	ENSBTAG00000001629	small intestine
chr3:105053000-105096234	ENSBTAG00000001629	small intestine
chr3:105062330-105096234	ENSBTAG00000001629	small intestine
chr3:105069119-105096234	ENSBTAG00000001629	small intestine
chr3:115240732-115271850	ENSBTAG00000016504	small intestine
chr3:16148476-16149097	ENSBTAG00000018474	small intestine
chr3:23342442-23345580	ENSBTAG00000007909	small intestine
chr3:30734624-30740486	ENSBTAG00000014294	small intestine
chr3:42373202-42395373	ENSBTAG00000019027	small intestine
chr3:51530825-51533860	ENSBTAG00000024269	small intestine
chr3:6641143-6651318	ENSBTAG00000005976	small intestine
chr3:87355440-87364886	ENSBTAG00000013961	small intestine
chr3:931558-942009	ENSBTAG00000002823	small intestine
chr3:97804066-97812755	ENSBTAG00000003128	small intestine
chr4:32363510-32368872	ENSBTAG00000054987	small intestine
chr4:40060801-40082374	ENSBTAG00000006138	small intestine
chr4:44394266-44400228	ENSBTAG00000014161	small intestine
chr4:78985522-78988990	ENSBTAG00000010671	small intestine
chr4:85607636-85609955	ENSBTAG00000002938	small intestine
chr4:94697873-94797237	ENSBTAG00000049855	small intestine
chr4:94734032-94797237	ENSBTAG00000049855	small intestine
chr4:94773911-94823075	ENSBTAG00000049855	small intestine
chr5:103411171-103413497	ENSBTAG00000004840	small intestine
chr5:101147640-101147871	ENSBTAG00000003291	small intestine
chr5:101135103-101147871	ENSBTAG00000003291	small intestine
chr5:107865515-107891851	ENSBTAG00000013658	small intestine
chr5:10800895-10820190	ENSBTAG00000018694	small intestine
chr5:109230070-109235547	ENSBTAG00000048271	small intestine
chr5:119706410-119720520	ENSBTAG00000018660	small intestine
chr5:36698585-36703048	ENSBTAG00000021105	small intestine
chr5:42383260-42440385	ENSBTAG00000020914	small intestine
chr5:48450799-48472074	ENSBTAG00000044017	small intestine
chr5:5036660-5044905	ENSBTAG00000011591	small intestine
chr5:67714838-67729139	ENSBTAG00000020933	small intestine
chr5:82804352-82824522	ENSBTAG00000006985	small intestine
chr5:9138251-9224272	ENSBTAG00000043949	small intestine
chr5:9338954-9378424	ENSBTAG00000014609	small intestine
chr5:9350017-9378424	ENSBTAG00000014609	small intestine
chr5:94797511-94797950	ENSBTAG00000002174	small intestine
chr5:95412760-95425519	ENSBTAG00000003221	small intestine
chr5:97624872-97631464	ENSBTAG00000011761	small intestine
chr6:101605147-101616047	ENSBTAG00000014947	small intestine
chr6:42042572-42079755	ENSBTAG00000004653	small intestine
chr6:85215367-85215944	ENSBTAG00000001249	small intestine
chr6:89111908-89160395	ENSBTAG00000043960	small intestine
chr7:12547513-12548045	ENSBTAG00000018229	small intestine
chr7:15997171-15998931	ENSBTAG00000030929	small intestine
chr7:18570922-18575384	ENSBTAG00000001796	small intestine
chr7:30172188-30217253	ENSBTAG00000017550	small intestine
chr7:30185450-30217253	ENSBTAG00000017550	small intestine
chr7:81600437-81620219	ENSBTAG00000013856	small intestine
chr7:95077671-95080705	ENSBTAG00000004413	small intestine
chr8:26927261-26940431	ENSBTAG00000001847	small intestine
chr8:27134350-27153764	ENSBTAG00000001847	small intestine
chr8:27926053-27928023	ENSBTAG00000003669	small intestine
chr8:44547715-44551525	ENSBTAG00000033190	small intestine
chr8:46302819-46308242	ENSBTAG00000017369	small intestine
chr8:77094604-77169004	ENSBTAG00000020436	small intestine
chr8:77103145-77169004	ENSBTAG00000020436	small intestine
chr8:77120718-77169004	ENSBTAG00000020436	small intestine
chr8:77120718-77159580	ENSBTAG00000020436	small intestine
chr8:77126502-77169004	ENSBTAG00000020436	small intestine
chr8:77134040-77143882	ENSBTAG00000020436	small intestine
chr8:77134040-77159580	ENSBTAG00000020436	small intestine
chr8:77134040-77169004	ENSBTAG00000020436	small intestine
chr8:77143675-77169004	ENSBTAG00000020436	small intestine
chr8:77151420-77169004	ENSBTAG00000020436	small intestine
chr8:83211560-83255301	ENSBTAG00000011589	small intestine
chr8:84134238-84137252	ENSBTAG00000024081	small intestine
chr8:96716021-96718306	ENSBTAG00000019187	small intestine
chr9:13232815-13239017	ENSBTAG00000013222	small intestine
chr9:15276391-15293472	ENSBTAG00000005869	small intestine
chr9:38354975-38360916	ENSBTAG00000013837	small intestine
chr9:41167265-41169464	ENSBTAG00000003015	small intestine
chr9:62670200-62673017	ENSBTAG00000046612	small intestine
chr9:67273339-67314008	ENSBTAG00000010229	small intestine
chr9:81813564-81824782	ENSBTAG00000009665	small intestine
chr9:86827434-86843115	ENSBTAG00000032024	small intestine
chr9:86934085-86952155	ENSBTAG00000010204	small intestine
chrX:126682574-126687567	ENSBTAG00000002820	small intestine
[truncated: 172 more rows]
