# Supplementary material for: Pan-tissue transcriptomic profiling of dairy cattle
Source: J Anim Sci Biotechnol. 2026 Jun 14;17:120. doi: 10.1186/s40104-026-01440-9 (PMC13264825; doi:10.1186/s40104-026-01440-9)
Supplement: Supplementary file 1 — Additional file 1: Table S1. Summary of mRNA sequencing datasets used in this study, including sample identifiers, tissue sources, sequencing platforms, read alignment rates, and other quality control metrics. Table S2. Milk production–related candidate genes retrieved from the Cattle QTL database, encompassing five milk production traits, including milk yield, fat yield, fat percentage, protein yield, and protein percentage. Table S3. List of tissue-specific genes identified across tissues. Genes were defined as tissue-specifically expressed based on a one-versus-all comparison using thresholds of log2FC > 1 and Benjamini–Hochberg adjusted P < 0.05. Table S4. List of tissue-specific miRNAs identified across tissues using DESeq2, with filtering criteria of log2FC > 1 and adjusted P < 0.05. Table S5. List of tissue-specific lncRNAs identified across tissues, defined by log2FC > 1 and adjusted P < 0.05. Table S6. List of tissue-specific circRNAs identified across tissues using DESeq2 (log2FC > 0.5, adjusted P < 0.05). Host gene annotations for each circRNA are provided. Table S7. Comprehensive list of alternative splicing events identified across all tissues using rMATS, including skipped exon (SE), mutually exclusive exon (MXE), alternative 5′ splice site (A5SS), alternative 3′ splice site (A3SS), and retained intron (RI) events. Differential alternative splicing events were defined using thresholds of |ΔPSI| ≥ 0.1 and Benjamini–Hochberg adjusted P < 0.05. Table S8. List of alternative polyadenylation events identified across tissues, including gene-level alternative polyadenylation events status and the dominant polyadenylation site (proximal or distal) in each tissue. [file 40104_2026_1440_MOESM1_ESM.zip › Table S7.xlsx]

## Sheet: MXE
Table S7a. Differential MXE events in each cluster
MXE	cluster
NIPSNAP2_25:27674952:27675022:+@25:27676121:27676261:+@25:27677398:27677429:+@25:27682192:27682286:+	Pancreas
CTSD_29:49714898:49715057:+@29:49716840:49716963:+@29:49717375:49717493:+@29:49718674:49718900:+	Pancreas
ATE1_26:41810163:41810392:-@26:41808021:41808149:-@26:41806965:41807093:-@26:41780058:41780090:-	Pancreas
SLMAP_22:43344185:43344244:-@22:43338451:43338573:-@22:43326515:43326649:-@22:43324313:43324402:-	Pancreas
SPAG9_19:35781564:35781712:+@19:35782709:35782880:+@19:35784820:35784933:+@19:35786785:35786823:+	Pancreas
SPAG9_19:35782709:35782880:+@19:35784820:35784933:+@19:35786785:35786823:+@19:35787717:35787893:+	Pancreas
SPAG9_19:35784820:35784933:+@19:35787717:35787893:+@19:35790742:35790891:+@19:35793590:35793705:+	Pancreas
DHRS7B_19:35165054:35165090:+@19:35198493:35198671:+@19:35202895:35203004:+@19:35207545:35207761:+	Pancreas
DDX5_19:48682229:48682339:-@19:48681910:48681971:-@19:48681758:48681817:-@19:48680281:48680505:-	Pancreas
MATR3_7:50609784:50609845:+@7:50610850:50610891:+@7:50611222:50611334:+@7:50611571:50611623:+	Pancreas
HNRNPH1_7:1696572:1696727:+@7:1696937:1697080:+@7:1700940:1701029:+@7:1701699:1701791:+	Pancreas
NDUFS7_7:43811170:43811287:+@7:43812748:43812927:+@7:43813012:43813058:+@7:43813518:43813606:+	Pancreas
AP2M1_1:82974165:82974247:-@1:82973418:82973553:-@1:82971490:82971601:-@1:82970702:82970836:-	Pancreas
SECISBP2L_10:61182241:61182531:+@10:61189777:61189955:+@10:61194380:61194704:+@10:61196341:61196476:+	Pancreas
C1GALT1_4:15276632:15277438:+@4:15308680:15308916:+@4:15312572:15313239:+@4:15320087:15320627:+	Pancreas
RUFY3_6:86162196:86162265:+@6:86166141:86166233:+@6:86167935:86168018:+@6:86170238:86170405:+	Pancreas
KIFAP3_16:37600074:37600159:-@16:37587770:37587959:-@16:37580879:37580978:-@16:37552133:37552597:-	Pancreas
SLC17A5_9:13139787:13139905:-@9:13117798:13117956:-@9:13110226:13110373:-@9:13097577:13097667:-	Pancreas
LMBR1L_5:30720166:30720292:+@5:30720803:30720871:+@5:30721371:30721443:+@5:30721535:30721618:+	Pancreas
BCAP31_X:36929758:36929893:-@X:36928783:36928903:-@X:36927888:36927988:-@X:36926664:36927020:-	Pancreas
MICAL2_15:40575226:40575296:-@15:40551372:40551712:-@15:40509031:40509238:-@15:40504898:40505014:-	Pancreas
RBM5_22:50229660:50229725:-@22:50228789:50228949:-@22:50228244:50228341:-@22:50227546:50227633:-	Pancreas
FDFT1_8:7617269:7617546:-@8:7605077:7605174:-@8:7603872:7604055:-@8:7599722:7599850:-	Pancreas
PSMC6_10:11486093:11486213:-@10:11485039:11485118:-@10:11484908:11484947:-@10:11484607:11484659:-	Pancreas
FRMD4B_22:32360381:32360500:+@22:32361940:32362168:+@22:32364972:32365028:+@22:32366531:32366678:+	Pancreas
PLIN2_8:25122318:25122499:+@8:25123639:25123773:+@8:25125023:25125313:+@8:25130778:25131177:+	Pancreas
ITGA1_20:26201002:26201113:-@20:26199968:26200095:-@20:26186242:26186390:-@20:26182040:26182190:-	Pancreas
APP_1:10400541:10400743:+@1:10418538:10418705:+@1:10421280:10421336:+@1:10434729:10434862:+	Pancreas
APP_1:10469111:10469239:+@1:10473331:10473430:+@1:10512127:10512348:+@1:10520949:10521002:+	Pancreas
APP_1:10469111:10469239:+@1:10473331:10473430:+@1:10512127:10512348:+@1:10527698:10527798:+	Pancreas
APP_1:10512127:10512348:+@1:10520949:10521002:+@1:10527698:10527798:+@1:10531005:10531151:+	Pancreas
APP_1:10512127:10512348:+@1:10520949:10521002:+@1:10531005:10531151:+@1:10543005:10543106:+	Pancreas
FARSB_2:110807403:110807472:-@2:110806729:110806844:-@2:110801681:110801831:-@2:110800562:110800670:-	Pancreas
FARSB_2:110814160:110814215:-@2:110809975:110810129:-@2:110801681:110801831:-@2:110800562:110800670:-	Pancreas
OGDH_4:76817124:76817315:-@4:76815276:76815366:-@4:76815050:76815152:-@4:76801715:76801830:-	Pancreas
OGDH_4:76831286:76831536:-@4:76817124:76817315:-@4:76815050:76815152:-@4:76801715:76801830:-	Pancreas
SEC62_1:97405429:97405521:-@1:97397443:97397503:-@1:97395489:97395608:-@1:97388346:97391255:-	Pancreas
MFF_2:115493071:115493240:+@2:115497930:115498018:+@2:115505419:115505577:+@2:115510758:115510817:+	Pancreas
MFF_2:115497930:115498018:+@2:115505419:115505577:+@2:115510758:115510817:+@2:115513703:115513787:+	Pancreas
MBNL1_1:115322369:115322626:-@1:115320101:115320254:-@1:115308850:115308924:-@1:115303718:115305919:-	Pancreas
MBNL1_1:115322369:115322626:-@1:115320101:115320254:-@1:115311909:115312003:-@1:115308850:115308924:-	Pancreas
ADD3_26:30703159:30703278:+@26:30703717:30703803:+@26:30707140:30707263:+@26:30709658:30711953:+	Pancreas
HNRNPR_2:129520703:129520879:+@2:129522439:129522574:+@2:129524023:129524228:+@2:129527830:129527979:+	Pancreas
ANXA1_8:49321220:49321765:+@8:49327648:49327724:+@8:49327821:49327929:+@8:49328554:49328648:+	Pancreas
FN1_2:103372128:103372234:-@2:103370893:103371031:-@2:103368008:103368172:-@2:103366043:103366168:-	Pancreas
PAM_7:102071104:102071157:+@7:102079788:102079991:+@7:102082906:102082959:+@7:102083612:102084454:+	Pancreas
SCP2_3:93331572:93331679:-@3:93313546:93313699:-@3:93278395:93278474:-@3:93275045:93276061:-	Pancreas
SCP2_3:93341091:93341238:-@3:93331572:93331679:-@3:93313546:93313699:-@3:93301815:93301908:-	Pancreas
LPIN1_11:86130642:86130737:-@11:86127486:86127793:-@11:86123969:86124094:-@11:86118091:86118220:-	Pancreas
OGT_X:79112379:79112479:-@X:79112068:79112221:-@X:79111486:79111665:-@X:79110470:79110628:-	Pancreas
OGT_X:79112379:79112479:-@X:79112068:79112221:-@X:79111863:79111964:-@X:79111486:79111665:-	Pancreas
HMGCS1_20:31446622:31446747:+@20:31447261:31447425:+@20:31449081:31449246:+@20:31450048:31450218:+	Pancreas
FLNA_X:37415891:37416139:-@X:37415705:37415802:-@X:37415435:37415582:-@X:37414874:37414992:-	Pancreas
FLNA_X:37422562:37422591:-@X:37419172:37419580:-@X:37415891:37416139:-@X:37415705:37415802:-	Pancreas
DERL1_14:16724509:16724620:+@14:16728535:16728599:+@14:16733281:16733391:+@14:16736348:16738151:+	Pancreas
XDH_11:14206567:14206635:-@11:14206144:14206230:-@11:14204910:14205051:-@11:14202299:14202391:-	Pancreas
TPM3_3:16332964:16333034:+@3:16333707:16333782:+@3:16334337:16334412:+@3:16335042:16335104:+	Pancreas
TPM3_3:16332964:16333034:+@3:16334337:16334412:+@3:16335042:16335104:+@3:16335278:16335347:+	Pancreas
ACO2_5:112593466:112593602:+@5:112599375:112599633:+@5:112602764:112602856:+@5:112606280:112606438:+	Pancreas
UTRN_9:82039117:82039289:+@9:82053741:82053897:+@9:82076604:82076733:+@9:82091402:82091670:+	Pancreas
UTRN_9:82039117:82039289:+@9:82053741:82053897:+@9:82091402:82091670:+@9:82100127:82100273:+	Pancreas
RETREG1_20:56634019:56634462:+@20:56672159:56672285:+@20:56678080:56678217:+@20:56678978:56679042:+	Pancreas
TPM1_10:47004327:47004397:-@10:47003470:47003545:-@10:47002936:47002998:-@10:47002579:47002648:-	Pancreas
TPM1_10:47004327:47004397:-@10:47003993:47004068:-@10:47003470:47003545:-@10:47002579:47002648:-	Pancreas
TPM1_10:47004327:47004397:-@10:47003993:47004068:-@10:47003470:47003545:-@10:47002936:47002998:-	Pancreas
TPM1_10:47007629:47007762:-@10:47005564:47005681:-@10:47004327:47004397:-@10:47003993:47004068:-	Pancreas
CDS2_13:47441800:47442062:+@13:47481882:47482018:+@13:47483296:47483392:+@13:47484148:47484245:+	Pancreas
NDUFB9_14:15560802:15560939:-@14:15557582:15557774:-@14:15556904:15557017:-@14:15553533:15553967:-	Pancreas
ERBIN_20:13551212:13551395:-@20:13547972:13549517:-@20:13543916:13544059:-@20:13541244:13541363:-	Pancreas
CLSTN1_16:43768709:43768957:+@16:43770119:43770240:+@16:43776525:43776687:+@16:43781126:43781283:+	Pancreas
ARHGAP5_21:42570710:42570787:+@21:42573572:42573703:+@21:42575669:42575774:+@21:42581459:42581786:+	Pancreas
MRPL47_1:87518534:87518949:+@1:87521634:87521785:+@1:87531446:87531576:+@1:87533700:87533795:+	Pancreas
ANK3_28:15784686:15784910:-@28:15781790:15781944:-@28:15762242:15762453:-@28:15760461:15760668:-	Urinary
ANK3_28:15790212:15790318:-@28:15784686:15784910:-@28:15781790:15781944:-@28:15762242:15762453:-	Urinary
APLP2_29:36304816:36305036:+@29:36306071:36306238:+@29:36309129:36309259:+@29:36310124:36310198:+	Urinary
PDCD4_26:31457885:31457992:+@26:31458215:31458325:+@26:31459148:31459287:+@26:31462376:31462436:+	Urinary
CLASP2_22:7885447:7885522:-@22:7883821:7883918:-@22:7853015:7853161:-@22:7835532:7835611:-	Urinary
SPAG9_19:35781564:35781712:+@19:35782709:35782880:+@19:35784820:35784933:+@19:35787717:35787893:+	Urinary
SPAG9_19:35784820:35784933:+@19:35787717:35787893:+@19:35790742:35790891:+@19:35793590:35793705:+	Urinary
AP2M1_1:82974165:82974247:-@1:82973418:82973553:-@1:82971490:82971601:-@1:82970702:82970836:-	Urinary
ABCG2_6:36476355:36476553:+@6:36558303:36558521:+@6:36565757:36565816:+@6:36566687:36566801:+	Urinary
RASGEF1B_6:96252488:96252603:-@6:96240082:96240264:-@6:96238194:96238316:-@6:96237709:96237846:-	Urinary
KIFAP3_16:37655373:37655406:-@16:37650247:37650425:-@16:37643072:37643234:-@16:37616956:37617056:-	Urinary
ATRX_X:74734798:74734891:+@X:74745865:74745967:+@X:74749600:74749815:+@X:74770304:74770445:+	Urinary
TRIP12_2:117918350:117918447:-@2:117901792:117902594:-@2:117886536:117886641:-@2:117883781:117883917:-	Urinary
APP_1:10400541:10400743:+@1:10434729:10434862:+@1:10444444:10444518:+@1:10445909:10446067:+	Urinary
CD47_1:52724009:52724101:-@1:52722640:52722732:-@1:52718247:52718278:-@1:52716650:52716674:-	Urinary
OGDH_4:76817124:76817315:-@4:76815276:76815366:-@4:76815050:76815152:-@4:76801715:76801830:-	Urinary
PPP1R12A_5:9325283:9325418:-@5:9322890:9322994:-@5:9316976:9317023:-@5:9314028:9314078:-	Urinary
MACF1_3:106686463:106686580:-@3:106683310:106683372:-@3:106682415:106682656:-@3:106681477:106681606:-	Urinary
ATP2B1_5:19518881:19519095:-@5:19515646:19515888:-@5:19513319:19513560:-@5:19510540:19510777:-	Urinary
RTN4_11:37758230:37758507:-@11:37738463:37738670:-@11:37735091:37735229:-@11:37724324:37724393:-	Urinary
FLNA_X:37422562:37422591:-@X:37419172:37419580:-@X:37415891:37416139:-@X:37415705:37415802:-	Urinary
TPM3_3:16332964:16333034:+@3:16333707:16333782:+@3:16334337:16334412:+@3:16335042:16335104:+	Urinary
TPM1_10:47004327:47004397:-@10:47003993:47004068:-@10:47002936:47002998:-@10:47002579:47002648:-	Urinary
TPM1_10:47004327:47004397:-@10:47003993:47004068:-@10:47003470:47003545:-@10:47002579:47002648:-	Urinary
TPM1_10:47004327:47004397:-@10:47003993:47004068:-@10:47003470:47003545:-@10:47002936:47002998:-	Urinary
TPM1_10:47005564:47005681:-@10:47004327:47004397:-@10:47003993:47004068:-@10:47002936:47002998:-	Urinary
TPM1_10:47007629:47007762:-@10:47005564:47005681:-@10:47004327:47004397:-@10:47003993:47004068:-	Urinary
TPM1_10:47021442:47021567:-@10:47007629:47007762:-@10:47005564:47005681:-@10:47004327:47004397:-	Urinary
TPM1_10:47022644:47022836:-@10:47021442:47021567:-@10:47007629:47007762:-@10:47005564:47005681:-	Urinary
RAB6A_15:53184160:53184265:-@15:53182104:53182215:-@15:53173999:53174092:-@15:53154576:53154642:-	Urinary
RAB6A_15:53185657:53185710:-@15:53184160:53184265:-@15:53183988:53184093:-@15:53182104:53182215:-	Urinary
CDC42BPA_16:30087830:30087909:-@16:30084572:30084738:-@16:30073731:30073853:-@16:30060935:30061068:-	Urinary
ACTN4_18:48455906:48455987:+@18:48456710:48456795:+@18:48457728:48457813:+@18:48461209:48461301:+	Urinary
PICALM_29:9585847:9585950:+@29:9590939:9591088:+@29:9596587:9596694:+@29:9598324:9598455:+	Kidney
PICALM_29:9590939:9591088:+@29:9596587:9596694:+@29:9598324:9598455:+@29:9598551:9598581:+	Kidney
ABCG2_6:36476355:36476553:+@6:36558303:36558521:+@6:36565757:36565816:+@6:36566687:36566801:+	Kidney
ABCG2_6:36476355:36476553:+@6:36558303:36558521:+@6:36570396:36570553:+@6:36578097:36578248:+	Kidney
PSAP_28:27973674:27973730:-@28:27969406:27969537:-@28:27967804:27967899:-@28:27967291:27967477:-	Kidney
NEK9_10:86338785:86338990:-@10:86337513:86337674:-@10:86334698:86334907:-@10:86332450:86333213:-	Kidney
APP_1:10400541:10400743:+@1:10418538:10418705:+@1:10421280:10421336:+@1:10434729:10434862:+	Kidney
APP_1:10469111:10469239:+@1:10473331:10473430:+@1:10512127:10512348:+@1:10527698:10527798:+	Kidney
MFF_2:115493071:115493240:+@2:115497930:115498018:+@2:115505419:115505577:+@2:115510758:115510817:+	Kidney
PPP1R12A_5:9351632:9351736:-@5:9350591:9350758:-@5:9350018:9350194:-@5:9340672:9340762:-	Kidney
ANXA1_8:49321220:49321765:+@8:49327648:49327724:+@8:49327821:49327929:+@8:49328554:49328648:+	Kidney
SCP2_3:93331572:93331679:-@3:93313546:93313699:-@3:93301815:93301908:-@3:93285402:93285531:-	Kidney
RTN4_11:37758230:37758507:-@11:37738463:37738670:-@11:37735091:37735229:-@11:37724324:37724393:-	Kidney
TPM3_3:16332964:16333034:+@3:16333707:16333782:+@3:16334337:16334412:+@3:16335042:16335104:+	Kidney
TPM1_10:47003470:47003545:-@10:47002936:47002998:-@10:47002579:47002648:-@10:46993261:46994072:-	Kidney
TPM1_10:47004327:47004397:-@10:47003470:47003545:-@10:47002936:47002998:-@10:47002579:47002648:-	Kidney
TPM1_10:47004327:47004397:-@10:47003993:47004068:-@10:47002936:47002998:-@10:47002579:47002648:-	Kidney
TPM1_10:47004327:47004397:-@10:47003993:47004068:-@10:47003470:47003545:-@10:47002579:47002648:-	Kidney
TPM1_10:47004327:47004397:-@10:47003993:47004068:-@10:47003470:47003545:-@10:47002936:47002998:-	Kidney
TPM1_10:47005564:47005681:-@10:47004327:47004397:-@10:47003993:47004068:-@10:47002936:47002998:-	Kidney
TPM1_10:47007629:47007762:-@10:47005564:47005681:-@10:47004327:47004397:-@10:47003993:47004068:-	Kidney
TPM1_10:47021442:47021567:-@10:47007629:47007762:-@10:47005564:47005681:-@10:47004327:47004397:-	Kidney
TPM1_10:47022644:47022836:-@10:47021442:47021567:-@10:47007629:47007762:-@10:47005564:47005681:-	Kidney
RAB6A_15:53184160:53184265:-@15:53182104:53182215:-@15:53173999:53174092:-@15:53154576:53154642:-	Kidney
RAB6A_15:53185657:53185710:-@15:53184160:53184265:-@15:53183988:53184093:-@15:53182104:53182215:-	Kidney
CLSTN1_16:43768709:43768957:+@16:43770119:43770240:+@16:43776525:43776687:+@16:43781126:43781283:+	Kidney
VPS13B_14:64822622:64822736:-@14:64820735:64820801:-@14:64820025:64820166:-@14:64816522:64816930:-	Kidney
CLASP2_22:7885447:7885522:-@22:7883821:7883918:-@22:7853015:7853161:-@22:7835532:7835611:-	Reproductive
SPAG9_19:35781564:35781712:+@19:35782709:35782880:+@19:35784820:35784933:+@19:35787717:35787893:+	Reproductive
SPAG9_19:35784820:35784933:+@19:35787717:35787893:+@19:35790742:35790891:+@19:35793590:35793705:+	Reproductive
AP2M1_1:82974165:82974247:-@1:82973418:82973553:-@1:82971490:82971601:-@1:82970702:82970836:-	Reproductive
APP_1:10400541:10400743:+@1:10434729:10434862:+@1:10444444:10444518:+@1:10445909:10446067:+	Reproductive
CD47_1:52724009:52724101:-@1:52722640:52722732:-@1:52718247:52718278:-@1:52716650:52716674:-	Reproductive
OGDH_4:76817124:76817315:-@4:76815276:76815366:-@4:76815050:76815152:-@4:76801715:76801830:-	Reproductive
TBC1D9B_7:1409693:1409764:+@7:1409994:1410044:+@7:1411597:1411656:+@7:1412379:1412485:+	Reproductive
RTN4_11:37758230:37758507:-@11:37738463:37738670:-@11:37735091:37735229:-@11:37724324:37724393:-	Reproductive
GOLGA2_11:98876386:98876445:-@11:98876115:98876195:-@11:98875287:98875325:-@11:98874727:98874789:-	Reproductive
TPM3_3:16332964:16333034:+@3:16333707:16333782:+@3:16334337:16334412:+@3:16335042:16335104:+	Reproductive
TPM3_3:16332964:16333034:+@3:16334337:16334412:+@3:16335042:16335104:+@3:16335278:16335347:+	Reproductive
TPM1_10:47003470:47003545:-@10:47002936:47002998:-@10:47002579:47002648:-@10:46993261:46994072:-	Reproductive
RAB6A_15:53184160:53184265:-@15:53182104:53182215:-@15:53173999:53174092:-@15:53154576:53154642:-	Reproductive
RAB6A_15:53185657:53185710:-@15:53184160:53184265:-@15:53183988:53184093:-@15:53182104:53182215:-	Reproductive
PCMT1_9:86945449:86945569:+@9:86947634:86947719:+@9:86951986:86952202:+@9:86961540:86962347:+	Reproductive
ACTN4_18:48455906:48455987:+@18:48456710:48456795:+@18:48457728:48457813:+@18:48461209:48461301:+	Reproductive
CSNK1D_19:50622178:50622326:+@19:50624232:50624403:+@19:50624937:50625076:+@19:50629261:50631413:+	Brain
ATL2_11:20678196:20678252:-@11:20677207:20677278:-@11:20676138:20676569:-@11:20672449:20674014:-	Brain
RASGEF1B_6:96252488:96252603:-@6:96240082:96240264:-@6:96238194:96238316:-@6:96237709:96237846:-	Brain
OSBPL8_5:5936972:5937080:-@5:5910406:5910543:-@5:5881852:5881922:-@5:5875607:5875684:-	Brain
OSBPL8_5:6001076:6001503:-@5:5936972:5937080:-@5:5919194:5919230:-@5:5910406:5910543:-	Brain
FNBP1L_3:49952585:49952713:-@3:49950558:49950704:-@3:49948168:49948371:-@3:49939253:49939362:-	Brain
EIF4G1_1:82871418:82871511:-@1:82871039:82871125:-@1:82870513:82870533:-@1:82869757:82869933:-	Brain
NEK9_10:86338785:86338990:-@10:86337513:86337674:-@10:86334698:86334907:-@10:86332450:86333213:-	Brain
TBC1D9B_7:1409693:1409764:+@7:1409994:1410044:+@7:1411597:1411656:+@7:1412379:1412485:+	Brain
MPZL1_3:935181:935394:-@3:934117:934249:-@3:931559:931661:-@3:915375:917919:-	Brain
NFIB_8:29852454:29852838:+@8:29858879:29859410:+@8:29994052:29994105:+@8:30035412:30035480:+	Brain
GOLGA2_11:98876386:98876445:-@11:98876115:98876195:-@11:98875287:98875325:-@11:98874727:98874789:-	Brain
SLC44A2_7:15126799:15126872:+@7:15126962:15127032:+@7:15128677:15128761:+@7:15129544:15130761:+	Brain
CLSTN1_16:43768709:43768957:+@16:43770119:43770240:+@16:43776525:43776687:+@16:43781126:43781283:+	Brain
VPS13B_14:64822622:64822736:-@14:64820735:64820801:-@14:64820025:64820166:-@14:64816522:64816930:-	Brain
SPAG9_19:35781564:35781712:+@19:35782709:35782880:+@19:35784820:35784933:+@19:35786785:35786823:+	Abomasum
SPAG9_19:35781564:35781712:+@19:35782709:35782880:+@19:35784820:35784933:+@19:35787717:35787893:+	Abomasum
SPAG9_19:35784820:35784933:+@19:35787717:35787893:+@19:35790742:35790891:+@19:35793590:35793705:+	Abomasum
KIFAP3_16:37694222:37694428:-@16:37678935:37679066:-@16:37643072:37643234:-@16:37616956:37617056:-	Abomasum
PSAP_28:27973674:27973730:-@28:27969406:27969537:-@28:27967804:27967899:-@28:27967291:27967477:-	Abomasum
QKI_9:98942812:98942955:+@9:98966559:98966646:+@9:98967978:98968277:+@9:98971014:98971088:+	Abomasum
APP_1:10400541:10400743:+@1:10418538:10418705:+@1:10421280:10421336:+@1:10434729:10434862:+	Abomasum
APP_1:10469111:10469239:+@1:10473331:10473430:+@1:10512127:10512348:+@1:10527698:10527798:+	Abomasum
MFF_2:115493071:115493240:+@2:115497930:115498018:+@2:115505419:115505577:+@2:115510758:115510817:+	Abomasum
MFF_2:115497930:115498018:+@2:115505419:115505577:+@2:115510758:115510817:+@2:115513703:115513787:+	Abomasum
ADD3_26:30703717:30703803:+@26:30707140:30707263:+@26:30708938:30709033:+@26:30709658:30711953:+	Abomasum
ANXA1_8:49321220:49321765:+@8:49327648:49327724:+@8:49327821:49327929:+@8:49328554:49328648:+	Abomasum
TBC1D9B_7:1409693:1409764:+@7:1409994:1410044:+@7:1411597:1411656:+@7:1412379:1412485:+	Abomasum
ASH1L_3:15121790:15122209:+@3:15152051:15156614:+@3:15190304:15191048:+@3:15199510:15199689:+	Abomasum
SCP2_3:93341091:93341238:-@3:93331572:93331679:-@3:93313546:93313699:-@3:93301815:93301908:-	Abomasum
TPM3_3:16332964:16333034:+@3:16333707:16333782:+@3:16334337:16334412:+@3:16335042:16335104:+	Abomasum
TPM3_3:16332964:16333034:+@3:16334337:16334412:+@3:16335042:16335104:+@3:16335278:16335347:+	Abomasum
TPM1_10:47003470:47003545:-@10:47002936:47002998:-@10:47002579:47002648:-@10:46993261:46994072:-	Abomasum
TPM1_10:47004327:47004397:-@10:47003993:47004068:-@10:47002936:47002998:-@10:47002579:47002648:-	Abomasum
TPM1_10:47004327:47004397:-@10:47003993:47004068:-@10:47003470:47003545:-@10:47002579:47002648:-	Abomasum
TPM1_10:47004327:47004397:-@10:47003993:47004068:-@10:47003470:47003545:-@10:47002936:47002998:-	Abomasum
TPM1_10:47005564:47005681:-@10:47004327:47004397:-@10:47003993:47004068:-@10:47002936:47002998:-	Abomasum
TPM1_10:47007629:47007762:-@10:47005564:47005681:-@10:47004327:47004397:-@10:47003993:47004068:-	Abomasum
TPM1_10:47021442:47021567:-@10:47007629:47007762:-@10:47005564:47005681:-@10:47004327:47004397:-	Abomasum
TPM1_10:47022644:47022836:-@10:47021442:47021567:-@10:47007629:47007762:-@10:47005564:47005681:-	Abomasum
RAB6A_15:53185657:53185710:-@15:53184160:53184265:-@15:53183988:53184093:-@15:53182104:53182215:-	Abomasum
RBM39_13:64932028:64932077:-@13:64927506:64927700:-@13:64924928:64924993:-@13:64924778:64924831:-	Abomasum
ERBIN_20:13551212:13551395:-@20:13547972:13549517:-@20:13543916:13544059:-@20:13541244:13541363:-	Abomasum
ERBIN_20:13554009:13554123:-@20:13551212:13551395:-@20:13547972:13549517:-@20:13543916:13544059:-	Abomasum
CLSTN1_16:43768709:43768957:+@16:43770119:43770240:+@16:43776525:43776687:+@16:43781126:43781283:+	Abomasum
VPS13B_14:64822622:64822736:-@14:64820735:64820801:-@14:64820025:64820166:-@14:64816522:64816930:-	Abomasum
PCMT1_9:86945449:86945569:+@9:86947634:86947719:+@9:86951986:86952202:+@9:86961540:86962347:+	Abomasum
SPAG9_19:35781564:35781712:+@19:35782709:35782880:+@19:35784820:35784933:+@19:35787717:35787893:+	Heart
SPAG9_19:35784820:35784933:+@19:35787717:35787893:+@19:35790742:35790891:+@19:35793590:35793705:+	Heart
CSNK1D_19:50622178:50622326:+@19:50624232:50624403:+@19:50624937:50625076:+@19:50629261:50631413:+	Heart
AP2M1_1:82974165:82974247:-@1:82973418:82973553:-@1:82971490:82971601:-@1:82970702:82970836:-	Heart
ABCG2_6:36476355:36476553:+@6:36558303:36558521:+@6:36565757:36565816:+@6:36566687:36566801:+	Heart
ABCG2_6:36476355:36476553:+@6:36558303:36558521:+@6:36570396:36570553:+@6:36578097:36578248:+	Heart
PSAP_28:27973674:27973730:-@28:27969406:27969537:-@28:27967804:27967899:-@28:27967291:27967477:-	Heart
QKI_9:98889826:98889942:+@9:98942812:98942955:+@9:98966559:98966646:+@9:98967978:98968277:+	Heart
QKI_9:98966559:98966646:+@9:98967978:98968277:+@9:98971014:98971088:+@9:98975034:98975050:+	Heart
ASB11_X:128177632:128177708:+@X:128178949:128179054:+@X:128195369:128195519:+@X:128198961:128199095:+	Heart
APP_1:10400541:10400743:+@1:10434729:10434862:+@1:10444444:10444518:+@1:10445909:10446067:+	Heart
APP_1:10469111:10469239:+@1:10473331:10473430:+@1:10512127:10512348:+@1:10527698:10527798:+	Heart
CD47_1:52752231:52752320:-@1:52729857:52729964:-@1:52718247:52718278:-@1:52712128:52714107:-	Heart
CD47_1:52752231:52752320:-@1:52729857:52729964:-@1:52718247:52718278:-@1:52716650:52716674:-	Heart
ADD3_26:30703717:30703803:+@26:30707140:30707263:+@26:30708938:30709033:+@26:30709658:30711953:+	Heart
SCP2_3:93341091:93341238:-@3:93331572:93331679:-@3:93313546:93313699:-@3:93301815:93301908:-	Heart
SCP2_3:93365227:93365353:-@3:93351876:93351939:-@3:93313546:93313699:-@3:93301815:93301908:-	Heart
RTN4_11:37758230:37758507:-@11:37738463:37738670:-@11:37735091:37735229:-@11:37724324:37724393:-	Heart
TPM1_10:47003470:47003545:-@10:47002936:47002998:-@10:47002579:47002648:-@10:46993261:46994072:-	Heart
TPM1_10:47004327:47004397:-@10:47003470:47003545:-@10:47002936:47002998:-@10:47002579:47002648:-	Heart
TPM1_10:47004327:47004397:-@10:47003993:47004068:-@10:47002936:47002998:-@10:47002579:47002648:-	Heart
TPM1_10:47004327:47004397:-@10:47003993:47004068:-@10:47003470:47003545:-@10:47002579:47002648:-	Heart
TPM1_10:47004327:47004397:-@10:47003993:47004068:-@10:47003470:47003545:-@10:47002936:47002998:-	Heart
TPM1_10:47005564:47005681:-@10:47004327:47004397:-@10:47003993:47004068:-@10:47002936:47002998:-	Heart
TPM1_10:47007629:47007762:-@10:47005564:47005681:-@10:47004327:47004397:-@10:47003993:47004068:-	Heart
RAB6A_15:53184160:53184265:-@15:53182104:53182215:-@15:53173999:53174092:-@15:53154576:53154642:-	Heart
RAB6A_15:53185657:53185710:-@15:53184160:53184265:-@15:53183988:53184093:-@15:53182104:53182215:-	Heart
ERBIN_20:13554009:13554123:-@20:13551212:13551395:-@20:13547972:13549517:-@20:13543916:13544059:-	Heart
CLSTN1_16:43768709:43768957:+@16:43770119:43770240:+@16:43776525:43776687:+@16:43781126:43781283:+	Heart
ENO1_16:44558065:44558160:+@16:44559100:44559158:+@16:44559461:44559519:+@16:44560889:44560958:+	Heart
VPS13B_14:64822622:64822736:-@14:64820735:64820801:-@14:64820025:64820166:-@14:64816522:64816930:-	Heart
SLC30A7_3:42377071:42377121:-@3:42373203:42373338:-@3:42331496:42331586:-@3:42325143:42325292:-	Heart
ACSL1_27:15197323:15197396:-@27:15194870:15194947:-@27:15192467:15192601:-@27:15190494:15190628:-	Tongue
CLASP2_22:7885447:7885522:-@22:7883821:7883918:-@22:7853015:7853161:-@22:7835532:7835611:-	Tongue
AP2M1_1:82974165:82974247:-@1:82973418:82973553:-@1:82971490:82971601:-@1:82970702:82970836:-	Tongue
C1GALT1_4:15276632:15276888:+@4:15277163:15277438:+@4:15312572:15313239:+@4:15320087:15320305:+	Tongue
KIFAP3_16:37600074:37600159:-@16:37587770:37587959:-@16:37580879:37580978:-@16:37552133:37552597:-	Tongue
CLTA_8:60479277:60479314:+@8:60481624:60481741:+@8:60486095:60486206:+@8:60491395:60491846:+	Tongue
TRIP12_2:117918350:117918447:-@2:117901792:117902594:-@2:117886536:117886641:-@2:117883781:117883917:-	Tongue
TMEM39A_1:64240282:64240562:-@1:64238954:64239140:-@1:64230744:64230966:-@1:64226534:64226617:-	Tongue
USO1_6:90621761:90621849:+@6:90622228:90622382:+@6:90622798:90623009:+@6:90628522:90628632:+	Tongue
ACSL3_2:111037664:111037917:+@2:111080756:111081169:+@2:111090894:111091071:+@2:111092231:111092340:+	Tongue
MFF_2:115493071:115493240:+@2:115497930:115498018:+@2:115505419:115505577:+@2:115510758:115510817:+	Tongue
ANXA1_8:49321220:49321765:+@8:49327648:49327724:+@8:49327821:49327929:+@8:49328554:49328648:+	Tongue
TBC1D9B_7:1409693:1409764:+@7:1409994:1410044:+@7:1411597:1411656:+@7:1412379:1412485:+	Tongue
MACROH2A1_7:46826256:46826363:-@7:46818856:46818955:-@7:46817036:46817126:-@7:46812205:46812294:-	Tongue
ATP2B1_5:19489365:19489576:-@5:19487841:19487948:-@5:19485743:19485925:-@5:19477117:19477428:-	Tongue
RETREG1_20:56575109:56575139:+@20:56672159:56672285:+@20:56678080:56678217:+@20:56678978:56679042:+	Tongue
RETREG1_20:56634019:56634462:+@20:56672159:56672285:+@20:56678080:56678217:+@20:56678978:56679042:+	Tongue
SOS2_10:43109955:43110065:-@10:43101512:43101610:-@10:43088842:43088969:-@10:43087679:43088334:-	Tongue
TPM1_10:47003470:47003545:-@10:47002936:47002998:-@10:47002579:47002648:-@10:46993261:46994072:-	Tongue
TPM1_10:47004327:47004397:-@10:47003993:47004068:-@10:47002936:47002998:-@10:47002579:47002648:-	Tongue
TPM1_10:47004327:47004397:-@10:47003993:47004068:-@10:47003470:47003545:-@10:47002579:47002648:-	Tongue
TPM1_10:47004327:47004397:-@10:47003993:47004068:-@10:47003470:47003545:-@10:47002936:47002998:-	Tongue
TPM1_10:47005564:47005681:-@10:47004327:47004397:-@10:47003993:47004068:-@10:47002936:47002998:-	Tongue
TPM1_10:47021442:47021567:-@10:47007629:47007762:-@10:47005564:47005681:-@10:47004327:47004397:-	Tongue
TPM1_10:47022644:47022836:-@10:47021442:47021567:-@10:47007629:47007762:-@10:47005564:47005681:-	Tongue
RAC1_25:38278343:38278658:+@25:38287391:38287462:+@25:38289792:38289909:+@25:38294619:38294681:+	Tongue
RAC1_25:38278343:38278658:+@25:38287391:38287462:+@25:38294619:38294681:+@25:38295386:38295545:+	Tongue
EFR3A_14:9201755:9202434:-@14:9170972:9171048:-@14:9164430:9164551:-@14:9160763:9160912:-	Tongue
CLSTN1_16:43768709:43768957:+@16:43770119:43770240:+@16:43776525:43776687:+@16:43781126:43781283:+	Tongue
CDC42BPA_16:30073731:30073853:-@16:30060935:30061068:-@16:30054947:30055189:-@16:30054577:30054687:-	Tongue
VPS13B_14:64822622:64822736:-@14:64820735:64820801:-@14:64820025:64820166:-@14:64816522:64816930:-	Tongue
ACTN4_18:48455906:48455987:+@18:48456710:48456795:+@18:48457728:48457813:+@18:48461209:48461301:+	Tongue
ACSL1_27:15197323:15197396:-@27:15194870:15194947:-@27:15192467:15192601:-@27:15190494:15190628:-	BMECs
HERC4_28:24519294:24519385:-@28:24511718:24511848:-@28:24498857:24499017:-@28:24486438:24486514:-	BMECs
PDCD6IP_22:8061062:8061185:+@22:8066968:8067145:+@22:8072821:8072932:+@22:8074016:8074185:+	BMECs
MED17_29:1036136:1036220:-@29:1035351:1035503:-@29:1021238:1021375:-@29:1018267:1018384:-	BMECs
MED17_29:1035351:1035503:-@29:1033657:1033787:-@29:1032388:1032572:-@29:1021238:1021375:-	BMECs
MED17_29:1036136:1036220:-@29:1035351:1035503:-@29:1032388:1032572:-@29:1021238:1021375:-	BMECs
MED17_29:1039597:1039763:-@29:1038665:1038884:-@29:1032388:1032572:-@29:1021238:1021375:-	BMECs
MED17_29:1036311:1036447:-@29:1036136:1036220:-@29:1033657:1033787:-@29:1032388:1032572:-	BMECs
MED17_29:1043172:1043535:-@29:1039597:1039763:-@29:1036311:1036447:-@29:1036136:1036220:-	BMECs
KIF27_8:77143676:77143882:-@8:77136029:77136198:-@8:77134041:77134196:-@8:77126503:77126708:-	BMECs
KIF27_8:77159380:77159580:-@8:77154762:77155705:-@8:77151421:77151564:-@8:77143676:77143882:-	BMECs
KIF27_8:77175677:77175831:-@8:77168620:77169004:-@8:77159380:77159580:-@8:77154762:77155705:-	BMECs
GTF3C5_11:103051918:103052032:+@11:103052242:103052301:+@11:103052474:103052844:+@11:103053851:103053933:+	BMECs
GTF3C5_11:103051918:103052032:+@11:103052242:103052301:+@11:103052723:103052844:+@11:103053851:103053933:+	BMECs
OSBPL8_5:6001076:6001503:-@5:5936972:5937080:-@5:5910406:5910543:-@5:5881852:5881922:-	BMECs
KIFAP3_16:37655373:37655406:-@16:37650247:37650425:-@16:37643072:37643234:-@16:37616956:37617056:-	BMECs
KIFAP3_16:37694222:37694428:-@16:37678935:37679066:-@16:37643072:37643234:-@16:37616956:37617056:-	BMECs
DCTN2_5:55934349:55934417:+@5:55942285:55942381:+@5:55942541:55942602:+@5:55942996:55943094:+	BMECs
CPSF6_5:44588208:44588478:-@5:44580080:44580289:-@5:44575047:44575192:-@5:44573960:44574133:-	BMECs
EIF4B_5:26937780:26937834:-@5:26937014:26937148:-@5:26934330:26934467:-@5:26934076:26934249:-	BMECs
ANKRD13C_3:74877209:74877254:+@3:74882565:74882631:+@3:74895367:74895498:+@3:74898693:74898854:+	BMECs
ATRX_X:74745865:74745967:+@X:74749600:74749815:+@X:74770304:74770445:+@X:74771395:74771504:+	BMECs
SUMO2_19:56285455:56285610:+@19:56287219:56287350:+@19:56291546:56291617:+@19:56293705:56294354:+	BMECs
EIF4G1_1:82872610:82872768:-@1:82871733:82871789:-@1:82871418:82871511:-@1:82871039:82871125:-	BMECs
PTMA_2:119414107:119414313:+@2:119417141:119417212:+@2:119418108:119418181:+@2:119418424:119419022:+	BMECs
EIF4A2_1:80470262:80470399:-@1:80469928:80470017:-@1:80469476:80469555:-@1:80468931:80469041:-	BMECs
PECR_2:104115953:104116082:-@2:104107117:104107250:-@2:104104982:104105147:-@2:104097259:104097340:-	BMECs
APP_1:10400541:10400743:+@1:10418538:10418705:+@1:10421280:10421336:+@1:10434729:10434862:+	BMECs
CD47_1:52729857:52729964:-@1:52724812:52724904:-@1:52718247:52718278:-@1:52712128:52714107:-	BMECs
CD47_1:52752231:52752320:-@1:52729857:52729964:-@1:52718247:52718278:-@1:52712128:52714107:-	BMECs
CD47_1:52752231:52752320:-@1:52729857:52729964:-@1:52718247:52718278:-@1:52716650:52716674:-	BMECs
MFF_2:115491817:115492037:+@2:115493071:115493240:+@2:115497930:115498018:+@2:115513703:115513787:+	BMECs
MFF_2:115493071:115493240:+@2:115497930:115498018:+@2:115505419:115505577:+@2:115510758:115510817:+	BMECs
MON2_5:51076143:51076240:-@5:51074613:51074738:-@5:51067751:51067945:-@5:51056999:51057123:-	BMECs
MON2_5:51089232:51089295:-@5:51080394:51080521:-@5:51079099:51079230:-@5:51078090:51078219:-	BMECs
ADD3_26:30581617:30581957:+@26:30681027:30681250:+@26:30694557:30694695:+@26:30696690:30696841:+	BMECs
TBC1D9B_7:1409693:1409764:+@7:1409994:1410044:+@7:1411597:1411656:+@7:1412379:1412485:+	BMECs
PAM_7:102060957:102061072:+@7:102066220:102066319:+@7:102079788:102079991:+@7:102083612:102084454:+	BMECs
ASH1L_3:15172901:15173002:+@3:15190304:15191048:+@3:15241089:15241183:+@3:15253007:15253080:+	BMECs
COQ3_9:50377200:50377325:+@9:50387065:50387191:+@9:50388730:50388882:+@9:50391179:50391278:+	BMECs
COQ3_9:50377200:50377325:+@9:50387065:50387191:+@9:50391179:50391278:+@9:50396022:50396264:+	BMECs
COQ3_9:50391179:50391278:+@9:50396022:50396264:+@9:50399460:50399619:+@9:50400896:50401243:+	BMECs
MPZL1_3:935181:935394:-@3:934117:934249:-@3:931559:931661:-@3:915375:917919:-	BMECs
ATP2B1_5:19489365:19489576:-@5:19487841:19487948:-@5:19485743:19485925:-@5:19477117:19477428:-	BMECs
ANKRD28_1:152720653:152720740:-@1:152720296:152720413:-@1:152718975:152719194:-@1:152712588:152712675:-	BMECs
RTN4_11:37738463:37738670:-@11:37735091:37735229:-@11:37724324:37724393:-@11:37723651:37723697:-	BMECs
RTN4_11:37758230:37758507:-@11:37738463:37738670:-@11:37735091:37735229:-@11:37724324:37724393:-	BMECs
TPM3_3:16332964:16333034:+@3:16333707:16333782:+@3:16334337:16334412:+@3:16335042:16335104:+	BMECs
TPM3_3:16332964:16333034:+@3:16334337:16334412:+@3:16335042:16335104:+@3:16335278:16335347:+	BMECs
RETREG1_20:56575109:56575139:+@20:56672159:56672285:+@20:56678080:56678217:+@20:56678978:56679042:+	BMECs
RETREG1_20:56634019:56634462:+@20:56672159:56672285:+@20:56678080:56678217:+@20:56678978:56679042:+	BMECs
NPTN_10:20397312:20397406:-@10:20386159:20386292:-@10:20382791:20383064:-@10:20375772:20375793:-	BMECs
TPM1_10:47003470:47003545:-@10:47002936:47002998:-@10:47002579:47002648:-@10:46993261:46994072:-	BMECs
TPM1_10:47003470:47003545:-@10:47002936:47002998:-@10:47002579:47002648:-@10:46999284:47001134:-	BMECs
TPM1_10:47004327:47004397:-@10:47003470:47003545:-@10:47002936:47002998:-@10:47002579:47002648:-	BMECs
TPM1_10:47004327:47004397:-@10:47003993:47004068:-@10:47002936:47002998:-@10:47002579:47002648:-	BMECs
TPM1_10:47004327:47004397:-@10:47003993:47004068:-@10:47003470:47003545:-@10:47002579:47002648:-	BMECs
TPM1_10:47004327:47004397:-@10:47003993:47004068:-@10:47003470:47003545:-@10:47002936:47002998:-	BMECs
TPM1_10:47005564:47005681:-@10:47004327:47004397:-@10:47003993:47004068:-@10:47002936:47002998:-	BMECs
TPM1_10:47007629:47007762:-@10:47005564:47005681:-@10:47004327:47004397:-@10:47003993:47004068:-	BMECs
TPM1_10:47021442:47021567:-@10:47007629:47007762:-@10:47005564:47005681:-@10:47004327:47004397:-	BMECs
TPM1_10:47022644:47022836:-@10:47021442:47021567:-@10:47007629:47007762:-@10:47005564:47005681:-	BMECs
VPS13B_14:64822622:64822736:-@14:64820735:64820801:-@14:64820025:64820166:-@14:64816522:64816930:-	BMECs
RPS3A_17:6720648:6720835:-@17:6718407:6718615:-@17:6717789:6717898:-@17:6717402:6717568:-	BMECs
RPS3A_17:6722003:6722090:-@17:6721198:6721301:-@17:6720648:6720835:-@17:6718407:6718615:-	BMECs
SLC30A7_3:42377071:42377121:-@3:42373203:42373338:-@3:42331496:42331586:-@3:42325143:42325292:-	BMECs
SNRPN_21:1943606:1943701:+@21:1946950:1947075:+@21:1958987:1959098:+@21:1959557:1959709:+	BMECs
SNRPN_21:1956204:1956355:+@21:1958987:1959098:+@21:1959557:1959709:+@21:1960138:1960276:+	BMECs
PCMT1_9:86945449:86945569:+@9:86947634:86947719:+@9:86951986:86952202:+@9:86961540:86962347:+	BMECs
RBM3_X:86691797:86691903:+@X:86692544:86692649:+@X:86692753:86692858:+@X:86693493:86693559:+	BMECs
ACTA2_26:10644060:10644685:-@26:10640607:10640761:-@26:10639127:10639255:-@26:10636083:10636193:-	BMECs
RBL2_18:21818583:21818647:+@18:21819226:21819412:+@18:21824299:21824465:+@18:21826581:21826690:+	Large intestine
PSAP_28:27973674:27973730:-@28:27969406:27969537:-@28:27967804:27967899:-@28:27967291:27967477:-	Large intestine
PSAP_28:27975357:27975560:-@28:27974830:27974973:-@28:27973674:27973730:-@28:27969406:27969537:-	Large intestine
APP_1:10400541:10400743:+@1:10434729:10434862:+@1:10444444:10444518:+@1:10445909:10446067:+	Large intestine
TBC1D9B_7:1409693:1409764:+@7:1409994:1410044:+@7:1411597:1411656:+@7:1412379:1412485:+	Large intestine
TPM3_3:16332964:16333034:+@3:16333707:16333782:+@3:16334337:16334412:+@3:16335042:16335104:+	Large intestine
NPTN_10:20397312:20397406:-@10:20386159:20386292:-@10:20382791:20383064:-@10:20375772:20375793:-	Large intestine
TPM1_10:47003470:47003545:-@10:47002936:47002998:-@10:47002579:47002648:-@10:46993261:46994072:-	Large intestine
RBM39_13:64927506:64927700:-@13:64924928:64924993:-@13:64924778:64924831:-@13:64922597:64922714:-	Large intestine
RBM39_13:64932028:64932077:-@13:64927506:64927700:-@13:64924928:64924993:-@13:64924778:64924831:-	Large intestine
CLSTN1_16:43768709:43768957:+@16:43770119:43770240:+@16:43776525:43776687:+@16:43781126:43781283:+	Large intestine
VPS13B_14:64822622:64822736:-@14:64820735:64820801:-@14:64820025:64820166:-@14:64816522:64816930:-	Large intestine
CSNK1D_19:50622178:50622326:+@19:50624232:50624403:+@19:50624937:50625076:+@19:50629261:50631413:+	Mammary gland
ABCG2_6:36476355:36476553:+@6:36558303:36558521:+@6:36565757:36565816:+@6:36566687:36566801:+	Mammary gland
ABCG2_6:36476355:36476553:+@6:36558303:36558521:+@6:36570396:36570553:+@6:36578097:36578248:+	Mammary gland
ASB11_X:128177632:128177708:+@X:128178949:128179054:+@X:128195369:128195519:+@X:128198961:128199095:+	Mammary gland
ASB11_X:128187618:128187697:+@X:128192571:128192678:+@X:128195369:128195519:+@X:128198961:128199095:+	Mammary gland
TBC1D9B_7:1409693:1409764:+@7:1409994:1410044:+@7:1411597:1411656:+@7:1412379:1412485:+	Mammary gland
SCP2_3:93341091:93341238:-@3:93331572:93331679:-@3:93313546:93313699:-@3:93301815:93301908:-	Mammary gland
SCP2_3:93365227:93365353:-@3:93351876:93351939:-@3:93313546:93313699:-@3:93301815:93301908:-	Mammary gland
RETREG1_20:56575109:56575139:+@20:56672159:56672285:+@20:56678080:56678217:+@20:56678978:56679042:+	Mammary gland
RETREG1_20:56634019:56634462:+@20:56672159:56672285:+@20:56678080:56678217:+@20:56678978:56679042:+	Mammary gland
VPS13B_14:64822622:64822736:-@14:64820735:64820801:-@14:64820025:64820166:-@14:64816522:64816930:-	Mammary gland
ACSL1_27:15197323:15197396:-@27:15194870:15194947:-@27:15192467:15192601:-@27:15190494:15190628:-	Skin
HPS5_29:26387466:26387579:+@29:26389276:26389382:+@29:26396183:26396453:+@29:26398034:26398094:+	Skin
ATE1_26:41810163:41810392:-@26:41808021:41808149:-@26:41806965:41807093:-@26:41780058:41780090:-	Skin
CLASP2_22:7885447:7885522:-@22:7883821:7883918:-@22:7853015:7853161:-@22:7835532:7835611:-	Skin
KIF27_8:77143676:77143882:-@8:77136029:77136198:-@8:77126503:77126708:-@8:77120719:77120916:-	Skin
ATL2_11:20678196:20678252:-@11:20677207:20677278:-@11:20676138:20676569:-@11:20672449:20674014:-	Skin
ABCG2_6:36476355:36476553:+@6:36558303:36558521:+@6:36565757:36565816:+@6:36566687:36566801:+	Skin
GTF3C5_11:103051918:103052032:+@11:103052242:103052301:+@11:103052723:103052844:+@11:103053851:103053933:+	Skin
COBLL1_2:31430372:31430808:+@2:31529131:31529319:+@2:31541831:31542032:+@2:31545462:31545690:+	Skin
CERS2_3:19792564:19793210:+@3:19798154:19798327:+@3:19798751:19798868:+@3:19799049:19799167:+	Skin
RBM5_22:50227144:50227216:-@22:50226191:50226276:-@22:50225720:50225804:-@22:50225423:50225514:-	Skin
EIF4A2_1:80470262:80470399:-@1:80469928:80470017:-@1:80469476:80469555:-@1:80467443:80468220:-	Skin
EIF4A2_1:80470262:80470399:-@1:80469928:80470017:-@1:80469476:80469555:-@1:80468931:80469041:-	Skin
USO1_6:90621761:90621849:+@6:90622228:90622382:+@6:90622798:90623009:+@6:90628522:90628632:+	Skin
OGDH_4:76817124:76817315:-@4:76815276:76815366:-@4:76815050:76815152:-@4:76801715:76801830:-	Skin
MFF_2:115493071:115493240:+@2:115497930:115498018:+@2:115505419:115505577:+@2:115510758:115510817:+	Skin
MFF_2:115497930:115498018:+@2:115505419:115505577:+@2:115510758:115510817:+@2:115513703:115513787:+	Skin
ADD3_26:30703159:30703278:+@26:30703717:30703803:+@26:30707140:30707263:+@26:30709658:30711953:+	Skin
ANXA1_8:49321220:49321765:+@8:49327648:49327724:+@8:49327821:49327929:+@8:49328554:49328648:+	Skin
ZNF207_19:17795578:17795748:-@19:17795379:17795454:-@19:17794819:17794866:-@19:17793646:17793716:-	Skin
ACP1_8:112758943:112759016:-@8:112758742:112758855:-@8:112758581:112758694:-@8:112751893:112751954:-	Skin
MBNL2_12:74461474:74462251:+@12:74517070:74517234:+@12:74535400:74535553:+@12:74569763:74571445:+	Skin
ATP2B1_5:19489365:19489576:-@5:19487841:19487948:-@5:19485743:19485925:-@5:19477117:19477428:-	Skin
XDH_11:14206144:14206230:-@11:14204910:14205051:-@11:14202299:14202391:-@11:14201580:14201731:-	Skin
XDH_11:14206567:14206635:-@11:14206144:14206230:-@11:14204910:14205051:-@11:14202299:14202391:-	Skin
ECHDC1_9:23947563:23947877:+@9:23969402:23969620:+@9:23974298:23974440:+@9:23979084:23979136:+	Skin
ECHDC1_9:23947563:23947877:+@9:23969402:23969620:+@9:23979084:23979136:+@9:23984184:23984264:+	Skin
ECHDC1_9:23947563:23947877:+@9:23969402:23969620:+@9:23984184:23984264:+@9:23999092:24000910:+	Skin
ECHDC1_9:23958150:23958165:+@9:23969402:23969620:+@9:23974298:23974440:+@9:23979084:23979136:+	Skin
TPM1_10:47021442:47021567:-@10:47007629:47007762:-@10:47005564:47005681:-@10:47004327:47004397:-	Skin
IVNS1ABP_16:66292088:66292310:-@16:66291003:66291131:-@16:66290611:66290780:-@16:66290410:66290485:-	Skin
RBM39_13:64927506:64927700:-@13:64924928:64924993:-@13:64924778:64924831:-@13:64922597:64922714:-	Skin
RBM39_13:64932028:64932077:-@13:64927506:64927700:-@13:64924928:64924993:-@13:64924778:64924831:-	Skin
CLSTN1_16:43768709:43768957:+@16:43770119:43770240:+@16:43776525:43776687:+@16:43781126:43781283:+	Skin
VPS13B_14:64822622:64822736:-@14:64820735:64820801:-@14:64820025:64820166:-@14:64816522:64816930:-	Skin
LSM14A_18:44634624:44634753:+@18:44643524:44643646:+@18:44648129:44648305:+@18:44648581:44648646:+	Skin
SNRPN_21:1943606:1943701:+@21:1946950:1947075:+@21:1958987:1959098:+@21:1959557:1959709:+	Skin
SNRPN_21:1946950:1947075:+@21:1954838:1954983:+@21:1959557:1959709:+@21:1960138:1960276:+	Skin
OS9_5:55747723:55747998:-@5:55747255:55747444:-@5:55746187:55746351:-@5:55745915:55746027:-	Skin
ACTN4_18:48455906:48455987:+@18:48456710:48456795:+@18:48457728:48457813:+@18:48461209:48461301:+	Skin
RPLP2_29:50558771:50559203:-@29:50558463:50558586:-@29:50557600:50557648:-@29:50556923:50557021:-	Lung
GLRX3_26:49392763:49392913:+@26:49398549:49398657:+@26:49412565:49412737:+@26:49413206:49413267:+	Lung
SPAG9_19:35781564:35781712:+@19:35782709:35782880:+@19:35784820:35784933:+@19:35786785:35786823:+	Lung
SPAG9_19:35781564:35781712:+@19:35782709:35782880:+@19:35784820:35784933:+@19:35787717:35787893:+	Lung
SPAG9_19:35782709:35782880:+@19:35784820:35784933:+@19:35786785:35786823:+@19:35787717:35787893:+	Lung
SPAG9_19:35784820:35784933:+@19:35787717:35787893:+@19:35790742:35790891:+@19:35793590:35793705:+	Lung
KIF27_8:77143676:77143882:-@8:77136029:77136198:-@8:77126503:77126708:-@8:77120719:77120916:-	Lung
OCIAD1_6:67503105:67503158:+@6:67510001:67510048:+@6:67515962:67516114:+@6:67518690:67519215:+	Lung
AP2M1_1:82974165:82974247:-@1:82973418:82973553:-@1:82971490:82971601:-@1:82970702:82970836:-	Lung
ARMC10_4:44363508:44364040:+@4:44394267:44394415:+@4:44396943:44397077:+@4:44400052:44400228:+	Lung
TTC3_1:149399048:149399212:+@1:149402333:149403380:+@1:149404863:149404928:+@1:149407205:149407354:+	Lung
PSAP_28:27973674:27973730:-@28:27969406:27969537:-@28:27967804:27967899:-@28:27967291:27967477:-	Lung
PSAP_28:27975357:27975560:-@28:27974830:27974973:-@28:27973674:27973730:-@28:27969406:27969537:-	Lung
HIBADH_4:68473794:68473985:+@4:68483103:68483263:+@4:68500436:68500557:+@4:68564499:68564632:+	Lung
QKI_9:98942812:98942955:+@9:98966559:98966646:+@9:98967978:98968277:+@9:98970228:98970253:+	Lung
QKI_9:98942812:98942955:+@9:98966559:98966646:+@9:98967978:98968277:+@9:98971014:98971088:+	Lung
MLF2_5:103692501:103692578:+@5:103692832:103692958:+@5:103693854:103693907:+@5:103694229:103694357:+	Lung
CLTA_8:60479277:60479314:+@8:60481624:60481741:+@8:60486095:60486206:+@8:60491395:60491846:+	Lung
LGALS3_10:67618543:67618564:+@10:67620042:67620410:+@10:67627527:67627692:+@10:67629145:67629446:+	Lung
FAU_29:43327848:43327930:-@29:43327611:43327755:-@29:43327009:43327064:-@29:43326671:43326843:-	Lung
PLIN2_8:25122318:25122499:+@8:25123639:25123773:+@8:25125023:25125313:+@8:25130778:25131177:+	Lung
SLC25A36_1:128042379:128042419:-@1:128029397:128029561:-@1:128011691:128011980:-@1:128008638:128010475:-	Lung
NDUFAB1_25:21261089:21261282:-@25:21253155:21253277:-@25:21252343:21252430:-@25:21251323:21251422:-	Lung
SOD2_9:95965295:95966127:-@9:95964732:95964934:-@9:95960024:95960140:-@9:95958132:95958311:-	Lung
APP_1:10400541:10400743:+@1:10434729:10434862:+@1:10444444:10444518:+@1:10445909:10446067:+	Lung
CD47_1:52724009:52724101:-@1:52722640:52722732:-@1:52718247:52718278:-@1:52712128:52714107:-	Lung
OGDH_4:76817124:76817315:-@4:76815276:76815366:-@4:76815050:76815152:-@4:76801715:76801830:-	Lung
MFF_2:115493071:115493240:+@2:115497930:115498018:+@2:115505419:115505577:+@2:115510758:115510817:+	Lung
MFF_2:115497930:115498018:+@2:115505419:115505577:+@2:115510758:115510817:+@2:115513703:115513787:+	Lung
RNF130_7:1184720:1185004:+@7:1226286:1226480:+@7:1301872:1301943:+@7:1303790:1303872:+	Lung
TBC1D9B_7:1409693:1409764:+@7:1409994:1410044:+@7:1411597:1411656:+@7:1412379:1412485:+	Lung
ASH1L_3:15172901:15173002:+@3:15190304:15191048:+@3:15199510:15199689:+@3:15241089:15241183:+	Lung
ASH1L_3:15172901:15173002:+@3:15190304:15191048:+@3:15241089:15241183:+@3:15253007:15253080:+	Lung
MACF1_3:106683310:106683372:-@3:106682415:106682656:-@3:106681477:106681606:-@3:106680444:106680643:-	Lung
MACF1_3:106686463:106686580:-@3:106683310:106683372:-@3:106682415:106682656:-@3:106681477:106681606:-	Lung
RPS20_14:23279493:23279689:-@14:23279209:23279308:-@14:23278876:23278949:-@14:23278316:23278546:-	Lung
ACP1_8:112758943:112759016:-@8:112758742:112758855:-@8:112758581:112758694:-@8:112751893:112751954:-	Lung
LPIN1_11:86130642:86130737:-@11:86127486:86127793:-@11:86123969:86124094:-@11:86118091:86118220:-	Lung
TPM3_3:16332964:16333034:+@3:16333707:16333782:+@3:16334337:16334412:+@3:16335042:16335104:+	Lung
ECHDC1_9:23947563:23947877:+@9:23969402:23969620:+@9:23984184:23984264:+@9:23999092:24000910:+	Lung
TPM1_10:47003470:47003545:-@10:47002936:47002998:-@10:47002579:47002648:-@10:46993261:46994072:-	Lung
TPM1_10:47004327:47004397:-@10:47003993:47004068:-@10:47002936:47002998:-@10:47002579:47002648:-	Lung
TPM1_10:47004327:47004397:-@10:47003993:47004068:-@10:47003470:47003545:-@10:47002579:47002648:-	Lung
TPM1_10:47004327:47004397:-@10:47003993:47004068:-@10:47003470:47003545:-@10:47002936:47002998:-	Lung
TPM1_10:47005564:47005681:-@10:47004327:47004397:-@10:47003993:47004068:-@10:47002936:47002998:-	Lung
TPM1_10:47007629:47007762:-@10:47005564:47005681:-@10:47004327:47004397:-@10:47003993:47004068:-	Lung
ATP6V1D_10:79255025:79255202:-@10:79250958:79251075:-@10:79247175:79247219:-@10:79246151:79246254:-	Lung
ATP5F1B_5:56789495:56789786:+@5:56790252:56790434:+@5:56791368:56791489:+@5:56791735:56791919:+	Lung
CAPRIN1_15:64661600:64661959:+@15:64674708:64674770:+@15:64674875:64674961:+@15:64677311:64677549:+	Lung
DKK3_15:40685311:40685449:+@15:40686076:40686300:+@15:40692853:40692990:+@15:40695794:40695877:+	Lung
PSMA7_13:55058072:55058194:+@13:55058609:55058728:+@13:55059344:55059406:+@13:55059700:55059934:+	Lung
B4GALT1_8:74913799:74914405:-@8:74884713:74884948:-@8:74865264:74865386:-@8:74862165:74862269:-	Lung
EFR3A_14:9201755:9202434:-@14:9170972:9171048:-@14:9164430:9164551:-@14:9160763:9160912:-	Lung
RER1_16:50452772:50452928:-@16:50449423:50449504:-@16:50448310:50448414:-@16:50446664:50446763:-	Lung
CDC42BPA_16:30073731:30073853:-@16:30060935:30061068:-@16:30054947:30055189:-@16:30054577:30054687:-	Lung
VPS13B_14:64822622:64822736:-@14:64820735:64820801:-@14:64820025:64820166:-@14:64816522:64816930:-	Lung
NDUFA4_4:19048528:19049196:-@4:19047072:19047160:-@4:19046381:19046441:-@4:19041321:19041547:-	Lung
SNRPN_21:1943606:1943701:+@21:1946950:1947075:+@21:1958987:1959098:+@21:1959557:1959709:+	Lung
USF2_18:45983323:45983523:+@18:45983943:45984093:+@18:45984227:45984314:+@18:45984619:45984677:+	Lung
CLASP2_22:7885447:7885522:-@22:7883821:7883918:-@22:7853015:7853161:-@22:7835532:7835611:-	Small intestine
SPAG9_19:35781564:35781712:+@19:35782709:35782880:+@19:35784820:35784933:+@19:35787717:35787893:+	Small intestine
SPAG9_19:35784820:35784933:+@19:35787717:35787893:+@19:35790742:35790891:+@19:35793590:35793705:+	Small intestine
MED17_29:1035351:1035503:-@29:1033657:1033787:-@29:1021238:1021375:-@29:1018267:1018384:-	Small intestine
MED17_29:1036136:1036220:-@29:1035351:1035503:-@29:1021238:1021375:-@29:1018267:1018384:-	Small intestine
MED17_29:1036311:1036447:-@29:1036136:1036220:-@29:1032388:1032572:-@29:1021238:1021375:-	Small intestine
MED17_29:1043172:1043535:-@29:1039597:1039763:-@29:1036311:1036447:-@29:1036136:1036220:-	Small intestine
MED17_29:1043172:1043535:-@29:1039597:1039763:-@29:1038665:1038884:-@29:1036311:1036447:-	Small intestine
AKT3_16:33368079:33368165:+@16:33496286:33496411:+@16:33543639:33543770:+@16:33551739:33551804:+	Small intestine
ABCG2_6:36476355:36476553:+@6:36558303:36558521:+@6:36565757:36565816:+@6:36566687:36566801:+	Small intestine
ABCG2_6:36476355:36476553:+@6:36558303:36558521:+@6:36570396:36570553:+@6:36578097:36578248:+	Small intestine
ITGA6_2:24108277:24108375:-@2:24098485:24098610:-@2:24095943:24096072:-@2:24091577:24093753:-	Small intestine
RASGEF1B_6:96252488:96252603:-@6:96240082:96240264:-@6:96238194:96238316:-@6:96237709:96237846:-	Small intestine
KIFAP3_16:37694222:37694428:-@16:37678935:37679066:-@16:37643072:37643234:-@16:37616956:37617056:-	Small intestine
PSAP_28:27973674:27973730:-@28:27969406:27969537:-@28:27967804:27967899:-@28:27967291:27967477:-	Small intestine
PSAP_28:27975357:27975560:-@28:27974830:27974973:-@28:27973674:27973730:-@28:27969406:27969537:-	Small intestine
OGDH_4:76817124:76817315:-@4:76815050:76815152:-@4:76801715:76801830:-@4:76798578:76798732:-	Small intestine
OGDH_4:76817124:76817315:-@4:76815276:76815366:-@4:76815050:76815152:-@4:76801715:76801830:-	Small intestine
MFF_2:115491817:115492037:+@2:115493071:115493240:+@2:115497930:115498018:+@2:115513703:115513787:+	Small intestine
MFF_2:115493071:115493240:+@2:115497930:115498018:+@2:115505419:115505577:+@2:115510758:115510817:+	Small intestine
MFF_2:115497930:115498018:+@2:115505419:115505577:+@2:115510758:115510817:+@2:115513703:115513787:+	Small intestine
ADD3_26:30703159:30703278:+@26:30703717:30703803:+@26:30707140:30707263:+@26:30709658:30711953:+	Small intestine
ADD3_26:30703717:30703803:+@26:30707140:30707263:+@26:30708938:30709033:+@26:30709658:30711953:+	Small intestine
ANXA1_8:49321220:49321765:+@8:49327648:49327724:+@8:49327821:49327929:+@8:49328554:49328648:+	Small intestine
CMBL_20:62947984:62948140:+@20:62959843:62960076:+@20:62968373:62968515:+@20:62971478:62971569:+	Small intestine
TBC1D9B_7:1409693:1409764:+@7:1409994:1410044:+@7:1411597:1411656:+@7:1412379:1412485:+	Small intestine
ASH1L_3:15172901:15173002:+@3:15190304:15191048:+@3:15241089:15241183:+@3:15253007:15253080:+	Small intestine
MACF1_3:106686463:106686580:-@3:106683310:106683372:-@3:106682415:106682656:-@3:106681477:106681606:-	Small intestine
SCP2_3:93331572:93331679:-@3:93313546:93313699:-@3:93278395:93278474:-@3:93275045:93276061:-	Small intestine
SCP2_3:93331572:93331679:-@3:93313546:93313699:-@3:93301815:93301908:-@3:93285402:93285531:-	Small intestine
SCP2_3:93341091:93341238:-@3:93331572:93331679:-@3:93313546:93313699:-@3:93301815:93301908:-	Small intestine
FLNA_X:37422562:37422591:-@X:37419172:37419580:-@X:37415891:37416139:-@X:37415705:37415802:-	Small intestine
TPM3_3:16332964:16333034:+@3:16333707:16333782:+@3:16334337:16334412:+@3:16335042:16335104:+	Small intestine
TPM3_3:16332964:16333034:+@3:16334337:16334412:+@3:16335042:16335104:+@3:16335278:16335347:+	Small intestine
RBM39_13:64927506:64927700:-@13:64924928:64924993:-@13:64924778:64924831:-@13:64922597:64922714:-	Small intestine
RBM39_13:64932028:64932077:-@13:64927506:64927700:-@13:64924928:64924993:-@13:64924778:64924831:-	Small intestine
CLSTN1_16:43768709:43768957:+@16:43770119:43770240:+@16:43776525:43776687:+@16:43781126:43781283:+	Small intestine
VPS13B_14:64822622:64822736:-@14:64820735:64820801:-@14:64820025:64820166:-@14:64816522:64816930:-	Small intestine
CD81_29:49199966:49200063:-@29:49199129:49199203:-@29:49198747:49198851:-@29:49198312:49198413:-	Liver
ECHS1_26:25629515:25629716:+@26:25630804:25631001:+@26:25631422:25631549:+@26:25632364:25632463:+	Liver
SCD_26:21263727:21264146:+@26:21264663:21264945:+@26:21268813:21268943:+@26:21270407:21270612:+	Liver
GOT1_26:20440297:20440477:-@26:20431009:20431190:-@26:20423150:20423273:-@26:20422593:20422705:-	Liver
GLRX3_26:49392763:49392913:+@26:49398549:49398657:+@26:49407582:49407783:+@26:49412565:49412737:+	Liver
GLRX3_26:49392763:49392913:+@26:49398549:49398657:+@26:49412565:49412737:+@26:49413206:49413267:+	Liver
SERPINB6_23:50735179:50735330:+@23:50741597:50741771:+@23:50746036:50746153:+@23:50747109:50747251:+	Liver
SLMAP_22:43344185:43344244:-@22:43338451:43338573:-@22:43326515:43326649:-@22:43324313:43324402:-	Liver
CLASP2_22:7828919:7829064:-@22:7825864:7825999:-@22:7818261:7818331:-@22:7816087:7816146:-	Liver
OSBPL1A_24:32496207:32496282:+@24:32516481:32516615:+@24:32517778:32517875:+@24:32518948:32519130:+	Liver
TXNL1_24:55980639:55981193:-@24:55970356:55970452:-@24:55968301:55968474:-@24:55950391:55950513:-	Liver
CCDC47_19:48025261:48025524:-@19:48024727:48024834:-@19:48024048:48024222:-@19:48022110:48022231:-	Liver
GRB2_19:56117146:56117401:+@19:56125943:56126158:+@19:56171314:56171411:+@19:56177595:56177717:+	Liver
SPAG9_19:35781564:35781712:+@19:35782709:35782880:+@19:35784820:35784933:+@19:35787717:35787893:+	Liver
SPAG9_19:35784820:35784933:+@19:35787717:35787893:+@19:35790742:35790891:+@19:35793590:35793705:+	Liver
FASN_19:50781742:50781876:+@19:50782560:50783022:+@19:50783121:50783308:+@19:50783406:50783595:+	Liver
TMEM147_18:46204920:46204989:+@18:46205545:46205604:+@18:46205691:46205827:+@18:46205968:46206052:+	Liver
HNRNPH1_7:1696572:1696727:+@7:1696937:1697080:+@7:1700940:1701029:+@7:1701699:1701791:+	Liver
MAT2B_7:75187453:75187572:+@7:75192343:75192537:+@7:75195135:75195249:+@7:75195450:75195602:+	Liver
PPM1A_10:72471769:72471796:+@10:72500675:72501528:+@10:72503901:72504018:+@10:72508166:72508274:+	Liver
GSTP1_29:45442189:45442224:+@29:45442499:45442605:+@29:45442729:45442816:+@29:45443352:45443455:+	Liver
AKT3_16:33368079:33368165:+@16:33496286:33496411:+@16:33531994:33532138:+@16:33543639:33543770:+	Liver
OCIAD1_6:67503105:67503158:+@6:67510001:67510048:+@6:67515962:67516114:+@6:67518690:67519215:+	Liver
SLC30A9_6:60922472:60922543:+@6:60923094:60923201:+@6:60925894:60926059:+@6:60933987:60934116:+	Liver
ABCG2_6:36476355:36476553:+@6:36558303:36558521:+@6:36565757:36565816:+@6:36566687:36566801:+	Liver
ABCG2_6:36476355:36476553:+@6:36558303:36558521:+@6:36570396:36570553:+@6:36578097:36578248:+	Liver
PAIP2_7:50628259:50628406:+@7:50641089:50641252:+@7:50642592:50642771:+@7:50644980:50645911:+	Liver
ITGA6_2:24134610:24134865:-@2:24132864:24132995:-@2:24129570:24129780:-@2:24128675:24128868:-	Liver
SECISBP2L_10:61182241:61182531:+@10:61189777:61189955:+@10:61194380:61194704:+@10:61196341:61196476:+	Liver
SECISBP2L_10:61182241:61182531:+@10:61189777:61189955:+@10:61196341:61196476:+@10:61201328:61201560:+	Liver
SECISBP2L_10:61182241:61182531:+@10:61189777:61189955:+@10:61201328:61201560:+@10:61201851:61201875:+	Liver
CCNI_6:91919859:91920400:-@6:91913156:91913312:-@6:91894792:91894920:-@6:91891946:91892020:-	Liver
ALDOA_25:26215238:26215449:-@25:26214325:26214379:-@25:26214034:26214194:-@25:26213617:26213700:-	Liver
ARMC10_4:44363508:44364040:+@4:44394267:44394415:+@4:44396943:44397077:+@4:44400052:44400228:+	Liver
ABCE1_17:13187285:13187394:-@17:13181065:13181198:-@17:13178525:13178610:-@17:13175678:13175775:-	Liver
COBLL1_2:31430372:31430808:+@2:31529131:31529319:+@2:31541831:31542032:+@2:31545462:31545690:+	Liver
HSPD1_2:86044314:86044489:-@2:86043103:86043355:-@2:86041723:86041805:-@2:86040874:86040969:-	Liver
STRAP_5:94039513:94039904:-@5:94038649:94038784:-@5:94030005:94030077:-@5:94027734:94027830:-	Liver
IDH3B_13:52517570:52517672:+@13:52517753:52517899:+@13:52518141:52518235:+@13:52518342:52518402:+	Liver
IDH3B_13:52517570:52517672:+@13:52517753:52517899:+@13:52518342:52518402:+@13:52519001:52519198:+	Liver
PSAP_28:27975357:27975560:-@28:27974830:27974973:-@28:27973674:27973730:-@28:27969406:27969537:-	Liver
RAB5C_19:42280649:42280743:-@19:42263689:42263942:-@19:42262076:42262227:-@19:42261749:42261871:-	Liver
QKI_9:98966559:98966646:+@9:98967978:98968277:+@9:98971014:98971088:+@9:98975034:98975050:+	Liver
RALB_2:71997486:71997645:+@2:72005218:72005426:+@2:72011212:72011389:+@2:72014527:72015027:+	Liver
HSP90B1_5:67601222:67601324:+@5:67602011:67602152:+@5:67604075:67604406:+@5:67609407:67609518:+	Liver
MLF2_5:103691194:103691911:+@5:103692501:103692578:+@5:103692832:103692958:+@5:103693213:103693248:+	Liver
MLF2_5:103692501:103692578:+@5:103692832:103692958:+@5:103693854:103693907:+@5:103694229:103694357:+	Liver
METAP2_5:25096430:25096534:+@5:25105188:25105253:+@5:25116011:25116192:+@5:25116956:25117050:+	Liver
CAB39_2:118530388:118530781:+@2:118575814:118575969:+@2:118600344:118600508:+@2:118604342:118604460:+	Liver
ATP6V0D1_18:35085438:35085645:-@18:35060623:35060794:-@18:35052549:35052727:-@18:35051073:35051152:-	Liver
CLTA_8:60479277:60479314:+@8:60481624:60481741:+@8:60486095:60486206:+@8:60491395:60491846:+	Liver
RBM5_22:50229660:50229725:-@22:50228789:50228949:-@22:50228244:50228341:-@22:50227546:50227633:-	Liver
RNF220_3:101389293:101389336:-@3:101388729:101388861:-@3:101380571:101380667:-@3:101380279:101380365:-	Liver
SPARC_7:62886139:62886208:-@7:62885213:62885275:-@7:62884522:62884609:-@7:62883025:62883146:-	Liver
GPCPD1_13:47727741:47727877:-@13:47727142:47727277:-@13:47726616:47726776:-@13:47720768:47721002:-	Liver
ASB11_X:128177632:128177708:+@X:128178949:128179054:+@X:128195369:128195519:+@X:128198961:128199095:+	Liver
ASB11_X:128187618:128187697:+@X:128192571:128192678:+@X:128198961:128199095:+@X:128203929:128204120:+	Liver
HNRNPDL_6:97213974:97214105:-@6:97213684:97213798:-@6:97212582:97212673:-@6:97212106:97212210:-	Liver
HNRNPDL_6:97214577:97214738:-@6:97213974:97214105:-@6:97212582:97212673:-@6:97212106:97212210:-	Liver
NDUFB6_8:11504625:11504996:+@8:11508910:11509002:+@8:11517429:11517473:+@8:11520821:11521008:+	Liver
SH3BGRL_X:71329985:71330055:-@X:71213263:71213448:-@X:71210422:71210502:-@X:71202116:71203418:-	Liver
IGFBP7_6:72418109:72418218:-@6:72408183:72408299:-@6:72407127:72407253:-@6:72405716:72405778:-	Liver
IGFBP7_6:72484919:72486115:-@6:72418109:72418218:-@6:72408183:72408299:-@6:72407127:72407253:-	Liver
RAB10_11:73408202:73408822:-@11:73362362:73362422:-@11:73347331:73347420:-@11:73346927:73347028:-	Liver
PTMA_2:119414107:119414313:+@2:119417141:119417212:+@2:119417482:119417575:+@2:119418108:119418181:+	Liver
NDUFS6_20:70844237:70844383:-@20:70843380:70843433:-@20:70840070:70840192:-@20:70839108:70839529:-	Liver
SMU1_8:74828210:74828320:-@8:74817809:74817937:-@8:74816205:74816324:-@8:74814788:74814904:-	Liver
SOD2_9:95965295:95966127:-@9:95964732:95964934:-@9:95960024:95960140:-@9:95958132:95958311:-	Liver
APP_1:10400541:10400743:+@1:10434729:10434862:+@1:10444444:10444518:+@1:10445909:10446067:+	Liver
APP_1:10434729:10434862:+@1:10444444:10444518:+@1:10445909:10446067:+@1:10469111:10469239:+	Liver
CD47_1:52729857:52729964:-@1:52724812:52724904:-@1:52718247:52718278:-@1:52712128:52714107:-	Liver
OGDH_4:76817124:76817315:-@4:76815276:76815366:-@4:76815050:76815152:-@4:76801715:76801830:-	Liver
SEC62_1:97412631:97412739:-@1:97411522:97411627:-@1:97405767:97405971:-@1:97405429:97405521:-	Liver
ARL5A_2:44355896:44356196:+@2:44366696:44366756:+@2:44367866:44368013:+@2:44369752:44369835:+	Liver
ARL5A_2:44355896:44356196:+@2:44366696:44366756:+@2:44374827:44374978:+@2:44378126:44378831:+	Liver
MFF_2:115486532:115486743:+@2:115489811:115489922:+@2:115493071:115493240:+@2:115497930:115498018:+	Liver
MFF_2:115497930:115498018:+@2:115505419:115505577:+@2:115510758:115510817:+@2:115513703:115513787:+	Liver
USP33_3:66931193:66931306:+@3:66932373:66932451:+@3:66937312:66937729:+@3:66940126:66940266:+	Liver
ACOX1_19:55670375:55670534:+@19:55674358:55674518:+@19:55680841:55681001:+@19:55683569:55683676:+	Liver
MON2_5:51078090:51078219:-@5:51076143:51076240:-@5:51074613:51074738:-@5:51067751:51067945:-	Liver
PAK2_1:71257814:71257854:+@1:71301931:71302138:+@1:71316482:71316582:+@1:71316911:71317058:+	Liver
NUDCD3_4:76922982:76923292:+@4:76963406:76963538:+@4:76973394:76973537:+@4:76983247:76983431:+	Liver
SELENOF_3:57145264:57145629:+@3:57153456:57153623:+@3:57171589:57171652:+@3:57185413:57185462:+	Liver
SELENOF_3:57153456:57153623:+@3:57171589:57171652:+@3:57185413:57185462:+@3:57188144:57188980:+	Liver
ADD3_26:30699615:30699713:+@26:30700835:30701017:+@26:30701575:30701832:+@26:30703159:30703278:+	Liver
ARL1_5:65284546:65284728:-@5:65282231:65282368:-@5:65279247:65279358:-@5:65276366:65276544:-	Liver
SETD3_21:64474437:64474529:-@21:64472163:64472311:-@21:64469222:64469478:-@21:64428670:64428728:-	Liver
LAMP2_X:5023386:5023582:-@X:5013346:5013464:-@X:5012452:5012674:-@X:5007155:5007313:-	Liver
RNF10_17:62816689:62817279:+@17:62827787:62827983:+@17:62833049:62833248:+@17:62834296:62834386:+	Liver
MACROH2A1_7:46826256:46826363:-@7:46818856:46818955:-@7:46817036:46817126:-@7:46812205:46812294:-	Liver
SESN3_15:15192650:15192893:+@15:15244092:15244157:+@15:15247497:15247694:+@15:15249411:15249593:+	Liver
SCP2_3:93331572:93331679:-@3:93313546:93313699:-@3:93278395:93278474:-@3:93275045:93276061:-	Liver
SCP2_3:93380579:93380643:-@3:93365227:93365353:-@3:93285402:93285531:-@3:93278395:93278474:-	Liver
SCP2_3:93393428:93393567:-@3:93388138:93388192:-@3:93285402:93285531:-@3:93278395:93278474:-	Liver
SCP2_3:93331572:93331679:-@3:93313546:93313699:-@3:93301815:93301908:-@3:93285402:93285531:-	Liver
SCP2_3:93341091:93341238:-@3:93331572:93331679:-@3:93313546:93313699:-@3:93301815:93301908:-	Liver
SCP2_3:93365227:93365353:-@3:93351876:93351939:-@3:93313546:93313699:-@3:93301815:93301908:-	Liver
MBNL2_12:74410787:74410985:+@12:74461474:74462251:+@12:74517070:74517234:+@12:74525888:74526088:+	Liver
TLE5_7:20735799:20736711:+@7:20738998:20739061:+@7:20740363:20740407:+@7:20741039:20741101:+	Liver
TLE5_7:20738998:20739061:+@7:20740363:20740407:+@7:20741039:20741101:+@7:20742325:20742399:+	Liver
TGFBR3_3:51501752:51502169:+@3:51533681:51533860:+@3:51633199:51633336:+@3:51656586:51656769:+	Liver
NDUFA8_11:93046663:93046862:-@11:93039017:93039180:-@11:93032972:93033137:-@11:93028887:93029213:-	Liver
RTN4_11:37758230:37758507:-@11:37738463:37738670:-@11:37735091:37735229:-@11:37724324:37724393:-	Liver
TUBB4B_11:106254513:106254956:+@11:106255224:106255332:+@11:106255410:106255520:+@11:106256051:106259949:+	Liver
PPP3R1_11:66613457:66613633:-@11:66612343:66612402:-@11:66610804:66610988:-@11:66604007:66606160:-	Liver
STX7_9:70409336:70409405:-@9:70406528:70406621:-@9:70405704:70405841:-@9:70404673:70404725:-	Liver
COX5B_11:2949336:2949703:-@11:2948744:2948817:-@11:2948469:2948568:-@11:2946406:2947581:-	Liver
FLNA_X:37422562:37422591:-@X:37419172:37419580:-@X:37415891:37416139:-@X:37415705:37415802:-	Liver
MOB1A_11:10475427:10475698:+@11:10478611:10478777:+@11:10490592:10490725:+@11:10494678:10494841:+	Liver
RPSA_22:12684159:12684304:+@22:12685731:12685896:+@22:12695986:12696231:+@22:12696981:12697109:+	Liver
TPM3_3:16332964:16333034:+@3:16333707:16333782:+@3:16334337:16334412:+@3:16335042:16335104:+	Liver
TPM3_3:16332964:16333034:+@3:16334337:16334412:+@3:16335042:16335104:+@3:16335278:16335347:+	Liver
KTN1_10:68091548:68091638:+@10:68093653:68093739:+@10:68097262:68097351:+@10:68101729:68101809:+	Liver
ZNF638_11:13187839:13187876:-@11:13185926:13186057:-@11:13180245:13180373:-@11:13179032:13179073:-	Liver
FKBP5_23:9568139:9568229:-@23:9565560:9565643:-@23:9561030:9561215:-@23:9558648:9558887:-	Liver
JAK1_3:80444566:80444775:+@3:80524547:80524629:+@3:80530475:80530673:+@3:80534562:80534685:+	Liver
AHSA1_10:88648515:88649050:+@10:88650430:88650620:+@10:88652228:88652310:+@10:88652725:88652842:+	Liver
AHSA1_10:88648515:88649050:+@10:88650430:88650620:+@10:88652725:88652842:+@10:88653883:88653971:+	Liver
NPTN_10:20397312:20397406:-@10:20386159:20386292:-@10:20382791:20383064:-@10:20375772:20375793:-	Liver
TPM1_10:47003470:47003545:-@10:47002936:47002998:-@10:47002579:47002648:-@10:46993261:46994072:-	Liver
TPM1_10:47004327:47004397:-@10:47003470:47003545:-@10:47002936:47002998:-@10:47002579:47002648:-	Liver
TPM1_10:47004327:47004397:-@10:47003993:47004068:-@10:47002936:47002998:-@10:47002579:47002648:-	Liver
TPM1_10:47005564:47005681:-@10:47004327:47004397:-@10:47002936:47002998:-@10:47002579:47002648:-	Liver
TPM1_10:47004327:47004397:-@10:47003993:47004068:-@10:47003470:47003545:-@10:47002579:47002648:-	Liver
TPM1_10:47004327:47004397:-@10:47003993:47004068:-@10:47003470:47003545:-@10:47002936:47002998:-	Liver
TPM1_10:47005564:47005681:-@10:47004327:47004397:-@10:47003993:47004068:-@10:47002936:47002998:-	Liver
TPM1_10:47007629:47007762:-@10:47005564:47005681:-@10:47004327:47004397:-@10:47003993:47004068:-	Liver
TPM1_10:47022644:47022836:-@10:47021442:47021567:-@10:47007629:47007762:-@10:47005564:47005681:-	Liver
VPS13C_10:48157419:48157666:+@10:48158662:48158891:+@10:48160429:48160521:+@10:48162823:48163188:+	Liver
RAC1_25:38278343:38278658:+@25:38287391:38287462:+@25:38289792:38289909:+@25:38294619:38294681:+	Liver
SENP6_9:15328476:15328624:+@9:15333078:15333465:+@9:15338700:15338938:+@9:15341581:15341751:+	Liver
GDI2_13:42926081:42926966:+@13:42936780:42936887:+@13:42942435:42942569:+@13:42948314:42948512:+	Liver
LAPTM4A_11:78796769:78797002:+@11:78807189:78807309:+@11:78810688:78810764:+@11:78810860:78810982:+	Liver
DNAJC3_12:73095336:73095594:+@12:73119140:73119250:+@12:73128833:73128957:+@12:73130948:73131022:+	Liver
ATP5F1B_5:56789495:56789786:+@5:56790252:56790434:+@5:56791368:56791489:+@5:56791735:56791919:+	Liver
EIF3M_15:63301413:63301545:+@15:63302283:63302421:+@15:63302897:63302991:+@15:63308845:63308928:+	Liver
IVNS1ABP_16:66299280:66299316:-@16:66292088:66292310:-@16:66291003:66291131:-@16:66290611:66290780:-	Liver
B4GALT1_8:74913799:74914405:-@8:74884713:74884948:-@8:74865264:74865386:-@8:74862165:74862269:-	Liver
PCYOX1_11:68588196:68588394:+@11:68589495:68589701:+@11:68597606:68597817:+@11:68598165:68598317:+	Liver
PCYOX1_11:68589495:68589701:+@11:68590700:68590874:+@11:68598165:68598317:+@11:68599039:68599750:+	Liver
EFR3A_14:9201755:9202434:-@14:9170972:9171048:-@14:9164430:9164551:-@14:9160763:9160912:-	Liver
TCEA1_14:21967515:21967669:-@14:21965243:21965389:-@14:21964145:21964216:-@14:21961033:21962547:-	Liver
RAB2A_14:26181071:26181127:+@14:26208243:26208314:+@14:26218210:26218277:+@14:26225195:26225277:+	Liver
CD46_16:75620816:75620936:-@16:75617366:75617554:-@16:75607199:75607287:-@16:75606110:75606307:-	Liver
ERBIN_20:13554009:13554123:-@20:13551212:13551395:-@20:13547972:13549517:-@20:13543916:13544059:-	Liver
IARS2_16:23622439:23622545:+@16:23623703:23623848:+@16:23625336:23625526:+@16:23629519:23629663:+	Liver
IBTK_9:22055589:22055766:-@9:22053764:22054363:-@9:22052706:22052792:-@9:22051808:22051890:-	Liver
VPS13B_14:64822622:64822736:-@14:64820735:64820801:-@14:64820025:64820166:-@14:64816522:64816930:-	Liver
PANK3_20:327125:327561:-@20:320629:320981:-@20:314074:314250:-@20:312987:313110:-	Liver
NNT_20:31175547:31175628:-@20:31157974:31158092:-@20:31156391:31156506:-@20:31154175:31154396:-	Liver
NNT_20:31185100:31185279:-@20:31178038:31178197:-@20:31157974:31158092:-@20:31156391:31156506:-	Liver
IL6ST_20:23191785:23192021:+@20:23211562:23211640:+@20:23218871:23219176:+@20:23220075:23220195:+	Liver
HDGFL3_21:24900658:24900796:+@21:24903510:24903668:+@21:24907729:24907875:+@21:24920141:24921366:+	Liver
TM9SF3_26:17912402:17912665:-@26:17903116:17903311:-@26:17887268:17887428:-@26:17886178:17886255:-	Liver
TM9SF3_26:17912402:17912665:-@26:17903116:17903311:-@26:17890229:17890351:-@26:17887268:17887428:-	Liver
COX5A_21:33764338:33765351:+@21:33770242:33770358:+@21:33772525:33772646:+@21:33773901:33774023:+	Liver
AGPAT5_27:5838672:5838762:+@27:5848499:5848660:+@27:5854215:5854338:+@27:5855346:5855553:+	Liver
OS9_5:55747723:55747998:-@5:55747255:55747444:-@5:55746187:55746351:-@5:55745915:55746027:-	Liver
ACTN4_18:48447815:48447929:+@18:48448160:48448279:+@18:48451729:48451815:+@18:48452632:48452719:+	Liver
LDHA_29:26296330:26296447:-@29:26295215:26295388:-@29:26294379:26294552:-@29:26293618:26293735:-	Gallbladder
GNA13_19:61959777:61960122:-@19:61957292:61957518:-@19:61933999:61934049:-@19:61932055:61932627:-	Gallbladder
ATL2_11:20678196:20678252:-@11:20677207:20677278:-@11:20676138:20676569:-@11:20672449:20674014:-	Gallbladder
AP2M1_1:82974165:82974247:-@1:82973418:82973553:-@1:82971490:82971601:-@1:82970702:82970836:-	Gallbladder
COBLL1_2:31430372:31430808:+@2:31529131:31529319:+@2:31541831:31542032:+@2:31545462:31545690:+	Gallbladder
OSBPL8_5:5936972:5937080:-@5:5910406:5910543:-@5:5881852:5881922:-@5:5875607:5875684:-	Gallbladder
CAB39_2:118530388:118530781:+@2:118575814:118575969:+@2:118600344:118600508:+@2:118604342:118604460:+	Gallbladder
NDUFS6_20:70844237:70844383:-@20:70843380:70843433:-@20:70840070:70840192:-@20:70839108:70839529:-	Gallbladder
ADD3_26:30698742:30698891:+@26:30699359:30699502:+@26:30700835:30701017:+@26:30701575:30701832:+	Gallbladder
SESN3_15:15192650:15192893:+@15:15244092:15244157:+@15:15247497:15247694:+@15:15249411:15249593:+	Gallbladder
ATP2B1_5:19489365:19489576:-@5:19487841:19487948:-@5:19485743:19485925:-@5:19477117:19477428:-	Gallbladder
TGFBR3_3:51587095:51587279:+@3:51633199:51633336:+@3:51656586:51656769:+@3:51661562:51661730:+	Gallbladder
RTN4_11:37758230:37758507:-@11:37738463:37738670:-@11:37735091:37735229:-@11:37724324:37724393:-	Gallbladder
RTN4_11:37795732:37796520:-@11:37738463:37738670:-@11:37735091:37735229:-@11:37724324:37724393:-	Gallbladder
GOLGA1_11:95899573:95899605:-@11:95897356:95897484:-@11:95896138:95896249:-@11:95889945:95890070:-	Gallbladder
XDH_11:14206144:14206230:-@11:14204910:14205051:-@11:14202299:14202391:-@11:14201580:14201731:-	Gallbladder
TPM3_3:16332964:16333034:+@3:16333707:16333782:+@3:16334337:16334412:+@3:16335042:16335104:+	Gallbladder
TPM1_10:47004327:47004397:-@10:47003993:47004068:-@10:47003470:47003545:-@10:47002579:47002648:-	Gallbladder
TPM1_10:47004327:47004397:-@10:47003993:47004068:-@10:47003470:47003545:-@10:47002936:47002998:-	Gallbladder
TPM1_10:47005564:47005681:-@10:47004327:47004397:-@10:47003993:47004068:-@10:47002936:47002998:-	Gallbladder
TPM1_10:47007629:47007762:-@10:47005564:47005681:-@10:47004327:47004397:-@10:47003993:47004068:-	Gallbladder
RAC1_25:38278343:38278658:+@25:38287391:38287462:+@25:38289792:38289909:+@25:38294619:38294681:+	Gallbladder
NCKAP1_2:13531280:13531387:+@2:13545925:13546035:+@2:13568739:13568831:+@2:13568989:13569045:+	Gallbladder
UQCRC2_25:19650967:19651116:+@25:19652173:19652237:+@25:19653570:19653626:+@25:19653849:19653973:+	Sublingual gland
APLP2_29:36306071:36306238:+@29:36309129:36309259:+@29:36310124:36310198:+@29:36311503:36311661:+	Sublingual gland
ATAD1_26:9420094:9420154:-@26:9416682:9416856:-@26:9397358:9397464:-@26:9391536:9391625:-	Sublingual gland
CUX1_25:34844349:34844486:-@25:34840461:34840584:-@25:34836722:34836798:-@25:34834958:34835024:-	Sublingual gland
NBR1_19:43160057:43160221:+@19:43160438:43160515:+@19:43161661:43162078:+@19:43162523:43162617:+	Sublingual gland
STAT3_19:42448770:42448914:-@19:42448089:42448187:-@19:42438874:42438969:-@19:42438620:42438701:-	Sublingual gland
SPAG9_19:35714321:35714415:+@19:35720248:35720398:+@19:35740519:35740726:+@19:35741280:35741379:+	Sublingual gland
SPAG9_19:35781564:35781712:+@19:35782709:35782880:+@19:35784820:35784933:+@19:35787717:35787893:+	Sublingual gland
SPAG9_19:35784820:35784933:+@19:35787717:35787893:+@19:35790742:35790891:+@19:35793590:35793705:+	Sublingual gland
CSNK1D_19:50622178:50622326:+@19:50624232:50624403:+@19:50624937:50625076:+@19:50629261:50631413:+	Sublingual gland
ITGA6_2:24108277:24108375:-@2:24098485:24098610:-@2:24095943:24096072:-@2:24091577:24093753:-	Sublingual gland
SECISBP2L_10:61182241:61182531:+@10:61189777:61189955:+@10:61194380:61194704:+@10:61196341:61196476:+	Sublingual gland
SECISBP2L_10:61182241:61182531:+@10:61189777:61189955:+@10:61196341:61196476:+@10:61201328:61201560:+	Sublingual gland
GTF3C5_11:103051918:103052032:+@11:103052242:103052301:+@11:103052474:103052844:+@11:103053851:103053933:+	Sublingual gland
GTF3C5_11:103051918:103052032:+@11:103052242:103052301:+@11:103052723:103052844:+@11:103053851:103053933:+	Sublingual gland
PPP6R3_29:45976794:45976947:+@29:45992390:45992622:+@29:45996800:45996986:+@29:46000182:46000319:+	Sublingual gland
NDUFB5_1:87518532:87518661:-@1:87511225:87511313:-@1:87509085:87509146:-@1:87507949:87508055:-	Sublingual gland
CAB39_2:118600344:118600508:+@2:118604342:118604460:+@2:118610556:118610724:+@2:118618509:118618568:+	Sublingual gland
ERCC6L2_8:82574793:82574912:+@8:82590076:82590269:+@8:82600991:82601152:+@8:82601523:82601730:+	Sublingual gland
VDAC2_28:30970120:30970489:+@28:30970693:30970747:+@28:30971819:30971887:+@28:30972694:30972743:+	Sublingual gland
FDFT1_8:7617269:7617546:-@8:7605077:7605174:-@8:7603872:7604055:-@8:7599722:7599850:-	Sublingual gland
JMJD1C_28:19338152:19338366:-@28:19337172:19337450:-@28:19334297:19334465:-@28:19333476:19333566:-	Sublingual gland
MFF_2:115497930:115498018:+@2:115505419:115505577:+@2:115510758:115510817:+@2:115513703:115513787:+	Sublingual gland
SPINT2_18:48100487:48100657:+@18:48103990:48104043:+@18:48105876:48106037:+@18:48106371:48106409:+	Sublingual gland
TMEM50A_2:127677634:127677708:-@2:127675448:127675552:-@2:127672214:127672281:-@2:127669729:127669821:-	Sublingual gland
LZTR1_17:72335751:72335861:+@17:72335976:72336068:+@17:72336320:72336485:+@17:72336608:72336777:+	Sublingual gland
UBR3_2:26398564:26398652:-@2:26384151:26384300:-@2:26377226:26377359:-@2:26372011:26372121:-	Sublingual gland
BCL2L13_5:109108372:109108479:+@5:109111291:109111447:+@5:109119804:109119947:+@5:109131313:109131516:+	Sublingual gland
COQ3_9:50388730:50388882:+@9:50391179:50391278:+@9:50396022:50396264:+@9:50399460:50399619:+	Sublingual gland
MPZL1_3:935181:935394:-@3:934117:934249:-@3:931559:931661:-@3:915375:917919:-	Sublingual gland
FNIP1_7:22747775:22747901:+@7:22760502:22760636:+@7:22764198:22764298:+@7:22764560:22764634:+	Sublingual gland
RTN4_11:37758230:37758507:-@11:37738463:37738670:-@11:37735091:37735229:-@11:37724324:37724393:-	Sublingual gland
AHI1_9:73481831:73481949:-@9:73478739:73478869:-@9:73477050:73477190:-@9:73463963:73464159:-	Sublingual gland
RPS17_21:22842457:22842669:-@21:22842018:22842169:-@21:22841410:22841515:-@21:22840459:22840524:-	Sublingual gland
DNAJC3_12:73119140:73119250:+@12:73128833:73128957:+@12:73130948:73131022:+@12:73141750:73141902:+	Sublingual gland
CDC123_13:12156636:12156664:-@13:12149851:12149976:-@13:12144541:12144678:-@13:12143250:12143518:-	Sublingual gland
IVNS1ABP_16:66299280:66299316:-@16:66292088:66292310:-@16:66291003:66291131:-@16:66290611:66290780:-	Sublingual gland
SELENOT_1:117515725:117515835:-@1:117514974:117515100:-@1:117512705:117512792:-@1:117510375:117510528:-	Sublingual gland
ADCY6_5:30998733:30998854:+@5:30998944:30999055:+@5:30999379:30999506:+@5:31000014:31000172:+	Sublingual gland
PPP2CA_7:45853289:45853498:-@7:45847546:45847719:-@7:45846935:45847024:-@7:45846269:45846430:-	Sublingual gland
PPP2CA_7:45867562:45867877:-@7:45853289:45853498:-@7:45847546:45847719:-@7:45846935:45847024:-	Sublingual gland
NDUFS4_20:25454956:25455034:-@20:25423406:25423578:-@20:25420636:25420709:-@20:25400418:25400591:-	Sublingual gland
ACSL1_27:15197323:15197396:-@27:15194870:15194947:-@27:15192467:15192601:-@27:15190494:15190628:-	Adrenal gland
SCD_26:21263727:21264146:+@26:21264663:21264945:+@26:21268813:21268943:+@26:21270407:21270612:+	Adrenal gland
SLMAP_22:43344185:43344244:-@22:43338451:43338573:-@22:43326515:43326649:-@22:43324313:43324402:-	Adrenal gland
CFDP2_18:2744238:2744454:-@18:2743824:2743945:-@18:2741582:2742556:-@18:2740922:2741041:-	Adrenal gland
TXN_8:99807323:99807427:-@8:99806825:99806884:-@8:99799907:99799972:-@8:99799187:99799455:-	Adrenal gland
IDH3B_13:52517570:52517672:+@13:52517753:52517899:+@13:52518141:52518235:+@13:52518342:52518402:+	Adrenal gland
OGDH_4:76817124:76817315:-@4:76815276:76815366:-@4:76815050:76815152:-@4:76801715:76801830:-	Adrenal gland
OGDH_4:76831286:76831536:-@4:76817124:76817315:-@4:76815050:76815152:-@4:76801715:76801830:-	Adrenal gland
PKP4_2:37706574:37707126:-@2:37697977:37698165:-@2:37695657:37695876:-@2:37689022:37689154:-	Adrenal gland
RNF10_17:62816689:62817279:+@17:62827787:62827983:+@17:62833049:62833248:+@17:62834296:62834386:+	Adrenal gland
MACROH2A1_7:46826256:46826363:-@7:46818856:46818955:-@7:46817036:46817126:-@7:46812205:46812294:-	Adrenal gland
ATP2B1_5:19521605:19521643:-@5:19520720:19520881:-@5:19518881:19519095:-@5:19515646:19515888:-	Adrenal gland
ANKRD28_1:152720653:152720740:-@1:152720296:152720413:-@1:152718975:152719194:-@1:152712588:152712675:-	Adrenal gland
TGFBR3_3:51501752:51502169:+@3:51533681:51533860:+@3:51633199:51633336:+@3:51656586:51656769:+	Adrenal gland
TPM3_3:16332964:16333034:+@3:16333707:16333782:+@3:16334337:16334412:+@3:16335042:16335104:+	Adrenal gland
TPM3_3:16332964:16333034:+@3:16334337:16334412:+@3:16335042:16335104:+@3:16335278:16335347:+	Adrenal gland
NPTN_10:20397312:20397406:-@10:20386159:20386292:-@10:20382791:20383064:-@10:20375772:20375793:-	Adrenal gland
OCIAD1_6:67503105:67503158:+@6:67510001:67510048:+@6:67515962:67516114:+@6:67518690:67519215:+	Esophagus
MICU1_28:28558839:28558882:-@28:28528814:28528928:-@28:28491027:28491224:-@28:28445468:28445605:-	Esophagus
SLC25A3_5:62746386:62746546:+@5:62747870:62747994:+@5:62748151:62748272:+@5:62749519:62749698:+	Esophagus
ASB11_X:128177632:128177708:+@X:128178949:128179054:+@X:128195369:128195519:+@X:128198961:128199095:+	Esophagus
FDFT1_8:7617269:7617546:-@8:7605077:7605174:-@8:7603872:7604055:-@8:7599722:7599850:-	Esophagus
PLIN2_8:25122318:25122499:+@8:25123639:25123773:+@8:25125023:25125313:+@8:25130778:25131177:+	Esophagus
USO1_6:90621761:90621849:+@6:90622228:90622382:+@6:90622798:90623009:+@6:90628522:90628632:+	Esophagus
NEK9_10:86338785:86338990:-@10:86337513:86337674:-@10:86334698:86334907:-@10:86332450:86333213:-	Esophagus
APP_1:10400541:10400743:+@1:10434729:10434862:+@1:10444444:10444518:+@1:10445909:10446067:+	Esophagus
APP_1:10469111:10469239:+@1:10473331:10473430:+@1:10512127:10512348:+@1:10520949:10521002:+	Esophagus
APP_1:10469111:10469239:+@1:10473331:10473430:+@1:10512127:10512348:+@1:10527698:10527798:+	Esophagus
APP_1:10473331:10473430:+@1:10512127:10512348:+@1:10520949:10521002:+@1:10527698:10527798:+	Esophagus
APP_1:10512127:10512348:+@1:10520949:10521002:+@1:10527698:10527798:+@1:10531005:10531151:+	Esophagus
APP_1:10512127:10512348:+@1:10520949:10521002:+@1:10531005:10531151:+@1:10543005:10543106:+	Esophagus
ANXA1_8:49321220:49321765:+@8:49327648:49327724:+@8:49327821:49327929:+@8:49328554:49328648:+	Esophagus
ACP1_8:112758943:112759016:-@8:112758742:112758855:-@8:112758581:112758694:-@8:112751893:112751954:-	Esophagus
RETREG1_20:56575109:56575139:+@20:56672159:56672285:+@20:56678080:56678217:+@20:56678978:56679042:+	Esophagus
RETREG1_20:56634019:56634462:+@20:56672159:56672285:+@20:56678080:56678217:+@20:56678978:56679042:+	Esophagus
TPM1_10:47002936:47002998:-@10:47002579:47002648:-@10:47001056:47001134:-@10:46999284:46999498:-	Esophagus
TPM1_10:47003470:47003545:-@10:47002936:47002998:-@10:47002579:47002648:-@10:46993261:46994072:-	Esophagus
TPM1_10:47003470:47003545:-@10:47002936:47002998:-@10:47002579:47002648:-@10:46999284:47001134:-	Esophagus
TPM1_10:47004327:47004397:-@10:47003993:47004068:-@10:47002936:47002998:-@10:47002579:47002648:-	Esophagus
TPM1_10:47004327:47004397:-@10:47003993:47004068:-@10:47003470:47003545:-@10:47002579:47002648:-	Esophagus
TPM1_10:47004327:47004397:-@10:47003993:47004068:-@10:47003470:47003545:-@10:47002936:47002998:-	Esophagus
TPM1_10:47005564:47005681:-@10:47004327:47004397:-@10:47003993:47004068:-@10:47002936:47002998:-	Esophagus
TPM1_10:47007629:47007762:-@10:47005564:47005681:-@10:47004327:47004397:-@10:47003993:47004068:-	Esophagus
USP47_15:40845980:40846018:-@15:40809937:40810140:-@15:40803985:40804123:-@15:40799131:40799227:-	Esophagus
USP47_15:40845980:40846018:-@15:40809937:40810140:-@15:40806116:40806229:-@15:40803985:40804123:-	Esophagus
ITGB1_13:20003895:20004117:+@13:20004783:20005015:+@13:20007378:20007544:+@13:20008784:20008864:+	Esophagus
ENO1_16:44558065:44558160:+@16:44559100:44559158:+@16:44559461:44559519:+@16:44560889:44560958:+	Esophagus
GTF2I_25:32788783:32788866:-@25:32788229:32788412:-@25:32786710:32786738:-@25:32784976:32785017:-	Nasal
GTF2I_25:32789291:32789371:-@25:32788783:32788866:-@25:32788229:32788412:-@25:32786710:32786738:-	Nasal
ACSL1_27:15197323:15197396:-@27:15194870:15194947:-@27:15192467:15192601:-@27:15190494:15190628:-	Nasal
NCOA4_28:44042468:44042576:-@28:44041150:44041293:-@28:44039161:44040180:-@28:44038621:44038761:-	Nasal
PICALM_29:9585847:9585950:+@29:9590939:9591088:+@29:9596587:9596694:+@29:9598324:9598455:+	Nasal
PICALM_29:9585847:9585950:+@29:9596587:9596694:+@29:9598324:9598455:+@29:9598551:9598581:+	Nasal
PICALM_29:9590939:9591088:+@29:9596587:9596694:+@29:9598324:9598455:+@29:9598551:9598581:+	Nasal
YIF1A_29:44342559:44342824:-@29:44341669:44341880:-@29:44341403:44341507:-@29:44341188:44341266:-	Nasal
ATE1_26:41810163:41810392:-@26:41808021:41808149:-@26:41806965:41807093:-@26:41780058:41780090:-	Nasal
CLASP2_22:7885447:7885522:-@22:7883821:7883918:-@22:7853015:7853161:-@22:7835532:7835611:-	Nasal
GNA13_19:61959777:61960122:-@19:61957292:61957518:-@19:61933999:61934049:-@19:61932055:61932627:-	Nasal
FASN_19:50781536:50781651:+@19:50781742:50781876:+@19:50782560:50783022:+@19:50783121:50783308:+	Nasal
FASN_19:50781742:50781876:+@19:50782560:50783022:+@19:50783121:50783308:+@19:50783406:50783595:+	Nasal
MED17_29:1043172:1043535:-@29:1039597:1039763:-@29:1038665:1038884:-@29:1036311:1036447:-	Nasal
HNRNPH1_7:1696572:1696727:+@7:1696937:1697080:+@7:1700940:1701029:+@7:1701699:1701791:+	Nasal
KIF27_8:77168620:77169004:-@8:77159380:77159580:-@8:77143676:77143882:-@8:77136029:77136198:-	Nasal
USP15_5:51249835:51249962:-@5:51234553:51234683:-@5:51190223:51190367:-@5:51169702:51169875:-	Nasal
KAT2B_1:157358750:157358860:+@1:157361909:157362052:+@1:157367254:157367368:+@1:157368847:157368883:+	Nasal
QKI_9:98942812:98942955:+@9:98966559:98966646:+@9:98967978:98968277:+@9:98971014:98971088:+	Nasal
KANSL2_5:31106824:31106920:+@5:31108764:31108858:+@5:31110444:31110595:+@5:31116332:31116451:+	Nasal
NFE2L1_19:38426710:38426925:-@19:38426204:38426293:-@19:38425820:38425978:-@19:38423507:38424998:-	Nasal
CFAP36_11:38226248:38226362:+@11:38229825:38229912:+@11:38237418:38237520:+@11:38240571:38240710:+	Nasal
CLTA_8:60479277:60479314:+@8:60481624:60481741:+@8:60486095:60486206:+@8:60491395:60491846:+	Nasal
RBM5_22:50227144:50227216:-@22:50226191:50226276:-@22:50225720:50225804:-@22:50225423:50225514:-	Nasal
GPCPD1_13:47763691:47763732:-@13:47755125:47755248:-@13:47748704:47748935:-@13:47746753:47746915:-	Nasal
NA_X:76871290:76871372:+@X:76893447:76893574:+@X:76913795:76913888:+@X:76923059:76924124:+	Nasal
HNRNPDL_6:97213974:97214105:-@6:97213684:97213798:-@6:97212582:97212673:-@6:97209613:97211419:-	Nasal
HNRNPDL_6:97214835:97215003:-@6:97214577:97214738:-@6:97212582:97212673:-@6:97209613:97211419:-	Nasal
HNRNPDL_6:97215804:97216516:-@6:97214835:97215003:-@6:97212582:97212673:-@6:97209613:97211419:-	Nasal
HNRNPDL_6:97213974:97214105:-@6:97213684:97213798:-@6:97212582:97212673:-@6:97212106:97212210:-	Nasal
HNRNPDL_6:97213974:97214105:-@6:97213684:97213798:-@6:97212974:97213144:-@6:97212582:97212673:-	Nasal
HNRNPDL_6:97214835:97215003:-@6:97214577:97214738:-@6:97213974:97214105:-@6:97212974:97213144:-	Nasal
HNRNPDL_6:97215804:97216246:-@6:97214835:97215003:-@6:97213974:97214105:-@6:97212974:97213144:-	Nasal
EIF4A2_1:80470262:80470399:-@1:80469928:80470017:-@1:80469476:80469555:-@1:80468931:80469041:-	Nasal
G3BP1_7:62994734:62994935:+@7:62996133:62996234:+@7:62996735:62996846:+@7:62997062:62997190:+	Nasal
ACSL3_2:111037664:111037917:+@2:111080756:111081169:+@2:111097114:111097185:+@2:111099031:111099170:+	Nasal
HIPK3_15:63957370:63957494:+@15:63957586:63957747:+@15:63957906:63957968:+@15:63958276:63958575:+	Nasal
APP_1:10400541:10400743:+@1:10418538:10418705:+@1:10421280:10421336:+@1:10434729:10434862:+	Nasal
MFF_2:115493071:115493240:+@2:115497930:115498018:+@2:115505419:115505577:+@2:115510758:115510817:+	Nasal
MYNN_1:97602818:97603114:-@1:97598373:97599163:-@1:97597235:97597394:-@1:97593276:97593454:-	Nasal
EPS15_3:94932847:94932923:+@3:94936082:94936277:+@3:94938657:94938841:+@3:94941392:94942185:+	Nasal
ANXA1_8:49321220:49321765:+@8:49327648:49327724:+@8:49327821:49327929:+@8:49328554:49328648:+	Nasal
MARCHF7_2:36627051:36627161:-@2:36610727:36610891:-@2:36602085:36602274:-@2:36600365:36600517:-	Nasal
ZNF207_19:17795578:17795748:-@19:17795379:17795454:-@19:17794819:17794866:-@19:17793646:17793716:-	Nasal
CLK1_2:89507524:89507690:-@2:89506929:89507023:-@2:89506716:89506845:-@2:89506095:89506177:-	Nasal
TBC1D9B_7:1409693:1409764:+@7:1409994:1410044:+@7:1411597:1411656:+@7:1412379:1412485:+	Nasal
SETD3_21:64474437:64474529:-@21:64472163:64472311:-@21:64469222:64469478:-@21:64428670:64428728:-	Nasal
GPBP1L1_3:100438403:100438596:+@3:100447007:100447147:+@3:100447593:100447751:+@3:100448682:100448806:+	Nasal
DMXL1_7:34714706:34714808:-@7:34713479:34713598:-@7:34712979:34713200:-@7:34708634:34710319:-	Nasal
DENND5A_15:43418605:43418714:+@15:43421113:43421770:+@15:43436638:43436955:+@15:43438078:43438293:+	Nasal
MBNL2_12:74461474:74462251:+@12:74517070:74517234:+@12:74535400:74535553:+@12:74569763:74571445:+	Nasal
ATP2B1_5:19489365:19489576:-@5:19487841:19487948:-@5:19485743:19485925:-@5:19477117:19477428:-	Nasal
ATP2B1_5:19515646:19515888:-@5:19513319:19513560:-@5:19510540:19510777:-@5:19505624:19505803:-	Nasal
ATP2B1_5:19518881:19519095:-@5:19515646:19515888:-@5:19513319:19513560:-@5:19510540:19510777:-	Nasal
RTN4_11:37758230:37758507:-@11:37738463:37738670:-@11:37735091:37735229:-@11:37724324:37724393:-	Nasal
MYCBP2_12:52373521:52373739:-@12:52365718:52365871:-@12:52358452:52358648:-@12:52352145:52352387:-	Nasal
OGT_X:79114140:79114219:-@X:79113471:79113666:-@X:79113042:79113182:-@X:79112379:79112479:-	Nasal
OGT_X:79117021:79117137:-@X:79114140:79114219:-@X:79113471:79113666:-@X:79113042:79113182:-	Nasal
SRSF7_11:21091404:21091537:-@11:21090184:21090364:-@11:21089768:21089944:-@11:21088820:21088894:-	Nasal
ZNF638_11:13172966:13173003:-@11:13166429:13167647:-@11:13165762:13165827:-@11:13162966:13163920:-	Nasal
AHSA1_10:88653883:88653971:+@10:88654824:88654952:+@10:88655407:88655508:+@10:88655776:88655827:+	Nasal
RAC1_25:38278343:38278658:+@25:38287391:38287462:+@25:38294619:38294681:+@25:38295386:38295545:+	Nasal
SENP6_9:15368583:15368671:+@9:15369867:15369935:+@9:15370038:15370188:+@9:15373328:15373861:+	Nasal
RAB6A_15:53185657:53185710:-@15:53184160:53184265:-@15:53183988:53184093:-@15:53182104:53182215:-	Nasal
UBE3A_21:2360392:2360436:-@21:2334080:2334384:-@21:2326212:2327458:-@21:2318189:2318333:-	Nasal
ARL6IP1_25:16441945:16442049:-@25:16438960:16439093:-@25:16438383:16438502:-@25:16433450:16436154:-	Nasal
USP47_15:40845980:40846018:-@15:40809937:40810140:-@15:40806116:40806229:-@15:40803985:40804123:-	Nasal
EIF4G2_15:41876280:41876440:+@15:41876832:41876945:+@15:41877536:41877661:+@15:41877825:41877929:+	Nasal
EIF4G2_15:41876832:41876945:+@15:41877536:41877661:+@15:41877825:41877929:+@15:41878017:41878232:+	Nasal
IVNS1ABP_16:66292088:66292310:-@16:66291003:66291131:-@16:66290611:66290780:-@16:66290410:66290485:-	Nasal
RBM39_13:64927506:64927700:-@13:64924928:64924993:-@13:64924778:64924831:-@13:64922597:64922714:-	Nasal
RBM39_13:64932028:64932077:-@13:64927506:64927700:-@13:64924928:64924993:-@13:64924778:64924831:-	Nasal
TASOR2_13:42990243:42990342:-@13:42982142:42982242:-@13:42981159:42981262:-@13:42980118:42980190:-	Nasal
ERBIN_20:13554009:13554123:-@20:13551212:13551395:-@20:13547972:13549517:-@20:13543916:13544059:-	Nasal
CLSTN1_16:43768709:43768957:+@16:43770119:43770240:+@16:43776525:43776687:+@16:43781126:43781283:+	Nasal
MAPKAPK5_17:62278927:62279002:-@17:62278033:62278130:-@17:62274929:62275018:-@17:62274059:62274154:-	Nasal
VPS13B_14:64822622:64822736:-@14:64820735:64820801:-@14:64820025:64820166:-@14:64816522:64816930:-	Nasal
VPS13B_14:65206281:65206401:-@14:65196150:65196317:-@14:65192807:65192988:-@14:65189215:65189389:-	Nasal
LSM14A_18:44632233:44632396:+@18:44634624:44634753:+@18:44643524:44643646:+@18:44648129:44648305:+	Nasal
LSM14A_18:44634624:44634753:+@18:44643524:44643646:+@18:44648129:44648305:+@18:44648581:44648646:+	Nasal
ZFAND6_21:26043872:26044136:+@21:26089356:26089526:+@21:26090745:26090853:+@21:26091754:26091854:+	Nasal
ZFAND6_21:26043872:26044136:+@21:26089356:26089526:+@21:26095500:26095613:+@21:26097904:26098833:+	Nasal
SNRPN_21:1943606:1943701:+@21:1946950:1947075:+@21:1958987:1959098:+@21:1959557:1959709:+	Nasal
PAPOLA_21:61378725:61378778:+@21:61381554:61381665:+@21:61382495:61382633:+@21:61384481:61384553:+	Nasal
MRPL47_1:87518534:87518949:+@1:87521634:87521785:+@1:87531446:87531576:+@1:87533700:87533795:+	Nasal
OS9_5:55747723:55747998:-@5:55747255:55747444:-@5:55746187:55746351:-@5:55745915:55746027:-	Nasal
ACTN4_18:48455906:48455987:+@18:48456710:48456795:+@18:48457728:48457813:+@18:48461209:48461301:+	Nasal
ACSL1_27:15243790:15243974:-@27:15222985:15223211:-@27:15208401:15208515:-@27:15207644:15207708:-	Trachea
HIKESHI_29:9240583:9240814:-@29:9238185:9238422:-@29:9211059:9211210:-@29:9204680:9204798:-	Trachea
ATP5PD_19:56398798:56399041:+@19:56400460:56400589:+@19:56402383:56402454:+@19:56403345:56403407:+	Trachea
GRB2_19:56117146:56117401:+@19:56125943:56126158:+@19:56171314:56171411:+@19:56177595:56177717:+	Trachea
SPAG9_19:35781564:35781712:+@19:35782709:35782880:+@19:35784820:35784933:+@19:35786785:35786823:+	Trachea
SPAG9_19:35781564:35781712:+@19:35782709:35782880:+@19:35784820:35784933:+@19:35787717:35787893:+	Trachea
SPAG9_19:35782709:35782880:+@19:35784820:35784933:+@19:35786785:35786823:+@19:35787717:35787893:+	Trachea
SPAG9_19:35784820:35784933:+@19:35787717:35787893:+@19:35790742:35790891:+@19:35793590:35793705:+	Trachea
MED17_29:1038665:1038884:-@29:1036311:1036447:-@29:1033657:1033787:-@29:1032388:1032572:-	Trachea
MED17_29:1038665:1038884:-@29:1036311:1036447:-@29:1036136:1036220:-@29:1035351:1035503:-	Trachea
SPTLC1_8:85802233:85802326:+@8:85803221:85803293:+@8:85812206:85812338:+@8:85823383:85823512:+	Trachea
AP2M1_1:82974165:82974247:-@1:82973418:82973553:-@1:82971490:82971601:-@1:82970702:82970836:-	Trachea
CAPZA2_4:51546594:51546693:-@4:51519157:51519220:-@4:51508179:51508242:-@4:51503632:51503838:-	Trachea
COBLL1_2:31430372:31430808:+@2:31529131:31529319:+@2:31541831:31542032:+@2:31545462:31545690:+	Trachea
OSBPL8_5:5936972:5937080:-@5:5910406:5910543:-@5:5881852:5881922:-@5:5875607:5875684:-	Trachea
OSBPL8_5:6001076:6001503:-@5:5936972:5937080:-@5:5881852:5881922:-@5:5875607:5875684:-	Trachea
KIFAP3_16:37600074:37600159:-@16:37587770:37587959:-@16:37580879:37580978:-@16:37552133:37552597:-	Trachea
MLF2_5:103691194:103691911:+@5:103692501:103692578:+@5:103692832:103692958:+@5:103693213:103693248:+	Trachea
CAB39_2:118530388:118530781:+@2:118575814:118575969:+@2:118600344:118600508:+@2:118604342:118604460:+	Trachea
HSPA4_7:44607161:44607513:+@7:44617835:44617892:+@7:44619731:44619871:+@7:44624073:44624195:+	Trachea
M6PR_5:100984954:100984955:+@5:100991432:100991611:+@5:100992845:100993011:+@5:100994018:100994127:+	Trachea
TRIP12_2:117878666:117878731:-@2:117877288:117877383:-@2:117861906:117862054:-@2:117858474:117858509:-	Trachea
SEC22B_3:23075087:23075328:+@3:23084789:23084898:+@3:23088187:23088347:+@3:23089966:23090112:+	Trachea
FGFR1OP2_5:82857340:82857476:-@5:82854652:82854769:-@5:82853449:82853591:-@5:82848323:82848436:-	Trachea
SLC25A36_1:128042379:128042419:-@1:128029397:128029561:-@1:128014378:128014444:-@1:128011691:128011980:-	Trachea
SOD2_9:95965295:95966127:-@9:95964732:95964934:-@9:95960024:95960140:-@9:95958132:95958311:-	Trachea
APP_1:10231296:10231977:+@1:10300390:10300557:+@1:10360228:10360340:+@1:10362750:10362943:+	Trachea
APP_1:10400541:10400743:+@1:10434729:10434862:+@1:10444444:10444518:+@1:10445909:10446067:+	Trachea
APP_1:10469111:10469239:+@1:10473331:10473430:+@1:10512127:10512348:+@1:10527698:10527798:+	Trachea
APP_1:10512127:10512348:+@1:10520949:10521002:+@1:10527698:10527798:+@1:10531005:10531151:+	Trachea
CD47_1:52724009:52724101:-@1:52722640:52722732:-@1:52718247:52718278:-@1:52716650:52716674:-	Trachea
CD47_1:52752231:52752320:-@1:52729857:52729964:-@1:52718247:52718278:-@1:52716650:52716674:-	Trachea
OGDH_4:76817124:76817315:-@4:76815276:76815366:-@4:76815050:76815152:-@4:76801715:76801830:-	Trachea
MBNL1_1:115322369:115322626:-@1:115320101:115320254:-@1:115308850:115308924:-@1:115303718:115305919:-	Trachea
MBNL1_1:115322369:115322626:-@1:115320101:115320254:-@1:115311909:115312003:-@1:115308850:115308924:-	Trachea
MBNL1_1:115461409:115462394:-@1:115344378:115344548:-@1:115332843:115333043:-@1:115322369:115322626:-	Trachea
PPP1R12A_5:9325283:9325418:-@5:9322890:9322994:-@5:9316976:9317023:-@5:9314028:9314078:-	Trachea
RNF130_7:1184720:1185004:+@7:1226286:1226480:+@7:1301872:1301943:+@7:1303790:1303872:+	Trachea
ADD3_26:30703159:30703278:+@26:30703717:30703803:+@26:30707140:30707263:+@26:30709658:30711953:+	Trachea
ADD3_26:30703717:30703803:+@26:30707140:30707263:+@26:30708938:30709033:+@26:30709658:30711953:+	Trachea
ANXA1_8:49321220:49321765:+@8:49327648:49327724:+@8:49327821:49327929:+@8:49328554:49328648:+	Trachea
TMBIM4_5:47651683:47651791:+@5:47652753:47652877:+@5:47655098:47655131:+@5:47657046:47657163:+	Trachea
GPBP1L1_3:100438403:100438596:+@3:100447007:100447147:+@3:100447593:100447751:+@3:100448682:100448806:+	Trachea
MACROH2A1_7:46826256:46826363:-@7:46818856:46818955:-@7:46817036:46817126:-@7:46812205:46812294:-	Trachea
SESN3_15:15192650:15192893:+@15:15244092:15244157:+@15:15247497:15247694:+@15:15249411:15249593:+	Trachea
NDFIP2_12:54578637:54579003:+@12:54614967:54615132:+@12:54637480:54637604:+@12:54642113:54642179:+	Trachea
MACF1_3:106638629:106638713:-@3:106637894:106638135:-@3:106637017:106637223:-@3:106635575:106635694:-	Trachea
ATP2B1_5:19489365:19489576:-@5:19487841:19487948:-@5:19485743:19485925:-@5:19477117:19477428:-	Trachea
RTN4_11:37758230:37758507:-@11:37738463:37738670:-@11:37735091:37735229:-@11:37724324:37724393:-	Trachea
XDH_11:14206144:14206230:-@11:14204910:14205051:-@11:14202299:14202391:-@11:14201580:14201731:-	Trachea
TPM3_3:16332964:16333034:+@3:16333707:16333782:+@3:16334337:16334412:+@3:16335042:16335104:+	Trachea
NPTN_10:20397312:20397406:-@10:20386159:20386292:-@10:20382791:20383064:-@10:20375772:20375793:-	Trachea
TPM1_10:47004327:47004397:-@10:47003993:47004068:-@10:47003470:47003545:-@10:47002579:47002648:-	Trachea
TPM1_10:47004327:47004397:-@10:47003993:47004068:-@10:47003470:47003545:-@10:47002936:47002998:-	Trachea
TPM1_10:47005564:47005681:-@10:47004327:47004397:-@10:47003993:47004068:-@10:47002936:47002998:-	Trachea
RAC1_25:38278343:38278658:+@25:38287391:38287462:+@25:38289792:38289909:+@25:38294619:38294681:+	Trachea
RAC1_25:38278343:38278658:+@25:38287391:38287462:+@25:38294619:38294681:+@25:38295386:38295545:+	Trachea
DNAJC3_12:73095336:73095594:+@12:73119140:73119250:+@12:73128833:73128957:+@12:73130948:73131022:+	Trachea
ATP5F1B_5:56789495:56789786:+@5:56790252:56790434:+@5:56791368:56791489:+@5:56791735:56791919:+	Trachea
RAB6A_15:53184160:53184265:-@15:53182104:53182215:-@15:53173999:53174092:-@15:53154576:53154642:-	Trachea
RAB6A_15:53185657:53185710:-@15:53184160:53184265:-@15:53183988:53184093:-@15:53182104:53182215:-	Trachea
NCKAP1_2:13531280:13531387:+@2:13545925:13546035:+@2:13568739:13568831:+@2:13568989:13569045:+	Trachea
VPS13B_14:64822622:64822736:-@14:64820735:64820801:-@14:64820025:64820166:-@14:64816522:64816930:-	Trachea
AKAP11_12:12439375:12443878:+@12:12448603:12448758:+@12:12451886:12451969:+@12:12452748:12452794:+	Trachea
SNRPN_21:1946950:1947075:+@21:1954838:1954983:+@21:1959557:1959709:+@21:1960138:1960276:+	Trachea
ACTN4_18:48455906:48455987:+@18:48456710:48456795:+@18:48457728:48457813:+@18:48461209:48461301:+	Trachea
HNRNPUL1_18:50459648:50459914:+@18:50461095:50461217:+@18:50461309:50461437:+@18:50468635:50468803:+	Trachea
GNA13_19:61959777:61960122:-@19:61957292:61957518:-@19:61933999:61934049:-@19:61932055:61932627:-	Eyeball
MED17_29:1043172:1043535:-@29:1039597:1039763:-@29:1036311:1036447:-@29:1036136:1036220:-	Eyeball
RASGEF1B_6:96252488:96252603:-@6:96240082:96240264:-@6:96238194:96238316:-@6:96237709:96237846:-	Eyeball
FKBP11_5:30881465:30881596:+@5:30881768:30881833:+@5:30882204:30882291:+@5:30882608:30882641:+	Eyeball
KIFAP3_16:37694222:37694428:-@16:37678935:37679066:-@16:37643072:37643234:-@16:37616956:37617056:-	Eyeball
PSAP_28:27973674:27973730:-@28:27969406:27969537:-@28:27967804:27967899:-@28:27967291:27967477:-	Eyeball
TMEM126A_29:9905739:9905845:-@29:9903034:9903132:-@29:9899287:9899480:-@29:9898059:9898173:-	Eyeball
OGDH_4:76817124:76817315:-@4:76815276:76815366:-@4:76815050:76815152:-@4:76801715:76801830:-	Eyeball
OGDH_4:76831286:76831536:-@4:76817124:76817315:-@4:76815050:76815152:-@4:76801715:76801830:-	Eyeball
HUWE1_X:90997451:90997633:-@X:90994449:90994621:-@X:90993948:90994096:-@X:90993119:90993194:-	Eyeball
TMBIM4_5:47645210:47645454:+@5:47651683:47651791:+@5:47652753:47652858:+@5:47655098:47655131:+	Eyeball
RNF10_17:62816689:62817279:+@17:62827787:62827983:+@17:62833049:62833248:+@17:62834296:62834386:+	Eyeball
MACROH2A1_7:46826256:46826363:-@7:46818856:46818955:-@7:46817036:46817126:-@7:46812205:46812294:-	Eyeball
ATP2B1_5:19489365:19489576:-@5:19487841:19487948:-@5:19485743:19485925:-@5:19477117:19477428:-	Eyeball
NA_25:583910:584003:-@25:583618:583777:-@25:583293:583445:-@25:582900:583192:-	Eyeball
C3H1orf43_3:16300913:16300978:+@3:16301371:16301472:+@3:16305294:16305411:+@3:16305620:16305673:+	Eyeball
GALM_11:21033644:21033798:+@11:21038148:21038354:+@11:21043899:21043980:+@11:21072184:21072325:+	Eyeball
TPM3_3:16332964:16333034:+@3:16333707:16333782:+@3:16334337:16334412:+@3:16335042:16335104:+	Eyeball
NPTN_10:20397312:20397406:-@10:20386159:20386292:-@10:20382791:20383064:-@10:20375772:20375793:-	Eyeball
TPM1_10:47004327:47004397:-@10:47003993:47004068:-@10:47003470:47003545:-@10:47002579:47002648:-	Eyeball
TPM1_10:47004327:47004397:-@10:47003993:47004068:-@10:47003470:47003545:-@10:47002936:47002998:-	Eyeball
SENP6_9:15333078:15333465:+@9:15338700:15338938:+@9:15341581:15341751:+@9:15342689:15342722:+	Eyeball
RBM39_13:64927506:64927700:-@13:64924928:64924993:-@13:64924778:64924831:-@13:64922597:64922714:-	Eyeball
RBM39_13:64932028:64932077:-@13:64927506:64927700:-@13:64924928:64924993:-@13:64924778:64924831:-	Eyeball
PTPRA_13:52142800:52142925:-@13:52142569:52142720:-@13:52140887:52141022:-@13:52139610:52140245:-	Eyeball
CDC42BPA_16:30073731:30073853:-@16:30060935:30061068:-@16:30054947:30055189:-@16:30054577:30054687:-	Eyeball
VPS13B_14:64822622:64822736:-@14:64820735:64820801:-@14:64820025:64820166:-@14:64816522:64816930:-	Eyeball
LSM14A_18:44634624:44634753:+@18:44643524:44643646:+@18:44648129:44648305:+@18:44648581:44648646:+	Eyeball
HOOK3_27:37591154:37591301:+@27:37599715:37599800:+@27:37613964:37614036:+@27:37616946:37616996:+	Eyeball
OS9_5:55747723:55747998:-@5:55747255:55747444:-@5:55746187:55746351:-@5:55745915:55746027:-	Eyeball
ABCG2_6:36476355:36476553:+@6:36558303:36558521:+@6:36565757:36565816:+@6:36566687:36566801:+	Forestomach
GTF3C5_11:103051918:103052032:+@11:103052242:103052301:+@11:103052474:103052844:+@11:103053851:103053933:+	Forestomach
APP_1:10400541:10400743:+@1:10434729:10434862:+@1:10444444:10444518:+@1:10445909:10446067:+	Forestomach
RTN4_11:37758230:37758507:-@11:37738463:37738670:-@11:37735091:37735229:-@11:37724324:37724393:-	Forestomach
TPM3_3:16332964:16333034:+@3:16333707:16333782:+@3:16334337:16334412:+@3:16335042:16335104:+	Forestomach
TPM1_10:47004327:47004397:-@10:47003993:47004068:-@10:47003470:47003545:-@10:47002936:47002998:-	Forestomach
TPM1_10:47007629:47007762:-@10:47005564:47005681:-@10:47004327:47004397:-@10:47003993:47004068:-	Forestomach
TPM1_10:47021442:47021567:-@10:47007629:47007762:-@10:47005564:47005681:-@10:47004327:47004397:-	Forestomach
CLSTN1_16:43768709:43768957:+@16:43770119:43770240:+@16:43776525:43776687:+@16:43781126:43781283:+	Forestomach
VPS13B_14:64822622:64822736:-@14:64820735:64820801:-@14:64820025:64820166:-@14:64816522:64816930:-	Forestomach
AHNAK_29:40907329:40907522:-@29:40896981:40897510:-@29:40896370:40896557:-@29:40877640:40895458:-	Thyroid gland
ATE1_26:41823050:41823113:-@26:41820565:41820627:-@26:41813058:41813303:-@26:41810163:41810392:-	Thyroid gland
MTCH1_23:10888131:10888190:-@23:10885502:10885685:-@23:10883547:10883594:-@23:10883296:10883363:-	Thyroid gland
HDHD2_24:46827877:46828085:-@24:46821548:46821632:-@24:46809221:46809437:-@24:46805657:46805720:-	Thyroid gland
UBE2G1_19:24884426:24884781:-@19:24824778:24824880:-@19:24808801:24808923:-@19:24797195:24798297:-	Thyroid gland
SPAG9_19:35781564:35781712:+@19:35782709:35782880:+@19:35784820:35784933:+@19:35787717:35787893:+	Thyroid gland
SPAG9_19:35784820:35784933:+@19:35787717:35787893:+@19:35790742:35790891:+@19:35793590:35793705:+	Thyroid gland
FASN_19:50781742:50781876:+@19:50782560:50783022:+@19:50783121:50783308:+@19:50783406:50783595:+	Thyroid gland
MED17_29:1038665:1038884:-@29:1036311:1036447:-@29:1035351:1035503:-@29:1033657:1033787:-	Thyroid gland
HNRNPH1_7:1695133:1695288:+@7:1696572:1696727:+@7:1696937:1697080:+@7:1698505:1698643:+	Thyroid gland
SND1_4:91873756:91874198:+@4:91907397:91907546:+@4:91913123:91913243:+@4:91916621:91916699:+	Thyroid gland
C1GALT1_4:15276632:15276888:+@4:15277163:15277438:+@4:15312572:15313239:+@4:15320087:15320305:+	Thyroid gland
FKBP11_5:30881465:30881596:+@5:30881768:30881833:+@5:30882204:30882291:+@5:30882608:30882641:+	Thyroid gland
IDH3B_13:52517570:52517672:+@13:52517753:52517899:+@13:52518141:52518235:+@13:52518342:52518402:+	Thyroid gland
MLF2_5:103691194:103691911:+@5:103692501:103692578:+@5:103692832:103692958:+@5:103693213:103693248:+	Thyroid gland
MINDY3_13:30378135:30378186:-@13:30377148:30377262:-@13:30374605:30374678:-@13:30373653:30373732:-	Thyroid gland
MINDY3_13:30381467:30381640:-@13:30378135:30378186:-@13:30377148:30377262:-@13:30374605:30374678:-	Thyroid gland
MINDY3_13:30383568:30383628:-@13:30381467:30381640:-@13:30377148:30377262:-@13:30374605:30374678:-	Thyroid gland
HSD17B4_7:34372197:34372300:-@7:34370562:34370798:-@7:34367676:34367727:-@7:34361416:34361487:-	Thyroid gland
FBXL17_7:107495117:107495239:-@7:107489853:107490110:-@7:107466669:107466800:-@7:107352737:107352844:-	Thyroid gland
ASB11_X:128177632:128177708:+@X:128178949:128179054:+@X:128195369:128195519:+@X:128198961:128199095:+	Thyroid gland
BPNT1_16:23572067:23572115:-@16:23569210:23569301:-@16:23567433:23567477:-@16:23562702:23562899:-	Thyroid gland
TRIP12_2:117918350:117918447:-@2:117901792:117902594:-@2:117886536:117886641:-@2:117883781:117883917:-	Thyroid gland
PLIN2_8:25122318:25122499:+@8:25123639:25123773:+@8:25125023:25125313:+@8:25130778:25131177:+	Thyroid gland
NEK9_10:86342335:86342505:-@10:86341525:86341584:-@10:86338785:86338990:-@10:86337513:86337674:-	Thyroid gland
THRAP3_3:109558755:109558942:-@3:109556284:109556479:-@3:109555700:109555840:-@3:109553278:109554026:-	Thyroid gland
AIMP1_6:18851150:18851320:-@6:18844237:18844448:-@6:18841082:18841250:-@6:18837537:18837770:-	Thyroid gland
APP_1:10400541:10400743:+@1:10434729:10434862:+@1:10444444:10444518:+@1:10445909:10446067:+	Thyroid gland
APP_1:10469111:10469239:+@1:10473331:10473430:+@1:10512127:10512348:+@1:10527698:10527798:+	Thyroid gland
APP_1:10473331:10473430:+@1:10512127:10512348:+@1:10520949:10521002:+@1:10527698:10527798:+	Thyroid gland
APP_1:10512127:10512348:+@1:10520949:10521002:+@1:10527698:10527798:+@1:10531005:10531151:+	Thyroid gland
CD47_1:52724009:52724101:-@1:52722640:52722732:-@1:52718247:52718278:-@1:52716650:52716674:-	Thyroid gland
OGDH_4:76817124:76817315:-@4:76815276:76815366:-@4:76815050:76815152:-@4:76801715:76801830:-	Thyroid gland
MFF_2:115491817:115492037:+@2:115493071:115493240:+@2:115497930:115498018:+@2:115505419:115505577:+	Thyroid gland
MFF_2:115497930:115498018:+@2:115505419:115505577:+@2:115510758:115510817:+@2:115513703:115513787:+	Thyroid gland
PPP1R12A_5:9351632:9351736:-@5:9350591:9350758:-@5:9350018:9350194:-@5:9340672:9340762:-	Thyroid gland
ADAM10_10:51662903:51663011:+@10:51663464:51663684:+@10:51675034:51675160:+@10:51677011:51677105:+	Thyroid gland
PAK2_1:71257814:71257854:+@1:71301931:71302138:+@1:71316482:71316582:+@1:71316911:71317058:+	Thyroid gland
EPS15_3:94932847:94932923:+@3:94936082:94936277:+@3:94938657:94938841:+@3:94941392:94942185:+	Thyroid gland
ANXA1_8:49321220:49321765:+@8:49327648:49327724:+@8:49327821:49327929:+@8:49328554:49328648:+	Thyroid gland
UBR3_2:26411164:26411268:-@2:26409620:26409793:-@2:26409169:26409201:-@2:26407118:26407578:-	Thyroid gland
TMEM14C_23:45413270:45413390:-@23:45412202:45412257:-@23:45410877:45410978:-@23:45408064:45408151:-	Thyroid gland
MACF1_3:106683310:106683372:-@3:106682415:106682656:-@3:106681477:106681606:-@3:106680444:106680643:-	Thyroid gland
NDRG2_10:26081018:26081098:+@10:26081857:26081962:+@10:26082221:26082341:+@10:26082523:26082585:+	Thyroid gland
TLE5_7:20735799:20736711:+@7:20738998:20739061:+@7:20740363:20740407:+@7:20741039:20741101:+	Thyroid gland
LPIN1_11:86130642:86130737:-@11:86127486:86127793:-@11:86123969:86124094:-@11:86118091:86118220:-	Thyroid gland
TPM1_10:47002936:47002998:-@10:47002579:47002648:-@10:47001056:47001134:-@10:46999284:46999498:-	Thyroid gland
TPM1_10:47003470:47003545:-@10:47002936:47002998:-@10:47002579:47002648:-@10:46993261:46994072:-	Thyroid gland
TPM1_10:47003470:47003545:-@10:47002936:47002998:-@10:47002579:47002648:-@10:46999284:47001134:-	Thyroid gland
TPM1_10:47004327:47004397:-@10:47003993:47004068:-@10:47003470:47003545:-@10:47002579:47002648:-	Thyroid gland
TPM1_10:47004327:47004397:-@10:47003993:47004068:-@10:47003470:47003545:-@10:47002936:47002998:-	Thyroid gland
TPM1_10:47021442:47021567:-@10:47007629:47007762:-@10:47005564:47005681:-@10:47004327:47004397:-	Thyroid gland
TPM1_10:47022644:47022836:-@10:47021442:47021567:-@10:47007629:47007762:-@10:47005564:47005681:-	Thyroid gland
RAC1_25:38278343:38278658:+@25:38287391:38287462:+@25:38294619:38294681:+@25:38295386:38295545:+	Thyroid gland
LAMP1_12:86593182:86593470:+@12:86598219:86598340:+@12:86599927:86600143:+@12:86600257:86600415:+	Thyroid gland
ITGB1_13:20003895:20004117:+@13:20004783:20005015:+@13:20007378:20007544:+@13:20008784:20008864:+	Thyroid gland
PRDX3_26:39337786:39337921:-@26:39336009:39336150:-@26:39333923:39334026:-@26:39331507:39331672:-	Thyroid gland
CDC42BPA_16:30073731:30073853:-@16:30060935:30061068:-@16:30054947:30055189:-@16:30054577:30054687:-	Thyroid gland
LSM14A_18:44634624:44634753:+@18:44643524:44643646:+@18:44648129:44648305:+@18:44648581:44648646:+	Thyroid gland
ACTN4_18:48455906:48455987:+@18:48456710:48456795:+@18:48457728:48457813:+@18:48461209:48461301:+	Thyroid gland
ARPC1A_25:37040543:37040634:-@25:37038234:37038338:-@25:37032551:37032773:-@25:37030149:37030256:-	Bone marrow
ARPC1A_25:37046154:37046234:-@25:37040543:37040634:-@25:37038234:37038338:-@25:37032551:37032773:-	Bone marrow
MDH2_25:34261505:34261630:+@25:34263843:34263920:+@25:34264832:34264931:+@25:34265274:34265425:+	Bone marrow
BUD31_25:36989627:36989748:-@25:36989120:36989241:-@25:36985097:36985219:-@25:36984711:36984877:-	Bone marrow
GTF2I_25:32795065:32795248:-@25:32794039:32794097:-@25:32793623:32793697:-@25:32792425:32792526:-	Bone marrow
CCT6A_25:27734894:27735027:+@25:27735732:27735834:+@25:27736822:27736894:+@25:27737153:27738084:+	Bone marrow
UQCRC2_25:19650967:19651116:+@25:19652173:19652237:+@25:19653570:19653626:+@25:19653849:19653973:+	Bone marrow
UQCRC2_25:19653849:19653973:+@25:19655495:19655592:+@25:19657187:19657244:+@25:19660630:19660725:+	Bone marrow
UQCRC2_25:19657187:19657244:+@25:19660630:19660725:+@25:19661048:19661247:+@25:19665831:19665911:+	Bone marrow
TOP2B_27:40165305:40165443:+@27:40165759:40165916:+@27:40166062:40166187:+@27:40167333:40167443:+	Bone marrow
TOP2B_27:40167333:40167443:+@27:40167525:40167630:+@27:40169809:40169918:+@27:40170510:40170602:+	Bone marrow
TOP2B_27:40172690:40172838:+@27:40173606:40173837:+@27:40175376:40175510:+@27:40176110:40176310:+	Bone marrow
TOP2B_27:40177289:40177484:+@27:40177630:40177721:+@27:40180504:40180659:+@27:40180815:40180898:+	Bone marrow
TOP2B_27:40177630:40177721:+@27:40180504:40180659:+@27:40180815:40180898:+@27:40182187:40182381:+	Bone marrow
CFAP97_27:15515098:15516152:-@27:15506551:15506816:-@27:15501725:15501875:-@27:15497436:15500611:-	Bone marrow
EGLN1_28:4099686:4099805:-@28:4093638:4093774:-@28:4091005:4091072:-@28:4087440:4089989:-	Bone marrow
C28H1orf198_28:3593881:3594285:-@28:3578350:3578400:-@28:3564756:3565301:-@28:3562180:3562273:-	Bone marrow
GHITM_28:39123092:39123191:+@28:39124682:39124793:+@28:39125192:39125333:+@28:39128474:39128582:+	Bone marrow
GHITM_28:39124682:39124793:+@28:39125192:39125333:+@28:39128474:39128582:+@28:39130039:39130227:+	Bone marrow
GHITM_28:39128474:39128582:+@28:39130039:39130227:+@28:39130665:39130836:+@28:39132867:39133152:+	Bone marrow
ADK_28:30087215:30087268:+@28:30189334:30189412:+@28:30389716:30389886:+@28:30451479:30451514:+	Bone marrow
ADK_28:30279115:30279287:+@28:30282737:30282845:+@28:30389716:30389886:+@28:30451479:30451514:+	Bone marrow
ADK_28:30282737:30282845:+@28:30389716:30389886:+@28:30463001:30463115:+@28:30524336:30524422:+	Bone marrow
VPS26A_28:25542537:25542643:+@28:25544944:25545012:+@28:25547465:25547607:+@28:25550045:25551758:+	Bone marrow
LDHA_29:26296330:26296447:-@29:26295215:26295388:-@29:26294379:26294552:-@29:26293618:26293735:-	Bone marrow
TSG101_29:26204793:26204858:+@29:26208345:26208508:+@29:26215143:26215269:+@29:26218600:26218666:+	Bone marrow
PICALM_29:9583272:9583408:+@29:9585847:9585950:+@29:9596587:9596694:+@29:9598324:9598455:+	Bone marrow
HIKESHI_29:9238185:9238422:-@29:9211059:9211210:-@29:9204680:9204798:-@29:9203376:9203723:-	Bone marrow
NDUFV1_29:45464210:45464292:+@29:45464649:45464819:+@29:45465540:45465723:+@29:45466493:45466682:+	Bone marrow
NDUFV1_29:45464210:45464292:+@29:45464649:45464819:+@29:45466493:45466682:+@29:45467423:45467635:+	Bone marrow
RAB1B_29:44326443:44326538:+@29:44326650:44326745:+@29:44329821:44329952:+@29:44330131:44330314:+	Bone marrow
SCYL1_29:43705054:43705194:+@29:43705402:43705524:+@29:43705607:43705833:+@29:43706272:43706362:+	Bone marrow
SCYL1_29:43711694:43711807:+@29:43712212:43712367:+@29:43712886:43713074:+@29:43713195:43713270:+	Bone marrow
SCYL1_29:43712886:43713074:+@29:43713195:43713270:+@29:43713539:43713703:+@29:43713844:43713986:+	Bone marrow
AHNAK_29:40897411:40897510:-@29:40896981:40897137:-@29:40896370:40896557:-@29:40877640:40895458:-	Bone marrow
DDB1_29:39824816:39824911:-@29:39824598:39824709:-@29:39823030:39823194:-@29:39822230:39822324:-	Bone marrow
RNH1_29:50802880:50803050:+@29:50803134:50803304:+@29:50803524:50803694:+@29:50803829:50803999:+	Bone marrow
RNH1_29:50802880:50803050:+@29:50803134:50803304:+@29:50803829:50803999:+@29:50804122:50805209:+	Bone marrow
SRPRA_29:29615270:29615433:-@29:29614846:29615005:-@29:29614561:29614714:-@29:29614244:29614335:-	Bone marrow
CTSD_29:49714898:49715057:+@29:49716840:49716963:+@29:49717375:49717493:+@29:49718674:49718900:+	Bone marrow
ATE1_26:41815573:41815676:-@26:41813058:41813303:-@26:41810163:41810392:-@26:41808021:41808149:-	Bone marrow
ATE1_26:41820565:41820627:-@26:41815573:41815676:-@26:41813058:41813303:-@26:41810163:41810392:-	Bone marrow
SMC3_26:31159135:31159382:+@26:31159462:31159674:+@26:31159948:31160139:+@26:31160293:31160470:+	Bone marrow
SCD_26:21263727:21264146:+@26:21264663:21264945:+@26:21268813:21268943:+@26:21270407:21270612:+	Bone marrow
PTEN_26:9495543:9495627:+@26:9529719:9529763:+@26:9553262:9553403:+@26:9558787:9558953:+	Bone marrow
ATAD1_26:9420094:9420154:-@26:9416682:9416856:-@26:9406024:9406122:-@26:9404087:9404207:-	Bone marrow
GLRX3_26:49392763:49392913:+@26:49398549:49398657:+@26:49407582:49407783:+@26:49412565:49412737:+	Bone marrow
GLRX3_26:49392763:49392913:+@26:49398549:49398657:+@26:49412565:49412737:+@26:49413206:49413267:+	Bone marrow
GLRX3_26:49415365:49415422:+@26:49416699:49416751:+@26:49419105:49419197:+@26:49423765:49423815:+	Bone marrow
GLRX3_26:49416699:49416751:+@26:49418958:49418997:+@26:49419105:49419197:+@26:49423765:49423815:+	Bone marrow
NA_23:3566380:3566486:+@23:3569925:3570044:+@23:3573107:3573234:+@23:3576177:3576270:+	Bone marrow
NA_23:3583080:3583205:+@23:3583783:3583935:+@23:3584125:3584279:+@23:3584602:3584728:+	Bone marrow
NUDT3_23:8468125:8468528:-@23:8399031:8399141:-@23:8357534:8357618:-@23:8351570:8353316:-	Bone marrow
CLIC1_23:27578275:27578384:+@23:27578574:27578699:+@23:27578856:27578962:+@23:27579398:27579579:+	Bone marrow
SERPINB6_23:50741597:50741771:+@23:50743517:50743666:+@23:50746036:50746153:+@23:50747109:50747251:+	Bone marrow
SERPINB6_23:50746036:50746153:+@23:50747109:50747251:+@23:50748558:50748713:+@23:50748901:50749428:+	Bone marrow
MEA1_23:16654607:16654697:-@23:16653840:16654119:-@23:16653652:16653754:-@23:16653190:16653341:-	Bone marrow
GLO1_23:12519789:12519916:-@23:12503421:12503503:-@23:12500669:12500809:-@23:12499778:12499845:-	Bone marrow
RUVBL1_22:59509018:59509196:+@22:59512459:59512545:+@22:59519885:59520017:+@22:59525757:59525908:+	Bone marrow
RUVBL1_22:59509018:59509196:+@22:59512459:59512545:+@22:59525757:59525908:+@22:59528508:59528597:+	Bone marrow
RPN1_22:59291937:59292075:+@22:59292440:59292559:+@22:59294307:59294552:+@22:59295525:59296089:+	Bone marrow
SUCLG2_22:34006212:34006364:+@22:34007943:34008032:+@22:34015631:34015727:+@22:34027237:34027398:+	Bone marrow
DDX21_28:25224398:25224576:+@28:25225617:25225734:+@28:25229601:25229786:+@28:25230775:25230920:+	Bone marrow
CLASP2_22:7828919:7829064:-@22:7825864:7825999:-@22:7818261:7818331:-@22:7816087:7816146:-	Bone marrow
CLASP2_22:7832586:7832678:-@22:7828919:7829064:-@22:7825864:7825999:-@22:7818261:7818331:-	Bone marrow
DEK_23:39361879:39361988:+@23:39363435:39363529:+@23:39364419:39364539:+@23:39371283:39371471:+	Bone marrow
TXNL1_24:55968301:55968474:-@24:55950391:55950513:-@24:55948665:55948734:-@24:55946616:55946788:-	Bone marrow
MBD2_24:53632190:53632349:-@24:53614250:53614387:-@24:53588826:53589003:-@24:53583898:53584036:-	Bone marrow
MBD2_24:53632190:53632349:-@24:53614250:53614387:-@24:53590275:53590365:-@24:53588826:53589003:-	Bone marrow
ATP5F1A_24:45847777:45847946:-@24:45845751:45845924:-@24:45845496:45845662:-@24:45845143:45845291:-	Bone marrow
ATP5F1A_24:45849170:45849248:-@24:45847777:45847946:-@24:45845751:45845924:-@24:45845496:45845662:-	Bone marrow
CCDC47_19:48024727:48024834:-@19:48024048:48024222:-@19:48022110:48022231:-@19:48021755:48021820:-	Bone marrow
GNA13_19:61959777:61960122:-@19:61957292:61957518:-@19:61933999:61934049:-@19:61932055:61932627:-	Bone marrow
PDHB_22:42920475:42920537:+@22:42920641:42920676:+@22:42920836:42921121:+@22:42921525:42921635:+	Bone marrow
ATP5PD_19:56398798:56399041:+@19:56400460:56400589:+@19:56402383:56402454:+@19:56403345:56403407:+	Bone marrow
ATP5PD_19:56400460:56400589:+@19:56400863:56400959:+@19:56402383:56402454:+@19:56403345:56403407:+	Bone marrow
ATP5PD_19:56400460:56400589:+@19:56400863:56400959:+@19:56403345:56403407:+@19:56403558:56404689:+	Bone marrow
ATP5PD_19:56400863:56400959:+@19:56402383:56402454:+@19:56403345:56403407:+@19:56403558:56404689:+	Bone marrow
GRB2_19:56117146:56117401:+@19:56125943:56126158:+@19:56171314:56171411:+@19:56177595:56177717:+	Bone marrow
UBE2G1_19:24824778:24824880:-@19:24814786:24814883:-@19:24811662:24811840:-@19:24808801:24808923:-	Bone marrow
WSB1_19:18994535:18994703:+@19:18995750:18996018:+@19:18997403:18997534:+@19:18998748:18998848:+	Bone marrow
NPLOC4_19:51175746:51175826:+@19:51181731:51181843:+@19:51186077:51186253:+@19:51187716:51187764:+	Bone marrow
NPLOC4_19:51188471:51188565:+@19:51190250:51190373:+@19:51191246:51191425:+@19:51194160:51194246:+	Bone marrow
SPAG9_19:35714321:35714415:+@19:35720248:35720398:+@19:35740519:35740726:+@19:35741280:35741379:+	Bone marrow
SPAG9_19:35775831:35776026:+@19:35777329:35777454:+@19:35778669:35778749:+@19:35779413:35779480:+	Bone marrow
SPAG9_19:35781564:35781712:+@19:35782709:35782880:+@19:35784820:35784933:+@19:35787717:35787893:+	Bone marrow
SPAG9_19:35784820:35784933:+@19:35787717:35787893:+@19:35790742:35790891:+@19:35793590:35793705:+	Bone marrow
DHRS7B_19:35165054:35165090:+@19:35198493:35198671:+@19:35202895:35203004:+@19:35207545:35207761:+	Bone marrow
FASN_19:50781536:50781651:+@19:50781742:50781876:+@19:50782560:50783022:+@19:50783121:50783308:+	Bone marrow
CSNK1D_19:50622178:50622326:+@19:50624232:50624403:+@19:50624937:50625076:+@19:50629261:50631413:+	Bone marrow
TEX2_19:48393010:48393109:-@19:48383395:48383527:-@19:48375606:48375815:-@19:48371679:48371799:-	Bone marrow
DDX5_19:48682670:48682842:-@19:48682229:48682339:-@19:48681910:48681971:-@19:48681758:48681817:-	Bone marrow
TBCB_18:46779268:46779364:+@18:46780042:46780233:+@18:46783108:46783180:+@18:46783342:46783766:+	Bone marrow
PPA1_28:26425084:26425211:-@28:26424599:26424684:-@28:26420330:26420399:-@28:26419282:26419324:-	Bone marrow
RPL13A_18:55943130:55943215:+@18:55943393:55943452:+@18:55943739:55943861:+@18:55944048:55944163:+	Bone marrow
COX6B1_18:46378362:46378567:+@18:46380128:46380244:+@18:46381552:46381652:+@18:46386815:46386868:+	Bone marrow
TMEM147_18:46205545:46205604:+@18:46205691:46205827:+@18:46205968:46206052:+@18:46206143:46206264:+	Bone marrow
MED17_29:1036311:1036447:-@29:1036136:1036220:-@29:1032388:1032572:-@29:1021238:1021375:-	Bone marrow
MED17_29:1036311:1036447:-@29:1036136:1036220:-@29:1035351:1035503:-@29:1033657:1033787:-	Bone marrow
MED17_29:1038665:1038884:-@29:1036311:1036447:-@29:1036136:1036220:-@29:1035351:1035503:-	Bone marrow
MED17_29:1043172:1043535:-@29:1039597:1039763:-@29:1036311:1036447:-@29:1036136:1036220:-	Bone marrow
NDFIP1_7:53179277:53179364:+@7:53185234:53185364:+@7:53192504:53192570:+@7:53195691:53195796:+	Bone marrow
ARF1_7:3019510:3019569:-@7:3003381:3003565:-@7:3003196:3003306:-@7:3002983:3003107:-	Bone marrow
MATR3_7:50593615:50593671:+@7:50603906:50604997:+@7:50609784:50609845:+@7:50610850:50610891:+	Bone marrow
MATR3_7:50593615:50593671:+@7:50603906:50604997:+@7:50610850:50610891:+@7:50611222:50611334:+	Bone marrow
MATR3_7:50610850:50610891:+@7:50611222:50611334:+@7:50611571:50611623:+@7:50612051:50612176:+	Bone marrow
CTNNA1_7:50208160:50208312:+@7:50221048:50221140:+@7:50233873:50234029:+@7:50244823:50245023:+	Bone marrow
CTNNA1_7:50221048:50221140:+@7:50233873:50234029:+@7:50244823:50245023:+@7:50245764:50245915:+	Bone marrow
ETF1_7:49865413:49865588:-@7:49864894:49865033:-@7:49862268:49862406:-@7:49861795:49861985:-	Bone marrow
ETF1_7:49885770:49885873:-@7:49865413:49865588:-@7:49862268:49862406:-@7:49861795:49861985:-	Bone marrow
HNRNPH1_7:1695133:1695288:+@7:1696572:1696727:+@7:1696937:1697080:+@7:1698505:1698643:+	Bone marrow
HNRNPH1_7:1696572:1696727:+@7:1696937:1697080:+@7:1698505:1698643:+@7:1699593:1699771:+	Bone marrow
FAM162A_1:66820312:66820411:+@1:66840937:66841062:+@1:66858691:66858799:+@1:66861280:66861495:+	Bone marrow
CANX_7:1615587:1615743:-@7:1614280:1614495:-@7:1613257:1613376:-@7:1612250:1612376:-	Bone marrow
CANX_7:1618823:1619012:-@7:1616270:1616383:-@7:1615587:1615743:-@7:1614280:1614495:-	Bone marrow
CANX_7:1620665:1620857:-@7:1618823:1619012:-@7:1616270:1616383:-@7:1615587:1615743:-	Bone marrow
CANX_7:1621323:1621404:-@7:1620665:1620857:-@7:1618823:1619012:-@7:1616270:1616383:-	Bone marrow
NDUFS7_7:43811170:43811287:+@7:43812748:43812927:+@7:43813012:43813058:+@7:43813518:43813606:+	Bone marrow
EIF4A1_19:27306964:27307012:+@19:27307429:27307561:+@19:27309101:27309269:+@19:27309599:27309708:+	Bone marrow
EIF4A1_19:27307429:27307561:+@19:27308024:27308163:+@19:27309101:27309269:+@19:27309599:27309708:+	Bone marrow
TOMM20_28:7891743:7891789:-@28:7889556:7889637:-@28:7885915:7886057:-@28:7883317:7884516:-	Bone marrow
TOMM20_28:7897802:7898012:-@28:7891743:7891789:-@28:7889556:7889637:-@28:7885915:7886057:-	Bone marrow
HNRNPC_10:25905505:25905782:+@10:25907997:25908072:+@10:25908912:25908959:+@10:25924069:25924229:+	Bone marrow
CSDE1_3:28579009:28579305:+@3:28586266:28586660:+@3:28595545:28595743:+@3:28597269:28597378:+	Bone marrow
CSDE1_3:28579009:28579305:+@3:28586266:28586660:+@3:28608398:28608517:+@3:28611226:28611404:+	Bone marrow
CSDE1_3:28586362:28586660:+@3:28595545:28595743:+@3:28597269:28597378:+@3:28598495:28598592:+	Bone marrow
CSDE1_3:28604077:28604217:+@3:28604306:28604470:+@3:28605793:28605900:+@3:28606478:28606653:+	Bone marrow
COX7A2_9:14838580:14838734:-@9:14837327:14837416:-@9:14835350:14835434:-@9:14833551:14833768:-	Bone marrow
CADM1_15:25785157:25785309:-@15:25777386:25777523:-@15:25774778:25774936:-@15:25761811:25761910:-	Bone marrow
FSTL1_1:65146257:65146369:-@1:65145827:65145937:-@1:65144727:65144803:-@1:65138529:65141150:-	Bone marrow
C29H11orf54_29:1065624:1065800:-@29:1064299:1064448:-@29:1058655:1058771:-@29:1056371:1057789:-	Bone marrow
CDC42SE2_7:23160584:23160742:-@7:23124040:23124376:-@7:23076303:23076418:-@7:23073268:23075775:-	Bone marrow
CDC42SE2_7:23160584:23160742:-@7:23124040:23124376:-@7:23085002:23085103:-@7:23076303:23076418:-	Bone marrow
CDC42SE2_7:23192194:23192277:-@7:23160584:23160742:-@7:23124040:23124376:-@7:23085002:23085103:-	Bone marrow
KIF27_8:77159380:77159580:-@8:77154762:77155705:-@8:77151421:77151564:-@8:77143676:77143882:-	Bone marrow
DNAJA1_8:74792062:74792239:+@8:74794321:74794425:+@8:74795115:74795342:+@8:74797586:74797700:+	Bone marrow
DNAJA1_8:74797586:74797700:+@8:74798720:74798835:+@8:74799133:74799233:+@8:74799956:74800322:+	Bone marrow
DPP8_10:12407634:12407807:-@10:12406621:12406789:-@10:12401273:12401383:-@10:12399764:12399892:-	Bone marrow
MOB4_2:86076846:86076932:+@2:86086819:86086898:+@2:86088263:86088374:+@2:86088499:86090534:+	Bone marrow
COPB2_1:129718488:129718574:+@1:129718778:129718904:+@1:129722071:129722217:+@1:129723162:129723261:+	Bone marrow
COPB2_1:129730921:129731128:+@1:129735591:129735701:+@1:129736694:129736908:+@1:129739126:129739218:+	Bone marrow
COPB2_1:129739126:129739218:+@1:129739304:129739484:+@1:129739670:129739738:+@1:129739881:129739952:+	Bone marrow
CNN3_3:48593892:48594029:+@3:48594400:48594516:+@3:48596603:48596749:+@3:48598268:48599126:+	Bone marrow
NANS_8:63204067:63204166:+@8:63205123:63205277:+@8:63210475:63210741:+@8:63212437:63212682:+	Bone marrow
CYC1_14:739123:739280:-@14:738877:739037:-@14:738525:738625:-@14:738124:738423:-	Bone marrow
PPP1CA_29:45294005:45294109:-@29:45293182:45293405:-@29:45292966:45293100:-@29:45292432:45292886:-	Bone marrow
STOML2_8:59360085:59360143:-@8:59359901:59360002:-@8:59359624:59359758:-@8:59359330:59359474:-	Bone marrow
CTNNAL1_8:98553782:98553832:-@8:98553536:98553690:-@8:98549818:98549866:-@8:98547030:98547086:-	Bone marrow
SPTLC1_8:85783310:85783417:+@8:85786293:85786387:+@8:85802233:85802326:+@8:85803221:85803293:+	Bone marrow
SPTLC1_8:85786293:85786387:+@8:85802233:85802326:+@8:85803221:85803293:+@8:85812206:85812338:+	Bone marrow
RPS6_8:24917381:24917591:+@8:24917750:24917896:+@8:24920041:24920198:+@8:24920293:24920698:+	Bone marrow
GRSF1_6:86210490:86210645:-@6:86209965:86210108:-@6:86207476:86207611:-@6:86204738:86204922:-	Bone marrow
AKT3_16:33531994:33532138:+@16:33543639:33543770:+@16:33551739:33551804:+@16:33552262:33552330:+	Bone marrow
AKT3_16:33531994:33532138:+@16:33543639:33543770:+@16:33576450:33576572:+@16:33583688:33583816:+	Bone marrow
ILK_15:46456771:46456856:-@15:46456538:46456647:-@15:46456086:46456207:-@15:46455891:46455990:-	Bone marrow
SLC30A9_6:60923094:60923201:+@6:60925894:60926059:+@6:60936867:60936980:+@6:60944899:60946348:+	Bone marrow
SLC30A9_6:60925894:60926059:+@6:60933987:60934116:+@6:60936867:60936980:+@6:60944899:60946348:+	Bone marrow
DHX15_6:44144772:44144858:-@6:44143659:44143808:-@6:44143162:44143270:-@6:44142464:44142655:-	Bone marrow
DHX15_6:44187193:44187907:-@6:44179896:44180331:-@6:44174918:44175111:-@6:44160286:44160445:-	Bone marrow
PSMD1_2:118883769:118883847:+@2:118884440:118884613:+@2:118886204:118886315:+@2:118886877:118887073:+	Bone marrow
AP2M1_1:82972323:82972458:-@1:82972122:82972219:-@1:82971490:82971601:-@1:82970702:82970836:-	Bone marrow
AP2M1_1:82974165:82974247:-@1:82973418:82973553:-@1:82971490:82971601:-@1:82970702:82970836:-	Bone marrow
QDPR_6:112929941:112930081:-@6:112924577:112924685:-@6:112923201:112923284:-@6:112919767:112920421:-	Bone marrow
PAIP2_7:50628259:50628406:+@7:50641089:50641252:+@7:50642592:50642771:+@7:50644980:50645911:+	Bone marrow
SECISBP2L_10:61182241:61182531:+@10:61189777:61189955:+@10:61196341:61196476:+@10:61201328:61201560:+	Bone marrow
SECISBP2L_10:61189777:61189955:+@10:61194380:61194704:+@10:61196341:61196476:+@10:61201328:61201560:+	Bone marrow
SECISBP2L_10:61194380:61194704:+@10:61196341:61196476:+@10:61201328:61201560:+@10:61201851:61201875:+	Bone marrow
SECISBP2L_10:61213562:61213703:+@10:61216888:61217057:+@10:61217817:61217949:+@10:61219549:61219711:+	Bone marrow
RASGEF1B_6:96237709:96237846:-@6:96231848:96232060:-@6:96231270:96231344:-@6:96229344:96229439:-	Bone marrow
HADHA_11:73275009:73275127:+@11:73277103:73277159:+@11:73282176:73282285:+@11:73286512:73286646:+	Bone marrow
PPIA_4:76710886:76710916:-@4:76710699:76710787:-@4:76710040:76710212:-@4:76709520:76709665:-	Bone marrow
TASOR_22:44369228:44369259:+@22:44370000:44370105:+@22:44370907:44371010:+@22:44371091:44371194:+	Bone marrow
CAPZA2_4:51546594:51546693:-@4:51519157:51519220:-@4:51508179:51508242:-@4:51503632:51503838:-	Bone marrow
ARMC10_4:44363508:44364040:+@4:44394267:44394415:+@4:44396943:44397077:+@4:44400052:44400228:+	Bone marrow
CLIC4_2:128139306:128139431:-@2:128131842:128131948:-@2:128116504:128116685:-@2:128114762:128115324:-	Bone marrow
CLIC4_2:128188362:128188876:-@2:128150886:128150995:-@2:128139306:128139431:-@2:128131842:128131948:-	Bone marrow
USP15_5:51249835:51249962:-@5:51234553:51234683:-@5:51190223:51190367:-@5:51169702:51169875:-	Bone marrow
NFU1_11:67805193:67805293:-@11:67801604:67801739:-@11:67793976:67794090:-@11:67789289:67789349:-	Bone marrow
TBC1D23_1:44575456:44575561:+@1:44576799:44577003:+@1:44581351:44581474:+@1:44584193:44584317:+	Bone marrow
EFCAB14_3:99421569:99422266:+@3:99423879:99424027:+@3:99429043:99429188:+@3:99439481:99439579:+	Bone marrow
AFTPH_11:62972248:62972399:+@11:62974249:62974375:+@11:62974790:62974846:+@11:62978219:62978341:+	Bone marrow
C1GALT1_4:15276632:15276888:+@4:15277163:15277438:+@4:15312572:15313239:+@4:15320087:15320305:+	Bone marrow
C1GALT1_4:15276632:15277438:+@4:15308680:15308916:+@4:15312572:15313239:+@4:15320087:15320627:+	Bone marrow
YME1L1_13:17733913:17734063:-@13:17733429:17733512:-@13:17729688:17729778:-@13:17729033:17729185:-	Bone marrow
YME1L1_13:17733913:17734063:-@13:17733429:17733512:-@13:17732048:17732130:-@13:17729688:17729778:-	Bone marrow
YME1L1_13:17749054:17749247:-@13:17743408:17743539:-@13:17736253:17736415:-@13:17735698:17735796:-	Bone marrow
FKBP11_5:30881465:30881596:+@5:30881768:30881833:+@5:30882204:30882291:+@5:30882608:30882641:+	Bone marrow
ADSL_5:111687026:111687095:+@5:111687240:111687387:+@5:111689391:111689480:+@5:111689885:111690061:+	Bone marrow
DNAJC10_2:13800777:13800924:-@2:13797239:13797358:-@2:13795351:13795455:-@2:13794248:13794259:-	Bone marrow
DNAJC10_2:13803337:13803492:-@2:13802248:13802381:-@2:13801214:13801267:-@2:13800777:13800924:-	Bone marrow
DNAJC10_2:13809106:13809222:-@2:13804714:13804815:-@2:13803337:13803492:-@2:13802248:13802381:-	Bone marrow
CDC5L_23:17871198:17871359:+@23:17871944:17872071:+@23:17873446:17873545:+@23:17877754:17877972:+	Bone marrow
ABCE1_17:13172560:13172649:-@17:13167627:13167748:-@17:13164335:13164556:-@17:13163125:13163184:-	Bone marrow
GTF3C5_11:103051918:103052032:+@11:103052242:103052301:+@11:103052474:103052844:+@11:103053851:103053933:+	Bone marrow
GTF3C5_11:103051918:103052032:+@11:103052242:103052301:+@11:103052723:103052844:+@11:103053851:103053933:+	Bone marrow
COBLL1_2:31430372:31430808:+@2:31529131:31529319:+@2:31541831:31542032:+@2:31545462:31545690:+	Bone marrow
OSBPL8_5:5936972:5937080:-@5:5910406:5910543:-@5:5881852:5881922:-@5:5875607:5875684:-	Bone marrow
OSBPL8_5:6001076:6001503:-@5:5936972:5937080:-@5:5910406:5910543:-@5:5881852:5881922:-	Bone marrow
TTC3_1:149399048:149399212:+@1:149402333:149403380:+@1:149404863:149404928:+@1:149407205:149407354:+	Bone marrow
NDUFA10_3:118923891:118923959:-@3:118916257:118916425:-@3:118915327:118915542:-@3:118914727:118914813:-	Bone marrow
HSPD1_2:86044314:86044489:-@2:86043103:86043355:-@2:86041723:86041805:-@2:86040874:86040969:-	Bone marrow
STRAP_5:94027734:94027830:-@5:94027033:94027170:-@5:94023324:94023460:-@5:94021199:94021348:-	Bone marrow
STRAP_5:94039513:94039904:-@5:94038649:94038784:-@5:94030005:94030077:-@5:94027734:94027830:-	Bone marrow
KIFAP3_16:37694222:37694428:-@16:37678935:37679066:-@16:37643072:37643234:-@16:37616956:37617056:-	Bone marrow
MGST1_5:93520375:93521047:-@5:93512338:93512478:-@5:93509433:93509527:-@5:93497064:93497679:-	Bone marrow
IDH3B_13:52517570:52517672:+@13:52517753:52517899:+@13:52518141:52518235:+@13:52518342:52518402:+	Bone marrow
PSAP_28:27977184:27977258:-@28:27976499:27976624:-@28:27975357:27975560:-@28:27974830:27974973:-	Bone marrow
PSAP_28:27997577:27997616:-@28:27979325:27979458:-@28:27977184:27977258:-@28:27976499:27976624:-	Bone marrow
DCTN2_5:55932944:55933463:+@5:55934349:55934417:+@5:55942285:55942381:+@5:55942541:55942602:+	Bone marrow
DCTN2_5:55944456:55944494:+@5:55944673:55944750:+@5:55945121:55945223:+@5:55945336:55945427:+	Bone marrow
DCTN2_5:55944673:55944750:+@5:55944844:55944915:+@5:55945121:55945223:+@5:55945336:55945427:+	Bone marrow
DCTN2_5:55944673:55944750:+@5:55944844:55944915:+@5:55945336:55945427:+@5:55946445:55946527:+	Bone marrow
CAND1_5:46502927:46503068:-@5:46501094:46502587:-@5:46500137:46500232:-@5:46497634:46497803:-	Bone marrow
CAND1_5:46504684:46504976:-@5:46502927:46503068:-@5:46501094:46502587:-@5:46500137:46500232:-	Bone marrow
CAND1_5:46519973:46520116:-@5:46512555:46512709:-@5:46507541:46507686:-@5:46504684:46504976:-	Bone marrow
CAND1_5:46510200:46510323:-@5:46508974:46509230:-@5:46508788:46508893:-@5:46507541:46507686:-	Bone marrow
CAND1_5:46512555:46512709:-@5:46510200:46510323:-@5:46508788:46508893:-@5:46507541:46507686:-	Bone marrow
CAND1_5:46528800:46529168:-@5:46519973:46520116:-@5:46512555:46512709:-@5:46510200:46510323:-	Bone marrow
RAB5C_19:42280649:42280743:-@19:42263689:42263942:-@19:42262076:42262227:-@19:42261749:42261871:-	Bone marrow
CCT2_5:43874888:43874991:-@5:43874523:43874622:-@5:43873543:43873684:-@5:43869187:43869465:-	Bone marrow
CCT2_5:43880951:43881153:-@5:43879243:43879343:-@5:43878849:43878976:-@5:43878410:43878513:-	Bone marrow
KAT2B_1:157340125:157340231:+@1:157344483:157344608:+@1:157346875:157347080:+@1:157349260:157349468:+	Bone marrow
KAT2B_1:157344483:157344608:+@1:157346944:157347080:+@1:157349260:157349468:+@1:157350807:157350933:+	Bone marrow
KAT2B_1:157349260:157349468:+@1:157350807:157350933:+@1:157358750:157358860:+@1:157361909:157362052:+	Bone marrow
KAT2B_1:157350807:157350933:+@1:157358750:157358860:+@1:157361909:157362052:+@1:157367254:157367368:+	Bone marrow
HIBADH_4:68483103:68483263:+@4:68497445:68497554:+@4:68500436:68500557:+@4:68564499:68564632:+	Bone marrow
HIBADH_4:68500436:68500557:+@4:68564499:68564632:+@4:68566202:68566278:+@4:68573132:68573288:+	Bone marrow
DNM1L_5:77149242:77149298:-@5:77148512:77148589:-@5:77145993:77146169:-@5:77145715:77145824:-	Bone marrow
MRPS10_23:15924543:15924679:-@23:15923465:15923573:-@23:15921822:15921911:-@23:15920024:15921350:-	Bone marrow
NUCB1_18:55501415:55501507:+@18:55501807:55501977:+@18:55502424:55502520:+@18:55502635:55503747:+	Bone marrow
EIF3D_5:74936810:74936942:-@5:74936493:74936538:-@5:74935206:74935342:-@5:74933877:74933962:-	Bone marrow
EIF3D_5:74939291:74939376:-@5:74936810:74936942:-@5:74935206:74935342:-@5:74933877:74933962:-	Bone marrow
QKI_9:98966559:98966646:+@9:98967978:98968277:+@9:98971014:98971088:+@9:98975034:98975050:+	Bone marrow
MMUT_23:22250937:22251094:-@23:22250023:22250194:-@23:22247761:22248009:-@23:22237103:22237214:-	Bone marrow
MMUT_23:22254144:22254511:-@23:22250937:22251094:-@23:22247761:22248009:-@23:22237103:22237214:-	Bone marrow
KANSL2_5:31101465:31101643:+@5:31102129:31102243:+@5:31105384:31105547:+@5:31105724:31105890:+	Bone marrow
KANSL2_5:31108764:31108858:+@5:31110444:31110595:+@5:31116332:31116451:+@5:31117194:31117905:+	Bone marrow
TM9SF2_12:76373232:76373343:+@12:76374912:76374991:+@12:76375769:76375877:+@12:76379663:76379795:+	Bone marrow
TM9SF2_12:76387050:76387201:+@12:76389673:76389784:+@12:76390964:76391135:+@12:76394253:76394962:+	Bone marrow
TMBIM6_5:30121464:30121551:-@5:30120984:30121092:-@5:30118215:30118335:-@5:30116950:30116998:-	Bone marrow
RALB_2:71946575:71946670:+@2:71997486:71997645:+@2:72005218:72005426:+@2:72011212:72011389:+	Bone marrow
TMEM126A_29:9903034:9903132:-@29:9899287:9899480:-@29:9898059:9898173:-@29:9897293:9897504:-	Bone marrow
TMEM126A_29:9905739:9905845:-@29:9903034:9903132:-@29:9899287:9899480:-@29:9898059:9898173:-	Bone marrow
HERC6_6:36313563:36313633:-@6:36311879:36312062:-@6:36311692:36311794:-@6:36309915:36310138:-	Bone marrow
HERC6_6:36314066:36314132:-@6:36313563:36313633:-@6:36311879:36312062:-@6:36311692:36311794:-	Bone marrow
HERC6_6:36324493:36324636:-@6:36316262:36316428:-@6:36314066:36314132:-@6:36313563:36313633:-	Bone marrow
NSMCE1_25:24813524:24813645:-@25:24812428:24812505:-@25:24811083:24811229:-@25:24806137:24806253:-	Bone marrow
NSMCE1_25:24832379:24832525:-@25:24813524:24813645:-@25:24812428:24812505:-@25:24811083:24811229:-	Bone marrow
EIF4B_5:26941766:26941895:-@5:26940598:26940806:-@5:26939093:26939209:-@5:26937780:26937834:-	Bone marrow
EIF3E_14:56257277:56257319:+@14:56258373:56258477:+@14:56263944:56264069:+@14:56264749:56264873:+	Bone marrow
EIF3E_14:56258373:56258477:+@14:56263944:56264069:+@14:56264749:56264873:+@14:56275162:56275288:+	Bone marrow
EIF3E_14:56264749:56264873:+@14:56275162:56275288:+@14:56276313:56276414:+@14:56277620:56277729:+	Bone marrow
EIF3E_14:56264749:56264873:+@14:56275162:56275288:+@14:56292164:56292266:+@14:56292553:56292687:+	Bone marrow
EIF3E_14:56275162:56275288:+@14:56276313:56276414:+@14:56277620:56277729:+@14:56292164:56292266:+	Bone marrow
EIF3E_14:56277620:56277729:+@14:56292164:56292266:+@14:56292553:56292687:+@14:56293708:56293828:+	Bone marrow
NFE2L1_19:38431659:38432690:-@19:38426710:38426925:-@19:38425820:38425978:-@19:38423507:38424998:-	Bone marrow
ESD_12:16732184:16732303:-@12:16731387:16731485:-@12:16729265:16729432:-@12:16723868:16725068:-	Bone marrow
NA_13:77375051:77375658:+@13:77375967:77376075:+@13:77376885:77376949:+@13:77377261:77378276:+	Bone marrow
SLC17A5_9:13112079:13112211:-@9:13110226:13110373:-@9:13097577:13097667:-@9:13086269:13087051:-	Bone marrow
SLC17A5_9:13117798:13117956:-@9:13112079:13112211:-@9:13097577:13097667:-@9:13086269:13087051:-	Bone marrow
SLC17A5_9:13139787:13139905:-@9:13117798:13117956:-@9:13112079:13112211:-@9:13110226:13110373:-	Bone marrow
PPP6R3_29:45992300:45992622:+@29:45996800:45996986:+@29:46000182:46000319:+@29:46002744:46002809:+	Bone marrow
HNRNPA1_5:25783946:25784038:-@5:25783764:25783856:-@5:25782393:25782548:-@5:25782087:25782152:-	Bone marrow
HNRNPA1_5:25783946:25784038:-@5:25783764:25783856:-@5:25783451:25783525:-@5:25782393:25782548:-	Bone marrow
DARS1_2:61431677:61431779:+@2:61434285:61434365:+@2:61435351:61435410:+@2:61436523:61436634:+	Bone marrow
METAP2_5:25096430:25096534:+@5:25105188:25105253:+@5:25116011:25116192:+@5:25116956:25117050:+	Bone marrow
METAP2_5:25108759:25108861:+@5:25115133:25115294:+@5:25116011:25116192:+@5:25116956:25117050:+	Bone marrow
CAB39_2:118530388:118530781:+@2:118575814:118575969:+@2:118600344:118600508:+@2:118604342:118604460:+	Bone marrow
CAB39_2:118575760:118575969:+@2:118600344:118600508:+@2:118604342:118604460:+@2:118610556:118610724:+	Bone marrow
CAB39_2:118600344:118600508:+@2:118604342:118604460:+@2:118610556:118610724:+@2:118618509:118618568:+	Bone marrow
CAB39_2:118600344:118600508:+@2:118604342:118604460:+@2:118622567:118622632:+@2:118629243:118629386:+	Bone marrow
RNF13_1:118349950:118350034:-@1:118325826:118325955:-@1:118304114:118304239:-@1:118284535:118284622:-	Bone marrow
ALDH1A1_8:49078506:49078567:-@8:49076842:49076970:-@8:49075388:49075501:-@8:49071240:49071342:-	Bone marrow
FH_16:35277115:35277297:+@16:35280190:35280355:+@16:35282182:35282385:+@16:35283133:35283260:+	Bone marrow
MINDY3_13:30383568:30383628:-@13:30381467:30381640:-@13:30377148:30377262:-@13:30374605:30374678:-	Bone marrow
CFAP36_11:38231988:38232039:+@11:38237418:38237520:+@11:38240571:38240710:+@11:38240902:38241051:+	Bone marrow
ARPC2_2:106273658:106273751:+@2:106279203:106279329:+@2:106280837:106280937:+@2:106281246:106281346:+	Bone marrow
ARPC2_2:106279203:106279329:+@2:106280837:106280937:+@2:106281246:106281346:+@2:106283941:106284396:+	Bone marrow
POLR2B_6:72384880:72384991:+@6:72388337:72388491:+@6:72389615:72389813:+@6:72390107:72390275:+	Bone marrow
HSD17B4_7:34372197:34372300:-@7:34370562:34370798:-@7:34367676:34367727:-@7:34361416:34361487:-	Bone marrow
ATP6V0D1_18:35085438:35085645:-@18:35060623:35060794:-@18:35051073:35051152:-@18:35047747:35047824:-	Bone marrow
ATP6V0D1_18:35085438:35085645:-@18:35060623:35060794:-@18:35052549:35052727:-@18:35051073:35051152:-	Bone marrow
RAB14_8:110605860:110605913:-@8:110604382:110604559:-@8:110598579:110598666:-@8:110598196:110598226:-	Bone marrow
IL13RA1_X:3195303:3195490:+@X:3198547:3198698:+@X:3208763:3208859:+@X:3212453:3212537:+	Bone marrow
EIF4H_25:33206378:33206565:-@25:33204179:33204243:-@25:33204001:33204097:-@25:33199891:33200028:-	Bone marrow
SMC1A_X:90824474:90824630:-@X:90823646:90823800:-@X:90823383:90823534:-@X:90822164:90822233:-	Bone marrow
SMC1A_X:90834242:90834395:-@X:90832989:90833099:-@X:90824474:90824630:-@X:90823646:90823800:-	Bone marrow
GPX4_7:43590022:43590166:+@7:43590306:43590457:+@7:43590568:43590592:+@7:43590731:43590790:+	Bone marrow
MRPL11_29:44484185:44484280:-@29:44483399:44483492:-@29:44483154:44483313:-@29:44480019:44481783:-	Bone marrow
HSPA4_7:44607161:44607513:+@7:44617835:44617892:+@7:44619731:44619871:+@7:44624073:44624195:+	Bone marrow
HSPA4_7:44633479:44633612:+@7:44636364:44636608:+@7:44640691:44640767:+@7:44641965:44642116:+	Bone marrow
HSPA4_7:44649667:44649756:+@7:44653113:44653265:+@7:44654132:44654257:+@7:44655036:44655143:+	Bone marrow
HSPA4_7:44655036:44655143:+@7:44656617:44656736:+@7:44658518:44658679:+@7:44658853:44661126:+	Bone marrow
PRDX4_X:119524837:119524954:-@X:119520578:119520694:-@X:119517820:119517950:-@X:119516823:119516857:-	Bone marrow
PRDX4_X:119528428:119528677:-@X:119524837:119524954:-@X:119520578:119520694:-@X:119519763:119519885:-	Bone marrow
CLTA_8:60479277:60479314:+@8:60481624:60481741:+@8:60486095:60486206:+@8:60491395:60491846:+	Bone marrow
NONO_X:79370890:79370992:-@X:79370335:79370374:-@X:79370000:79370109:-@X:79368092:79369306:-	Bone marrow
NONO_X:79375984:79376154:-@X:79374765:79374958:-@X:79373144:79373445:-@X:79372244:79372339:-	Bone marrow
NONO_X:79381135:79381166:-@X:79375984:79376154:-@X:79374765:79374958:-@X:79373144:79373445:-	Bone marrow
RBM5_22:50222876:50223025:-@22:50222722:50222793:-@22:50221754:50221933:-@22:50221366:50221440:-	Bone marrow
RBM5_22:50227144:50227216:-@22:50226191:50226276:-@22:50225423:50225514:-@22:50223628:50223789:-	Bone marrow
RBM5_22:50229660:50229725:-@22:50228789:50228949:-@22:50228244:50228341:-@22:50227546:50227633:-	Bone marrow
RBM5_22:50241181:50241250:-@22:50238961:50239126:-@22:50238078:50238233:-@22:50234246:50234315:-	Bone marrow
DDX6_15:29374365:29374459:-@15:29372336:29372458:-@15:29371769:29371897:-@15:29370651:29370767:-	Bone marrow
DDX6_15:29375621:29375767:-@15:29374365:29374459:-@15:29372336:29372458:-@15:29371769:29371897:-	Bone marrow
DDX6_15:29376638:29376767:-@15:29375621:29375767:-@15:29374365:29374459:-@15:29372336:29372458:-	Bone marrow
ANXA4_11:68165098:68165193:+@11:68165782:68165840:+@11:68166795:68166917:+@11:68170466:68170525:+	Bone marrow
IDH1_2:96527209:96527348:-@2:96522396:96522687:-@2:96519647:96519752:-@2:96518219:96518396:-	Bone marrow
RBM8A_3:21446914:21446973:+@3:21447099:21447176:+@3:21447651:21447787:+@3:21448056:21448192:+	Bone marrow
RPS2_25:1520282:1520455:-@25:1520036:1520195:-@25:1519724:1519815:-@25:1519510:1519641:-	Bone marrow
RPS2_25:1520712:1520819:-@25:1520282:1520455:-@25:1520036:1520195:-@25:1519510:1519815:-	Bone marrow
CNPY2_5:57031793:57031905:+@5:57032050:57032165:+@5:57032956:57033159:+@5:57033321:57033417:+	Bone marrow
RAP1B_5:45163223:45163363:-@5:45161110:45161253:-@5:45160345:45160461:-@5:45157005:45158235:-	Bone marrow
RAP1B_5:45164221:45164277:-@5:45163223:45163363:-@5:45160345:45160461:-@5:45157005:45158235:-	Bone marrow
RAP1B_5:45164221:45164277:-@5:45163223:45163363:-@5:45161110:45161253:-@5:45160345:45160461:-	Bone marrow
RAP1B_5:45165500:45165568:-@5:45164221:45164277:-@5:45161110:45161253:-@5:45160345:45160461:-	Bone marrow
ATP5MC1_19:37620823:37620871:-@19:37619852:37619929:-@19:37619296:37619474:-@19:37618130:37618995:-	Bone marrow
SPARC_7:62885213:62885275:-@7:62884522:62884609:-@7:62883025:62883146:-@7:62881131:62881251:-	Bone marrow
USP9X_X:102353316:102353482:-@X:102349892:102350000:-@X:102349514:102349660:-@X:102348785:102348931:-	Bone marrow
USP9X_X:102391269:102391384:-@X:102390818:102391069:-@X:102390607:102390745:-@X:102388783:102388935:-	Bone marrow
USP9X_X:102393888:102394106:-@X:102391269:102391384:-@X:102390818:102391069:-@X:102390607:102390745:-	Bone marrow
FNBP1L_3:49952585:49952713:-@3:49950558:49950704:-@3:49948168:49948371:-@3:49939253:49939362:-	Bone marrow
DDX3X_X:102224655:102224754:-@X:102223880:102224015:-@X:102222590:102222675:-@X:102222319:102222417:-	Bone marrow
DDX3X_X:102224835:102224990:-@X:102224655:102224754:-@X:102223880:102224015:-@X:102222590:102222675:-	Bone marrow
GPCPD1_13:47755125:47755248:-@13:47748704:47748935:-@13:47746753:47746915:-@13:47746116:47746248:-	Bone marrow
ASB11_X:128192571:128192678:+@X:128195369:128195519:+@X:128198961:128199095:+@X:128203929:128204120:+	Bone marrow
ATP6V0B_3:102082212:102082281:-@3:102082048:102082099:-@3:102081650:102081840:-@3:102080670:102080971:-	Bone marrow
ATP6V0B_3:102082695:102082778:-@3:102082489:102082566:-@3:102082212:102082281:-@3:102082048:102082099:-	Bone marrow
CPD_19:21464506:21465441:+@19:21470812:21471059:+@19:21499533:21499675:+@19:21500592:21500761:+	Bone marrow
PUF60_14:984335:984548:+@14:984638:984828:+@14:984962:985097:+@14:985286:985521:+	Bone marrow
HNRNPDL_6:97213974:97214105:-@6:97213684:97213798:-@6:97212582:97212673:-@6:97209613:97211419:-	Bone marrow
HNRNPDL_6:97213974:97214105:-@6:97213684:97213798:-@6:97212582:97212673:-@6:97212106:97212210:-	Bone marrow
HNRNPDL_6:97214835:97215003:-@6:97214577:97214738:-@6:97212974:97213144:-@6:97212582:97212673:-	Bone marrow
HNRNPDL_6:97215804:97216246:-@6:97214835:97215003:-@6:97212974:97213144:-@6:97212582:97212673:-	Bone marrow
HNRNPDL_6:97214577:97214738:-@6:97213974:97214105:-@6:97213684:97213798:-@6:97212974:97213144:-	Bone marrow
HNRNPDL_6:97214835:97215003:-@6:97214577:97214738:-@6:97213684:97213798:-@6:97212974:97213144:-	Bone marrow
HNRNPDL_6:97214835:97215003:-@6:97214577:97214738:-@6:97213974:97214105:-@6:97213684:97213798:-	Bone marrow
HNRNPDL_6:97215804:97216246:-@6:97214835:97215003:-@6:97213974:97214105:-@6:97213684:97213798:-	Bone marrow
CALM1_10:102009438:102009615:+@10:102011750:102011856:+@10:102012236:102012371:+@10:102012533:102013425:+	Bone marrow
MMADHC_2:46550310:46550369:+@2:46553450:46553594:+@2:46556860:46557077:+@2:46559405:46559510:+	Bone marrow
MMADHC_2:46550310:46550369:+@2:46553450:46553594:+@2:46564429:46564515:+@2:46565427:46565933:+	Bone marrow
NPEPPS_19:38829176:38829283:-@19:38828541:38828696:-@19:38828223:38828270:-@19:38823897:38825371:-	Bone marrow
LGALS3_10:67618543:67618564:+@10:67620042:67620410:+@10:67627527:67627692:+@10:67629145:67629446:+	Bone marrow
VDAC2_28:30970120:30970489:+@28:30970693:30970747:+@28:30971819:30971887:+@28:30972694:30972743:+	Bone marrow
HBS1L_9:73034046:73034308:-@9:73033414:73033579:-@9:73031446:73031563:-@9:73030390:73030536:-	Bone marrow
HBS1L_9:73095894:73096052:-@9:73090289:73090354:-@9:73080099:73080227:-@9:73077107:73077301:-	Bone marrow
PDIA3_21:55389006:55389188:+@21:55390025:55390133:+@21:55390659:55390787:+@21:55391318:55391397:+	Bone marrow
COPA_3:9356227:9356300:+@3:9359506:9359586:+@3:9361871:9361980:+@3:9366190:9366299:+	Bone marrow
COPA_3:9359506:9359586:+@3:9361060:9361136:+@3:9361871:9361980:+@3:9366190:9366299:+	Bone marrow
COPA_3:9361871:9361980:+@3:9366190:9366299:+@3:9367870:9367969:+@3:9368816:9368951:+	Bone marrow
TRIP12_2:117815977:117816141:-@2:117814859:117814972:-@2:117812844:117812947:-@2:117811397:117811934:-	Bone marrow
TRIP12_2:117842552:117842652:-@2:117842159:117842333:-@2:117840666:117840807:-@2:117839424:117839615:-	Bone marrow
QARS1_22:50914211:50914282:+@22:50915210:50915295:+@22:50915466:50915552:+@22:50915994:50916093:+	Bone marrow
GTF2B_3:55038326:55038459:+@3:55040641:55040787:+@3:55041129:55041258:+@3:55042390:55042671:+	Bone marrow
EIF4G1_1:82871418:82871511:-@1:82871039:82871125:-@1:82868241:82868353:-@1:82867349:82867441:-	Bone marrow
DPM1_13:78859178:78859273:-@13:78856071:78856139:-@13:78853956:78854070:-@13:78852506:78852846:-	Bone marrow
DPM1_13:78869727:78869898:-@13:78866493:78866592:-@13:78862690:78862723:-@13:78861100:78861176:-	Bone marrow
FDFT1_8:7598744:7598935:-@8:7596595:7596771:-@8:7595123:7595275:-@8:7591014:7591903:-	Bone marrow
SENP7_1:45925101:45925198:-@1:45908092:45908289:-@1:45880439:45880548:-@1:45866631:45866812:-	Bone marrow
SENP7_1:45925101:45925198:-@1:45908092:45908289:-@1:45898750:45898944:-@1:45880439:45880548:-	Bone marrow
ATP6V1B2_8:67322697:67322779:+@8:67324034:67324138:+@8:67325343:67325472:+@8:67327560:67329021:+	Bone marrow
RAB10_11:73362362:73362422:-@11:73351788:73351926:-@11:73346927:73347028:-@11:73343471:73344731:-	Bone marrow
RAB10_11:73362362:73362422:-@11:73351788:73351926:-@11:73347331:73347420:-@11:73346927:73347028:-	Bone marrow
KLHL24_1:83472361:83473341:-@1:83461513:83461697:-@1:83460222:83460340:-@1:83456468:83456656:-	Bone marrow
TSPAN3_21:32190218:32190292:-@21:32186409:32186510:-@21:32185302:32185454:-@21:32184964:32185047:-	Bone marrow
PSMC6_10:11475124:11475185:-@10:11473582:11473702:-@10:11473358:11473438:-@10:11466247:11466318:-	Bone marrow
PSMC6_10:11484908:11484947:-@10:11484607:11484659:-@10:11481644:11481711:-@10:11481285:11481399:-	Bone marrow
RPL4_10:13359306:13359430:-@10:13358908:13359037:-@10:13358496:13358652:-@10:13358095:13358178:-	Bone marrow
RPL4_10:13359771:13359909:-@10:13359306:13359430:-@10:13358908:13359037:-@10:13358496:13358652:-	Bone marrow
RPL4_10:13362080:13362124:-@10:13360538:13360709:-@10:13358908:13359037:-@10:13358496:13358652:-	Bone marrow
IFNGR2_1:2120075:2120193:-@1:2112555:2112763:-@1:2108137:2108282:-@1:2103945:2104104:-	Bone marrow
SERINC1_9:28751348:28751438:+@9:28752920:28753064:+@9:28753183:28753413:+@9:28754719:28754854:+	Bone marrow
EIF4A2_1:80470262:80470399:-@1:80469928:80470017:-@1:80469476:80469555:-@1:80467443:80468220:-	Bone marrow
EIF4A2_1:80471059:80471168:-@1:80470700:80470843:-@1:80470262:80470399:-@1:80469928:80470017:-	Bone marrow
EIF4A2_1:80472190:80472329:-@1:80471263:80471431:-@1:80470700:80470843:-@1:80470262:80470399:-	Bone marrow
FRMD4B_22:32360381:32360500:+@22:32361940:32362168:+@22:32364972:32365028:+@22:32366531:32366678:+	Bone marrow
PLIN2_8:25118176:25118230:+@8:25118323:25118518:+@8:25120196:25120278:+@8:25121078:25121363:+	Bone marrow
TMEM39A_1:64240282:64240562:-@1:64238954:64239140:-@1:64230744:64230966:-@1:64226534:64226617:-	Bone marrow
PECR_2:104115953:104116082:-@2:104107117:104107250:-@2:104087615:104087725:-@2:104071958:104072069:-	Bone marrow
PECR_2:104107117:104107250:-@2:104104982:104105147:-@2:104097259:104097340:-@2:104090749:104090845:-	Bone marrow
PTPN2_24:43120096:43120233:-@24:43113917:43114126:-@24:43112543:43112695:-@24:43107612:43107793:-	Bone marrow
KIDINS220_11:88518907:88519005:+@11:88520129:88520306:+@11:88523146:88523310:+@11:88524317:88524496:+	Bone marrow
ACSL3_2:111099031:111099170:+@2:111101074:111101246:+@2:111102865:111102939:+@2:111103982:111104173:+	Bone marrow
RCN2_21:32049931:32050036:+@21:32053042:32053238:+@21:32060932:32061045:+@21:32064369:32064465:+	Bone marrow
RCN2_21:32049931:32050036:+@21:32053042:32053238:+@21:32064369:32064465:+@21:32065828:32065970:+	Bone marrow
SEC22B_3:23075087:23075328:+@3:23084789:23084898:+@3:23088187:23088347:+@3:23089966:23090112:+	Bone marrow
NEK9_10:86361132:86361237:-@10:86359345:86359476:-@10:86357727:86357837:-@10:86356663:86356727:-	Bone marrow
SLC25A36_1:128042379:128042419:-@1:128029397:128029561:-@1:128014378:128014444:-@1:128011691:128011980:-	Bone marrow
PRPS1_X:56255341:56255465:+@X:56258445:56258618:+@X:56260689:56260848:+@X:56261434:56262495:+	Bone marrow
SSR3_1:111095638:111095978:+@1:111097171:111097297:+@1:111101400:111101498:+@1:111105573:111105704:+	Bone marrow
AIMP1_6:18853672:18853785:-@6:18851150:18851320:-@6:18844237:18844448:-@6:18841082:18841250:-	Bone marrow
AIMP1_6:18855767:18855900:-@6:18853672:18853785:-@6:18851150:18851320:-@6:18844237:18844448:-	Bone marrow
CD9_5:104159156:104159392:-@5:104136623:104136725:-@5:104128699:104128796:-@5:104127838:104127912:-	Bone marrow
GSN_8:110706280:110706434:+@8:110712279:110712440:+@8:110714359:110714508:+@8:110716486:110716575:+	Bone marrow
RICTOR_20:35440776:35440843:+@20:35447456:35447523:+@20:35453404:35453486:+@20:35454804:35454891:+	Bone marrow
MMD_19:5625604:5625678:-@19:5623985:5624086:-@19:5621801:5621870:-@19:5612909:5614864:-	Bone marrow
CCT8_1:7116707:7116797:+@1:7117478:7117557:+@1:7119110:7119259:+@1:7119729:7119909:+	Bone marrow
RPL10_X:37452192:37452299:+@X:37452499:37452637:+@X:37453164:37453326:+@X:37453407:37453559:+	Bone marrow
SPTBN1_11:37341907:37342094:+@11:37343102:37343219:+@11:37344232:37344390:+@11:37345008:37345310:+	Bone marrow
APP_1:10231296:10231977:+@1:10300390:10300557:+@1:10326795:10326924:+@1:10360228:10360340:+	Bone marrow
APP_1:10231296:10231977:+@1:10300390:10300557:+@1:10360228:10360340:+@1:10362750:10362943:+	Bone marrow
APP_1:10300378:10300557:+@1:10326795:10326924:+@1:10362750:10362943:+@1:10400541:10400743:+	Bone marrow
APP_1:10400541:10400743:+@1:10434729:10434862:+@1:10444444:10444518:+@1:10445909:10446067:+	Bone marrow
APP_1:10444444:10444518:+@1:10445909:10446067:+@1:10469111:10469239:+@1:10473331:10473430:+	Bone marrow
APP_1:10445909:10446067:+@1:10469111:10469239:+@1:10473331:10473430:+@1:10512127:10512348:+	Bone marrow
APP_1:10469111:10469239:+@1:10473331:10473430:+@1:10512127:10512348:+@1:10520949:10521002:+	Bone marrow
APP_1:10469111:10469239:+@1:10473331:10473430:+@1:10512127:10512348:+@1:10527698:10527798:+	Bone marrow
APP_1:10512127:10512348:+@1:10520949:10521002:+@1:10531005:10531151:+@1:10543005:10543106:+	Bone marrow
UGGT1_2:4369495:4369630:-@2:4366958:4367089:-@2:4355718:4355882:-@2:4343702:4343793:-	Bone marrow
CD47_1:52724812:52724904:-@1:52724009:52724101:-@1:52722640:52722732:-@1:52718238:52718278:-	Bone marrow
CD47_1:52729857:52729964:-@1:52724812:52724904:-@1:52724009:52724101:-@1:52722640:52722732:-	Bone marrow
FARSB_2:110807403:110807472:-@2:110806729:110806844:-@2:110801681:110801831:-@2:110800562:110800670:-	Bone marrow
BZW1_2:89471828:89471901:+@2:89473887:89474063:+@2:89475705:89475799:+@2:89476564:89476629:+	Bone marrow
BZW1_2:89476564:89476629:+@2:89477229:89477364:+@2:89478100:89478209:+@2:89478355:89478525:+	Bone marrow
NDUFA5_4:87886860:87887305:-@4:87886512:87886556:-@4:87884259:87884375:-@4:87876911:87876976:-	Bone marrow
OGDH_4:76831286:76831536:-@4:76817124:76817315:-@4:76801715:76801830:-@4:76798578:76798732:-	Bone marrow
OGDH_4:76831286:76831536:-@4:76817124:76817315:-@4:76815050:76815152:-@4:76801715:76801830:-	Bone marrow
SEC62_1:97405429:97405521:-@1:97397443:97397503:-@1:97395489:97395608:-@1:97388346:97391255:-	Bone marrow
ATP5PF_1:10690694:10691168:+@1:10691649:10691688:+@1:10695170:10695340:+@1:10698056:10698180:+	Bone marrow
SNRNP25_25:119299:119389:+@25:119605:119710:+@25:120071:120145:+@25:120562:120817:+	Bone marrow
OPA1_1:73820257:73820321:-@1:73819422:73819498:-@1:73810733:73810898:-@1:73808640:73808792:-	Bone marrow
MFF_2:115489811:115489922:+@2:115491817:115492037:+@2:115493071:115493240:+@2:115497930:115498018:+	Bone marrow
EIF2S3_X:119211697:119211841:-@X:119210078:119210247:-@X:119209558:119209730:-@X:119205686:119206269:-	Bone marrow
ATP2C1_1:138878815:138878981:-@1:138877589:138877657:-@1:138876802:138876918:-@1:138875858:138876005:-	Bone marrow
ATP2C1_1:138914184:138914259:-@1:138911447:138911513:-@1:138905889:138906013:-@1:138901546:138901643:-	Bone marrow
TAX1BP1_4:68358007:68358110:-@4:68354197:68354322:-@4:68325576:68325658:-@4:68323940:68324993:-	Bone marrow
TAX1BP1_4:68354197:68354322:-@4:68349079:68349150:-@4:68335497:68335645:-@4:68325576:68325658:-	Bone marrow
TAX1BP1_4:68358007:68358110:-@4:68354197:68354322:-@4:68335497:68335645:-@4:68325576:68325658:-	Bone marrow
TAX1BP1_4:68359373:68359496:-@4:68358007:68358110:-@4:68335497:68335645:-@4:68325576:68325658:-	Bone marrow
TAX1BP1_4:68354197:68354322:-@4:68349079:68349150:-@4:68335987:68336170:-@4:68335497:68335645:-	Bone marrow
TAX1BP1_4:68358007:68358110:-@4:68354197:68354322:-@4:68335987:68336170:-@4:68335497:68335645:-	Bone marrow
TAX1BP1_4:68359373:68359496:-@4:68358007:68358110:-@4:68335987:68336170:-@4:68335497:68335645:-	Bone marrow
TAX1BP1_4:68359853:68359999:-@4:68359373:68359496:-@4:68335987:68336170:-@4:68335497:68335645:-	Bone marrow
TAX1BP1_4:68358007:68358110:-@4:68354197:68354322:-@4:68349079:68349150:-@4:68335987:68336170:-	Bone marrow
PPP1R12A_5:9322890:9322994:-@5:9316976:9317023:-@5:9314028:9314078:-@5:9311402:9311488:-	Bone marrow
PPP1R12A_5:9351632:9351736:-@5:9350591:9350758:-@5:9340672:9340762:-@5:9339365:9339559:-	Bone marrow
PPP1R12A_5:9351632:9351736:-@5:9350591:9350758:-@5:9350018:9350194:-@5:9340672:9340762:-	Bone marrow
PPP1R12A_5:9477317:9477553:-@5:9414837:9414967:-@5:9386170:9386288:-@5:9378265:9378424:-	Bone marrow
EIF2A_1:117574461:117574577:-@1:117571126:117571697:-@1:117567136:117567249:-@1:117560926:117561054:-	Bone marrow
TM4SF1_1:118811238:118811327:+@1:118811417:118811562:+@1:118814706:118814886:+@1:118817116:118817968:+	Bone marrow
ADAM10_10:51623627:51623727:+@10:51634096:51634245:+@10:51640946:51641129:+@10:51648713:51648876:+	Bone marrow
ADAM10_10:51662903:51663011:+@10:51663464:51663684:+@10:51675034:51675160:+@10:51677011:51677105:+	Bone marrow
AZIN1_14:61607539:61607711:+@14:61609289:61609423:+@14:61611014:61611095:+@14:61611461:61611535:+	Bone marrow
AKIRIN1_3:106998522:106998848:-@3:106994229:106994369:-@3:106991781:106991915:-@3:106990395:106990466:-	Bone marrow
RYK_1:135120790:135120889:+@1:135122670:135122804:+@1:135129376:135129520:+@1:135136453:135136553:+	Bone marrow
RYK_1:135125813:135125866:+@1:135129376:135129520:+@1:135139890:135140024:+@1:135142259:135142345:+	Bone marrow
RYK_1:135125813:135125866:+@1:135129376:135129520:+@1:135139899:135140024:+@1:135142259:135142345:+	Bone marrow
RYK_1:135156638:135156770:+@1:135157651:135157760:+@1:135157926:135158085:+@1:135189006:135189142:+	Bone marrow
MON2_5:51089232:51089295:-@5:51080394:51080521:-@5:51079099:51079230:-@5:51078090:51078219:-	Bone marrow
SF3B1_2:85954827:85955009:-@2:85954625:85954736:-@2:85953045:85953165:-@2:85952599:85952730:-	Bone marrow
PAK2_1:71257814:71257854:+@1:71301931:71302138:+@1:71316482:71316582:+@1:71316911:71317058:+	Bone marrow
PAK2_1:71301931:71302138:+@1:71316482:71316582:+@1:71316911:71317058:+@1:71318589:71318620:+	Bone marrow
PAK2_1:71319557:71319664:+@1:71322310:71322442:+@1:71323834:71323897:+@1:71325574:71325622:+	Bone marrow
DAZAP2_5:28551936:28552009:-@5:28550815:28550933:-@5:28550150:28550395:-@5:28547803:28549218:-	Bone marrow
PKP4_2:37659035:37659185:-@2:37655779:37655974:-@2:37651653:37651737:-@2:37651412:37651529:-	Bone marrow
PKP4_2:37668722:37668905:-@2:37664191:37664308:-@2:37662183:37662356:-@2:37659035:37659185:-	Bone marrow
PKP4_2:37687700:37687913:-@2:37668722:37668905:-@2:37664191:37664308:-@2:37662557:37662748:-	Bone marrow
RBBP4_2:120982008:120982153:-@2:120974850:120975023:-@2:120974110:120974270:-@2:120973878:120974004:-	Bone marrow
PON2_4:12653359:12653485:-@4:12651202:12651402:-@4:12648046:12648127:-@4:12647198:12647326:-	Bone marrow
TOMM70_1:44687548:44687949:-@1:44675930:44676103:-@1:44673366:44673492:-@1:44671638:44671747:-	Bone marrow
ZYG11B_3:93582553:93583307:-@3:93575354:93575494:-@3:93572915:93573091:-@3:93571935:93571999:-	Bone marrow
ADD3_26:30581617:30581957:+@26:30681027:30681250:+@26:30694557:30694695:+@26:30696690:30696841:+	Bone marrow
ADD3_26:30697827:30697907:+@26:30698742:30698891:+@26:30699359:30699502:+@26:30699615:30699713:+	Bone marrow
ADD3_26:30698742:30698891:+@26:30699359:30699502:+@26:30699615:30699713:+@26:30700835:30701017:+	Bone marrow
ADD3_26:30698742:30698891:+@26:30699359:30699502:+@26:30700835:30701017:+@26:30701575:30701832:+	Bone marrow
ADD3_26:30699359:30699502:+@26:30699615:30699713:+@26:30701575:30701832:+@26:30703159:30703278:+	Bone marrow
ADD3_26:30699615:30699713:+@26:30700835:30701017:+@26:30701575:30701832:+@26:30703159:30703278:+	Bone marrow
ADD3_26:30700835:30701017:+@26:30701575:30701832:+@26:30703159:30703278:+@26:30703717:30703803:+	Bone marrow
MACO1_2:127594820:127594961:-@2:127592748:127592874:-@2:127588912:127589035:-@2:127587000:127587178:-	Bone marrow
TMEM50A_2:127672214:127672281:-@2:127669729:127669821:-@2:127667162:127667222:-@2:127661915:127662427:-	Bone marrow
TMEM50A_2:127673635:127673747:-@2:127672214:127672281:-@2:127669729:127669821:-@2:127667162:127667222:-	Bone marrow
TMEM50A_2:127675448:127675552:-@2:127673635:127673747:-@2:127672214:127672281:-@2:127669729:127669821:-	Bone marrow
TMEM50A_2:127677634:127677708:-@2:127675448:127675552:-@2:127672214:127672281:-@2:127669729:127669821:-	Bone marrow
STAT1_2:79525083:79525268:-@2:79523795:79523870:-@2:79522809:79522908:-@2:79518741:79518755:-	Bone marrow
STAT1_2:79527996:79528090:-@2:79526776:79526921:-@2:79525083:79525268:-@2:79523795:79523870:-	Bone marrow
TMEM59_3:92177759:92177965:+@3:92182896:92183001:+@3:92187887:92188039:+@3:92190101:92190182:+	Bone marrow
TMEM59_3:92182896:92183001:+@3:92184792:92184886:+@3:92187887:92188039:+@3:92190101:92190182:+	Bone marrow
EPS15_3:94866363:94866448:+@3:94885222:94885294:+@3:94895179:94895340:+@3:94895737:94895934:+	Bone marrow
EPS15_3:94932847:94932923:+@3:94936082:94936277:+@3:94938657:94938841:+@3:94941392:94942185:+	Bone marrow
PFDN5_5:26728276:26728378:-@5:26727948:26727979:-@5:26726759:26726833:-@5:26726565:26726670:-	Bone marrow
PFDN5_5:26728585:26729058:-@5:26728276:26728378:-@5:26726759:26726833:-@5:26726565:26726670:-	Bone marrow
PTGES3_5:56776193:56776262:+@5:56776814:56776912:+@5:56778379:56778468:+@5:56779854:56779916:+	Bone marrow
ANXA1_8:49327648:49327724:+@8:49327821:49327929:+@8:49328554:49328648:+@8:49329708:49329821:+	Bone marrow
ANXA1_8:49327821:49327929:+@8:49328554:49328648:+@8:49329708:49329821:+@8:49330262:49330352:+	Bone marrow
SDHB_2:135560109:135560236:+@2:135568753:135568838:+@2:135574181:135574282:+@2:135575555:135575677:+	Bone marrow
SDHB_2:135571209:135571345:+@2:135571908:135572024:+@2:135574181:135574282:+@2:135575555:135575677:+	Bone marrow
CLINT1_7:69404403:69404567:-@7:69401257:69401434:-@7:69397485:69397731:-@7:69395321:69395390:-	Bone marrow
IPO7_15:43198803:43198869:-@15:43198594:43198719:-@15:43198041:43198138:-@15:43196300:43196395:-	Bone marrow
DHCR24_3:91427076:91427194:+@3:91428358:91428621:+@3:91433438:91433581:+@3:91441710:91441907:+	Bone marrow
RAB3GAP1_2:62176498:62176617:-@2:62174889:62175054:-@2:62169503:62169602:-@2:62167241:62167322:-	Bone marrow
RAB3GAP1_2:62233114:62233189:-@2:62195755:62195887:-@2:62176498:62176617:-@2:62174889:62175054:-	Bone marrow
MARCHF7_2:36602085:36602274:-@2:36600365:36600517:-@2:36597647:36598754:-@2:36594448:36594617:-	Bone marrow
DPYSL2_8:73841591:73841652:+@8:73842618:73842698:+@8:73843645:73843713:+@8:73849698:73849818:+	Bone marrow
SNX2_7:31005186:31005279:-@7:31003581:31003786:-@7:30997237:30997380:-@7:30996040:30996120:-	Bone marrow
ZNF207_19:17795578:17795748:-@19:17795379:17795454:-@19:17794819:17794866:-@19:17793646:17793716:-	Bone marrow
TMEM106B_4:20371955:20372018:+@4:20377354:20377513:+@4:20385332:20385472:+@4:20385730:20385769:+	Bone marrow
FKBP8_7:4638377:4638597:+@7:4639416:4639588:+@7:4641599:4641676:+@7:4642175:4642306:+	Bone marrow
GLS_2:79469925:79469991:+@2:79470544:79470594:+@2:79473119:79473295:+@2:79479143:79479274:+	Bone marrow
NACA_5:56742002:56742079:+@5:56742312:56742458:+@5:56742860:56742988:+@5:56743203:56743325:+	Bone marrow
ARF4_22:43606541:43606842:+@22:43615264:43615344:+@22:43616307:43616416:+@22:43621667:43621738:+	Bone marrow
CLK1_2:89506095:89506177:-@2:89505615:89505694:-@2:89505420:89505510:-@2:89504933:89505308:-	Bone marrow
TBC1D9B_7:1409693:1409764:+@7:1409994:1410044:+@7:1411597:1411656:+@7:1412379:1412485:+	Bone marrow
XRN1_1:126612374:126612461:+@1:126612543:126612711:+@1:126613597:126613664:+@1:126613982:126614119:+	Bone marrow
SUMO1_2:90764488:90765594:-@2:90753866:90753940:-@2:90748977:90749054:-@2:90745067:90745231:-	Bone marrow
TMBIM4_5:47645210:47645454:+@5:47651683:47651791:+@5:47652753:47652858:+@5:47655098:47655131:+	Bone marrow
SDHC_3:8202501:8202557:-@3:8199246:8199347:-@3:8184677:8184840:-@3:8177617:8178480:-	Bone marrow
SDHC_3:8202501:8202557:-@3:8199246:8199347:-@3:8191862:8191923:-@3:8184677:8184840:-	Bone marrow
UBR3_2:26384151:26384300:-@2:26377226:26377359:-@2:26372011:26372121:-@2:26363831:26364031:-	Bone marrow
UBR3_2:26398564:26398652:-@2:26384151:26384300:-@2:26377226:26377359:-@2:26372011:26372121:-	Bone marrow
UBR3_2:26407118:26407578:-@2:26398564:26398652:-@2:26384151:26384300:-@2:26377226:26377359:-	Bone marrow
UBR3_2:26409620:26409793:-@2:26407118:26407578:-@2:26398564:26398652:-@2:26384151:26384300:-	Bone marrow
UBR3_2:26427736:26427886:-@2:26425669:26425765:-@2:26414534:26414675:-@2:26411164:26411268:-	Bone marrow
CUL3_2:112605357:112605453:-@2:112600185:112600319:-@2:112593451:112593637:-@2:112589536:112589681:-	Bone marrow
LAMP2_X:5023386:5023582:-@X:5013346:5013464:-@X:5012452:5012674:-@X:5007155:5007313:-	Bone marrow
ACTR3_2:65545431:65545486:+@2:65548846:65548970:+@2:65554360:65554470:+@2:65557376:65557471:+	Bone marrow
PPP4R3B_11:38272241:38272357:-@11:38270850:38270966:-@11:38266911:38267042:-@11:38265189:38265291:-	Bone marrow
PPP4R3B_11:38273457:38273534:-@11:38272241:38272357:-@11:38270850:38270966:-@11:38266911:38267042:-	Bone marrow
GPBP1L1_3:100438403:100438596:+@3:100447007:100447147:+@3:100447593:100447751:+@3:100448682:100448806:+	Bone marrow
MACROH2A1_7:46826256:46826363:-@7:46818856:46818955:-@7:46817036:46817126:-@7:46812205:46812294:-	Bone marrow
SESN3_15:15192650:15192893:+@15:15244092:15244157:+@15:15247497:15247694:+@15:15249411:15249593:+	Bone marrow
GNAI3_3:33871325:33871466:-@3:33866952:33867109:-@3:33864485:33864613:-@3:33861204:33861333:-	Bone marrow
ECPAS_8:100875242:100875360:-@8:100873780:100873929:-@8:100870953:100871121:-@8:100868174:100868313:-	Bone marrow
CLTC_19:10649294:10649451:+@19:10649659:10649823:+@19:10649950:10650057:+@19:10650142:10650309:+	Bone marrow
RPS8_3:101234566:101234672:-@3:101234040:101234139:-@3:101233505:101233680:-@3:101233160:101233289:-	Bone marrow
PAM_7:102060957:102061072:+@7:102066220:102066319:+@7:102079788:102079991:+@7:102083612:102084454:+	Bone marrow
PAM_7:102071104:102071157:+@7:102079788:102079991:+@7:102082906:102082959:+@7:102083612:102084454:+	Bone marrow
NA_13:17975121:17975165:+@13:17975266:17975347:+@13:17975452:17975544:+@13:17978417:17978496:+	Bone marrow
VIM_13:31659276:31659496:+@13:31659907:31659950:+@13:31660478:31660563:+@13:31661384:31661745:+	Bone marrow
NTAN1_25:13728003:13728056:+@25:13729286:13729383:+@25:13730669:13730782:+@25:13731167:13731513:+	Bone marrow
SSR2_3:14754110:14754197:+@3:14754780:14754934:+@3:14759015:14759092:+@3:14760207:14760797:+	Bone marrow
ASH1L_3:15172901:15173002:+@3:15190304:15191048:+@3:15199510:15199689:+@3:15241089:15241183:+	Bone marrow
NDFIP2_12:54627333:54627426:+@12:54637480:54637604:+@12:54644849:54644954:+@12:54647015:54649183:+	Bone marrow
NDFIP2_12:54637480:54637604:+@12:54642113:54642179:+@12:54644849:54644954:+@12:54647015:54649183:+	Bone marrow
PAIP1_20:31283348:31283473:+@20:31284616:31284722:+@20:31286733:31286850:+@20:31287571:31287625:+	Bone marrow
PAIP1_20:31284616:31284722:+@20:31286733:31286850:+@20:31287571:31287625:+@20:31292424:31292517:+	Bone marrow
CAP1_3:106039856:106040031:-@3:106039566:106039689:-@3:106039344:106039426:-@3:106038885:106039028:-	Bone marrow
CAP1_3:106041400:106041577:-@3:106039856:106040031:-@3:106039344:106039426:-@3:106038885:106039028:-	Bone marrow
COQ3_9:50391179:50391278:+@9:50396022:50396264:+@9:50399460:50399619:+@9:50400896:50401243:+	Bone marrow
RPL18A_7:5281270:5281449:-@7:5280603:5280732:-@7:5279824:5279933:-@7:5279449:5279602:-	Bone marrow
ITCH_13:63816189:63816258:+@13:63823992:63824133:+@13:63827698:63827822:+@13:63829551:63829688:+	Bone marrow
ITCH_13:63816189:63816258:+@13:63823992:63824133:+@13:63829551:63829688:+@13:63832247:63832292:+	Bone marrow
ITCH_13:63827698:63827822:+@13:63829551:63829688:+@13:63839823:63839980:+@13:63840692:63840881:+	Bone marrow
ITCH_13:63832247:63832292:+@13:63839823:63839980:+@13:63840692:63840881:+@13:63842031:63842126:+	Bone marrow
ITCH_13:63840692:63840881:+@13:63842031:63842126:+@13:63842829:63843003:+@13:63847197:63847266:+	Bone marrow
MACF1_3:106686463:106686580:-@3:106683310:106683372:-@3:106682415:106682656:-@3:106681477:106681606:-	Bone marrow
MACF1_3:106749177:106749343:-@3:106748277:106748389:-@3:106748071:106748177:-@3:106747531:106747650:-	Bone marrow
RPS3_15:54594533:54594663:+@15:54594936:54595029:+@15:54596141:54596235:+@15:54597350:54597537:+	Bone marrow
RPS3_15:54596141:54596235:+@15:54597350:54597537:+@15:54597968:54598164:+@15:54598511:54598584:+	Bone marrow
ACAT1_15:17756592:17756742:+@15:17757740:17757835:+@15:17759687:17759800:+@15:17760624:17760688:+	Bone marrow
RPL5_3:50634236:50634438:-@3:50633048:50633225:-@3:50630578:50630666:-@3:50629956:50630116:-	Bone marrow
RPL5_3:50636989:50637104:-@3:50636023:50636157:-@3:50634236:50634438:-@3:50633048:50633225:-	Bone marrow
CTSS_3:19981529:19981592:+@3:19982534:19982660:+@3:19985774:19985896:+@3:19986724:19986873:+	Bone marrow
CTSS_3:19982534:19982660:+@3:19985774:19985896:+@3:19986724:19986873:+@3:19988606:19988833:+	Bone marrow
CTSS_3:19982534:19982660:+@3:19985774:19985896:+@3:19988606:19988833:+@3:19990099:19990264:+	Bone marrow
CTSS_3:19986724:19986873:+@3:19988606:19988833:+@3:19990099:19990264:+@3:19991496:19991598:+	Bone marrow
CTSS_3:19986724:19986873:+@3:19988606:19988833:+@3:19991496:19991598:+@3:20003733:20004455:+	Bone marrow
AKAP9_4:9416055:9416174:+@4:9417727:9417903:+@4:9422852:9422956:+@4:9428095:9428247:+	Bone marrow
PDE4DIP_3:22892481:22892618:-@3:22891593:22891772:-@3:22890293:22890487:-@3:22886698:22886865:-	Bone marrow
ANKMY2_4:25112492:25112590:-@4:25106113:25106273:-@4:25099850:25099985:-@4:25095586:25095714:-	Bone marrow
LMO4_3:56711889:56712127:-@3:56704468:56704564:-@3:56703917:56704072:-@3:56698600:56699360:-	Bone marrow
LMO4_3:56714940:56715731:-@3:56711889:56712127:-@3:56704468:56704564:-@3:56703848:56704072:-	Bone marrow
OXA1L_10:22041793:22041954:-@10:22031078:22031291:-@10:22029582:22029725:-@10:22029226:22029311:-	Bone marrow
GDI1_X:37498614:37498721:+@X:37498879:37498978:+@X:37499127:37499261:+@X:37499729:37499927:+	Bone marrow
PA2G4_5:57212117:57212186:-@5:57211770:57211862:-@5:57210263:57210326:-@5:57209940:57210018:-	Bone marrow
SCP2_3:93301815:93301908:-@3:93285402:93285531:-@3:93278395:93278474:-@3:93275045:93276061:-	Bone marrow
SCP2_3:93331572:93331679:-@3:93313546:93313699:-@3:93278395:93278474:-@3:93275045:93276061:-	Bone marrow
MPC2_3:753073:753237:+@3:770735:770775:+@3:780657:780768:+@3:782791:783103:+	Bone marrow
MPC2_3:770735:770775:+@3:779607:779691:+@3:780657:780768:+@3:782791:783103:+	Bone marrow
MPZL1_3:935181:935394:-@3:934117:934249:-@3:931559:931661:-@3:915375:917919:-	Bone marrow
GNAI1_4:40990216:40990357:-@4:40979543:40979700:-@4:40976026:40976154:-@4:40968356:40968485:-	Bone marrow
ACADM_3:69098494:69098634:-@3:69097848:69097943:-@3:69088266:69088514:-@3:69086075:69086991:-	Bone marrow
ACADM_3:69103096:69103204:-@3:69098494:69098634:-@3:69088266:69088514:-@3:69086075:69086991:-	Bone marrow
CAPZA1_3:30665011:30665089:-@3:30662203:30662274:-@3:30660264:30660326:-@3:30657802:30659346:-	Bone marrow
CAPZA1_3:30675610:30675661:-@3:30674349:30674412:-@3:30669464:30669670:-@3:30665671:30665750:-	Bone marrow
RPL9_6:58566118:58566250:-@6:58565289:58565369:-@6:58564968:58565082:-@6:58564663:58564747:-	Bone marrow
ACP1_8:112758943:112759016:-@8:112758581:112758694:-@8:112750011:112750116:-@8:112748923:112749857:-	Bone marrow
ACP1_8:112758943:112759016:-@8:112758742:112758855:-@8:112758581:112758694:-@8:112751893:112751954:-	Bone marrow
UHMK1_3:6995333:6995427:-@3:6989734:6989810:-@3:6984881:6984969:-@3:6980659:6980805:-	Bone marrow
UFC1_3:8339620:8339683:-@3:8339239:8339315:-@3:8338899:8338989:-@3:8338252:8338700:-	Bone marrow
MBNL2_12:74410787:74410985:+@12:74461474:74462251:+@12:74517070:74517234:+@12:74525888:74526088:+	Bone marrow
MBNL2_12:74461474:74462251:+@12:74517070:74517234:+@12:74535400:74535553:+@12:74569763:74571445:+	Bone marrow
OSBPL9_3:94565069:94565159:-@3:94563821:94563925:-@3:94560923:94561082:-@3:94555642:94555754:-	Bone marrow
PIN1_7:14429856:14429928:+@7:14432173:14432385:+@7:14440507:14440617:+@7:14441484:14442110:+	Bone marrow
ATP2B1_5:19489365:19489576:-@5:19487841:19487948:-@5:19485743:19485925:-@5:19477117:19477428:-	Bone marrow
ATP2B1_5:19518881:19519095:-@5:19515646:19515888:-@5:19513319:19513560:-@5:19510540:19510777:-	Bone marrow
ATP2B1_5:19521605:19521643:-@5:19520720:19520881:-@5:19518881:19519095:-@5:19515646:19515888:-	Bone marrow
PGK1_X:74254620:74254723:-@X:74253852:74253971:-@X:74247895:74248009:-@X:74247468:74247647:-	Bone marrow
PGK1_X:74258013:74258157:-@X:74254620:74254723:-@X:74247895:74248009:-@X:74247468:74247647:-	Bone marrow
PGK1_X:74258013:74258157:-@X:74254620:74254723:-@X:74253852:74253971:-@X:74247895:74248009:-	Bone marrow
PGK1_X:74267390:74267571:-@X:74261037:74261087:-@X:74258268:74258423:-@X:74258013:74258157:-	Bone marrow
AMFR_18:24245766:24245900:+@18:24247951:24248034:+@18:24250545:24250729:+@18:24251659:24251806:+	Bone marrow
NRP1_13:19708412:19708578:+@13:19737019:19737174:+@13:19740931:19741075:+@13:19749182:19749513:+	Bone marrow
NA_25:583910:584003:-@25:583618:583777:-@25:583293:583445:-@25:582900:583192:-	Bone marrow
XPO1_11:60140583:60140751:-@11:60140042:60140176:-@11:60139797:60139956:-@11:60139604:60139700:-	Bone marrow
YIPF5_7:55264919:55265091:-@7:55264109:55264254:-@7:55261822:55262003:-@7:55259539:55260517:-	Bone marrow
ITFG1_18:15643543:15643693:-@18:15640859:15640967:-@18:15622726:15622769:-@18:15615735:15615813:-	Bone marrow
ITFG1_18:15777272:15777353:-@18:15712319:15712413:-@18:15622726:15622769:-@18:15615735:15615813:-	Bone marrow
ITFG1_18:15712319:15712413:-@18:15708290:15708462:-@18:15640859:15640967:-@18:15622726:15622769:-	Bone marrow
ITFG1_18:15835078:15835172:-@18:15789370:15789431:-@18:15777272:15777353:-@18:15712319:15712413:-	Bone marrow
ITFG1_18:15855418:15855492:-@18:15835078:15835172:-@18:15777272:15777353:-@18:15712319:15712413:-	Bone marrow
ITFG1_18:15856687:15856744:-@18:15855418:15855492:-@18:15835078:15835172:-@18:15789370:15789431:-	Bone marrow
ITFG1_18:15865011:15865233:-@18:15862920:15862992:-@18:15858162:15858307:-@18:15856687:15856744:-	Bone marrow
LPIN1_11:86130642:86130737:-@11:86127486:86127793:-@11:86123969:86124094:-@11:86118091:86118220:-	Bone marrow
RAD50_7:21770468:21770553:-@7:21769801:21769943:-@7:21767599:21767732:-@7:21765855:21766197:-	Bone marrow
APLF_11:66891426:66891598:+@11:66898169:66898313:+@11:66907047:66907231:+@11:66923139:66923494:+	Bone marrow
APLF_11:66898169:66898313:+@11:66898642:66898768:+@11:66907047:66907231:+@11:66923139:66923494:+	Bone marrow
TGFBR3_3:51501752:51502169:+@3:51533681:51533860:+@3:51587095:51587279:+@3:51633199:51633336:+	Bone marrow
TGFBR3_3:51587095:51587279:+@3:51633199:51633336:+@3:51656586:51656769:+@3:51661562:51661730:+	Bone marrow
NDUFA8_11:93046663:93046862:-@11:93039017:93039180:-@11:93032972:93033137:-@11:93028887:93029213:-	Bone marrow
RABGAP1_11:94154833:94154935:+@11:94155457:94155626:+@11:94167355:94167529:+@11:94171102:94171195:+	Bone marrow
RABGAP1_11:94155457:94155626:+@11:94167355:94167529:+@11:94171102:94171195:+@11:94175242:94175392:+	Bone marrow
PSMB7_11:95456639:95456779:-@11:95450632:95450747:-@11:95431705:95431763:-@11:95404881:95405032:-	Bone marrow
RPL35_11:95854565:95854606:-@11:95854020:95854156:-@11:95852868:95852949:-@11:95849987:95850653:-	Bone marrow
GOLGA1_11:95899573:95899605:-@11:95897356:95897484:-@11:95896138:95896249:-@11:95889945:95890070:-	Bone marrow
RPL12_11:98181372:98181470:-@11:98180979:98181060:-@11:98180317:98180403:-@11:98179865:98179977:-	Bone marrow
RPL12_11:98183079:98183152:-@11:98181372:98181470:-@11:98180979:98181060:-@11:98180317:98180403:-	Bone marrow
OGT_X:79111863:79111964:-@X:79111486:79111665:-@X:79110470:79110628:-@X:79110264:79110353:-	Bone marrow
OGT_X:79112068:79112221:-@X:79111863:79111964:-@X:79111486:79111665:-@X:79110470:79110628:-	Bone marrow
OGT_X:79112379:79112479:-@X:79112068:79112221:-@X:79111486:79111665:-@X:79110470:79110628:-	Bone marrow
GOLGA2_11:98876386:98876445:-@11:98876115:98876195:-@11:98875287:98875325:-@11:98874727:98874789:-	Bone marrow
RMND5A_11:48162698:48162832:-@11:48159478:48159578:-@11:48147638:48147804:-@11:48146655:48146820:-	Bone marrow
RPS4X_X:78401208:78401285:+@X:78401486:78401666:+@X:78403118:78403289:+@X:78403868:78404025:+	Bone marrow
RPS4X_X:78401208:78401285:+@X:78401486:78401666:+@X:78403868:78404025:+@X:78404535:78405064:+	Bone marrow
RPS4X_X:78401486:78401666:+@X:78401889:78401986:+@X:78403868:78404025:+@X:78404535:78405064:+	Bone marrow
RPS4X_X:78401889:78401986:+@X:78403118:78403289:+@X:78403868:78404025:+@X:78404535:78405064:+	Bone marrow
CAT_15:64996857:64997048:+@15:64997509:64997661:+@15:65001170:65001308:+@15:65003865:65003995:+	Bone marrow
CAT_15:64997509:64997661:+@15:65001170:65001308:+@15:65003865:65003995:+@15:65007989:65008096:+	Bone marrow
PSMC3_15:77253463:77253606:-@15:77253195:77253343:-@15:77252221:77252317:-@15:77251863:77252008:-	Bone marrow
PSMC3_15:77255138:77255263:-@15:77254621:77254725:-@15:77254400:77254462:-@15:77254021:77254158:-	Bone marrow
SURF1_11:104261711:104261793:-@11:104260878:104261069:-@11:104259856:104260018:-@11:104259644:104259725:-	Bone marrow
YWHAQ_11:87862015:87862071:+@11:87862565:87862937:+@11:87888363:87888486:+@11:87890256:87890419:+	Bone marrow
UGP2_11:62337801:62337934:+@11:62338648:62338945:+@11:62340053:62340250:+@11:62340768:62341010:+	Bone marrow
UGP2_11:62338648:62338945:+@11:62340053:62340250:+@11:62340768:62341010:+@11:62343995:62344099:+	Bone marrow
ACTR2_11:63615972:63616121:+@11:63619285:63619430:+@11:63627385:63627517:+@11:63630846:63631016:+	Bone marrow
TUBB4B_11:106254513:106254956:+@11:106255224:106255332:+@11:106255410:106255520:+@11:106256051:106259949:+	Bone marrow
STX7_9:70406528:70406621:-@9:70405704:70405841:-@9:70404673:70404725:-@9:70404030:70404126:-	Bone marrow
STX7_9:70409336:70409405:-@9:70406528:70406621:-@9:70405704:70405841:-@9:70404673:70404725:-	Bone marrow
TMCO1_3:3152620:3152666:+@3:3154274:3154341:+@3:3171080:3171224:+@3:3190479:3191071:+	Bone marrow
COX5B_11:2949336:2949703:-@11:2948744:2948817:-@11:2948469:2948568:-@11:2946406:2947581:-	Bone marrow
HMGCS1_20:31446622:31446747:+@20:31447261:31447425:+@20:31449081:31449246:+@20:31450048:31450218:+	Bone marrow
FLNA_X:37400928:37401065:-@X:37400646:37400761:-@X:37399987:37400119:-@X:37399094:37399270:-	Bone marrow
FLNA_X:37401823:37401975:-@X:37401584:37401706:-@X:37401197:37401463:-@X:37400928:37401065:-	Bone marrow
FLNA_X:37410277:37410394:-@X:37409923:37410185:-@X:37409109:37409706:-@X:37408849:37409022:-	Bone marrow
FLNA_X:37410645:37410814:-@X:37410277:37410394:-@X:37409923:37410185:-@X:37409109:37409706:-	Bone marrow
FLNA_X:37413310:37413433:-@X:37413060:37413196:-@X:37412765:37412958:-@X:37412572:37412685:-	Bone marrow
FLNA_X:37413519:37413656:-@X:37413310:37413433:-@X:37413060:37413196:-@X:37412765:37412958:-	Bone marrow
FLNA_X:37414169:37414369:-@X:37413519:37413656:-@X:37413060:37413196:-@X:37412765:37412958:-	Bone marrow
FLNA_X:37414446:37414608:-@X:37414169:37414369:-@X:37413060:37413196:-@X:37412765:37412958:-	Bone marrow
AUP1_11:10110333:10110734:+@11:10110815:10110952:+@11:10111032:10111182:+@11:10111382:10111566:+	Bone marrow
RPL3_5:110746939:110747040:-@5:110746473:110746568:-@5:110746108:110746227:-@5:110745805:110745902:-	Bone marrow
RPL3_5:110749972:110750140:-@5:110749281:110749416:-@5:110748194:110748380:-@5:110747543:110747703:-	Bone marrow
MOB1A_11:10475427:10475698:+@11:10478611:10478777:+@11:10488796:10488889:+@11:10490592:10490725:+	Bone marrow
MOB1A_11:10478611:10478777:+@11:10488796:10488889:+@11:10490592:10490725:+@11:10494678:10494841:+	Bone marrow
MOB1A_11:10478611:10478777:+@11:10488796:10488889:+@11:10494678:10494841:+@11:10495815:10495892:+	Bone marrow
MOB1A_11:10488796:10488889:+@11:10490592:10490725:+@11:10494678:10494841:+@11:10495815:10495892:+	Bone marrow
XDH_11:14184712:14184845:-@11:14184253:14184340:-@11:14183235:14183321:-@11:14179571:14179762:-	Bone marrow
XDH_11:14202299:14202391:-@11:14201580:14201731:-@11:14200239:14200332:-@11:14198759:14198868:-	Bone marrow
XDH_11:14206567:14206635:-@11:14206144:14206230:-@11:14204910:14205051:-@11:14202299:14202391:-	Bone marrow
RPSA_22:12684159:12684304:+@22:12685731:12685896:+@22:12687012:12687130:+@22:12695986:12696231:+	Bone marrow
RPSA_22:12684159:12684304:+@22:12685731:12685896:+@22:12695986:12696231:+@22:12696981:12697109:+	Bone marrow
RPSA_22:12685731:12685896:+@22:12687012:12687130:+@22:12695986:12696231:+@22:12696981:12697109:+	Bone marrow
RPSA_22:12685731:12685896:+@22:12687012:12687130:+@22:12696981:12697109:+@22:12697229:12697394:+	Bone marrow
RPSA_22:12687012:12687130:+@22:12695986:12696231:+@22:12696981:12697109:+@22:12697229:12697394:+	Bone marrow
CLU_8:11181244:11181360:+@8:11182642:11182790:+@8:11185097:11185267:+@8:11187303:11187711:+	Bone marrow
CD164_9:40762885:40762959:+@9:40764174:40764245:+@9:40765632:40765667:+@9:40768683:40768739:+	Bone marrow
TPM3_3:16324934:16325133:+@3:16331029:16331162:+@3:16335278:16335347:+@3:16344686:16346043:+	Bone marrow
MARCHF6_20:62840521:62840590:-@20:62837225:62837406:-@20:62833976:62834110:-@20:62828779:62828868:-	Bone marrow
MARCHF6_20:62846197:62846297:-@20:62843581:62843718:-@20:62842465:62842669:-@20:62840521:62840590:-	Bone marrow
ACO2_5:112568047:112568201:+@5:112593466:112593602:+@5:112599375:112599633:+@5:112602764:112602856:+	Bone marrow
ACO2_5:112599375:112599633:+@5:112602764:112602856:+@5:112606280:112606438:+@5:112606669:112606819:+	Bone marrow
EIF4E_6:25690851:25690957:+@6:25696635:25696730:+@6:25699524:25699587:+@6:25700266:25700379:+	Bone marrow
EIF4E_6:25690851:25690957:+@6:25696635:25696730:+@6:25700266:25700379:+@6:25702463:25702602:+	Bone marrow
IPO5_12:75064198:75064309:+@12:75064398:75064453:+@12:75065493:75065615:+@12:75066467:75066686:+	Bone marrow
IPO5_12:75064398:75064453:+@12:75065493:75065615:+@12:75066467:75066686:+@12:75067269:75067497:+	Bone marrow
GAPDH_5:103872408:103872507:-@5:103872210:103872316:-@5:103872001:103872091:-@5:103871780:103871895:-	Bone marrow
GAPDH_5:103874295:103874335:-@5:103872408:103872507:-@5:103872210:103872316:-@5:103872001:103872091:-	Bone marrow
KTN1_10:68006356:68006453:+@10:68035838:68036390:+@10:68039505:68039642:+@10:68041008:68041178:+	Bone marrow
KTN1_10:68041008:68041178:+@10:68043870:68044000:+@10:68053220:68053336:+@10:68055152:68055292:+	Bone marrow
EIF3H_14:47653838:47653937:+@14:47655173:47655322:+@14:47663875:47663995:+@14:47667358:47667490:+	Bone marrow
UTP14A_X:13930983:13931106:+@X:13931189:13931266:+@X:13931730:13932120:+@X:13933898:13934295:+	Bone marrow
TCP1_9:96046118:96046241:-@9:96045644:96045836:-@9:96045389:96045552:-@9:96044639:96044921:-	Bone marrow
ZNF638_11:13179032:13179073:-@11:13178376:13178510:-@11:13175765:13175890:-@11:13172966:13173003:-	Bone marrow
PSMB1_9:104081263:104081344:-@9:104077370:104077499:-@9:104071505:104071611:-@9:104070553:104070839:-	Bone marrow
OAT_26:44051132:44051259:-@26:44050360:44050482:-@26:44049577:44049705:-@26:44048708:44048821:-	Bone marrow
OAT_26:44057204:44057431:-@26:44054078:44054302:-@26:44053867:44053962:-@26:44051132:44051259:-	Bone marrow
FKBP5_23:9568139:9568229:-@23:9565560:9565643:-@23:9561030:9561215:-@23:9558648:9558887:-	Bone marrow
EEF1A1_9:13015392:13015542:-@9:13015038:13015294:-@9:13014720:13014954:-@9:13011231:13014617:-	Bone marrow
ECHDC1_9:23947563:23947877:+@9:23969402:23969620:+@9:23974298:23974440:+@9:23979084:23979136:+	Bone marrow
ECHDC1_9:23947563:23947877:+@9:23969402:23969620:+@9:23979084:23979136:+@9:23984184:23984264:+	Bone marrow
ECHDC1_9:23947563:23947877:+@9:23969402:23969620:+@9:23984184:23984264:+@9:23999092:24000910:+	Bone marrow
ECHDC1_9:23969402:23969620:+@9:23974298:23974440:+@9:23979084:23979136:+@9:23984184:23984264:+	Bone marrow
ECHDC1_9:23974298:23974440:+@9:23979084:23979136:+@9:23984184:23984264:+@9:23999092:23999500:+	Bone marrow
ZC3H11A_16:1612623:1612691:+@16:1618234:1618737:+@16:1619551:1619630:+@16:1621480:1621810:+	Bone marrow
PJA2_7:108489246:108489446:-@7:108486521:108487571:-@7:108464107:108464292:-@7:108458016:108458127:-	Bone marrow
PJA2_7:108489246:108489446:-@7:108486521:108487571:-@7:108473894:108474079:-@7:108464107:108464292:-	Bone marrow
PJA2_7:108492479:108492509:-@7:108489246:108489446:-@7:108486521:108487571:-@7:108473894:108474079:-	Bone marrow
ATP2A2_17:54212114:54212131:+@17:54212221:54212303:+@17:54219893:54219997:+@17:54223512:54223650:+	Bone marrow
ATP2A2_17:54251579:54251681:+@17:54252531:54252662:+@17:54257684:54257806:+@17:54257897:54258115:+	Bone marrow
RPS17_21:22842018:22842169:-@21:22841410:22841515:-@21:22840459:22840524:-@21:22839036:22839176:-	Bone marrow
RPS17_21:22842457:22842669:-@21:22842018:22842169:-@21:22840459:22840524:-@21:22839036:22839176:-	Bone marrow
RPS17_21:22842457:22842669:-@21:22842018:22842169:-@21:22841410:22841515:-@21:22840459:22840524:-	Bone marrow
EMC7_10:28490709:28491057:+@10:28494869:28494988:+@10:28501948:28502086:+@10:28503619:28503699:+	Bone marrow
SRSF5_10:81497389:81497459:+@10:81497592:81497690:+@10:81499269:81499342:+@10:81500093:81500203:+	Bone marrow
PTGR2_10:85258100:85258184:+@10:85259279:85259397:+@10:85266370:85266561:+@10:85269116:85269286:+	Bone marrow
PTGR2_10:85266370:85266561:+@10:85269116:85269286:+@10:85270314:85270523:+@10:85271866:85271987:+	Bone marrow
PTGR2_10:85269116:85269286:+@10:85270314:85270523:+@10:85271866:85271987:+@10:85273096:85273183:+	Bone marrow
TMED10_10:86407256:86407514:-@10:86389171:86389282:-@10:86383926:86383999:-@10:86376775:86376901:-	Bone marrow
RAB11A_10:12743190:12743791:+@10:12750131:12750326:+@10:12750787:12750980:+@10:12751913:12751993:+	Bone marrow
RAB11A_10:12743190:12743791:+@10:12750131:12750326:+@10:12751913:12751993:+@10:12762581:12762968:+	Bone marrow
JAK1_3:80524547:80524629:+@3:80530475:80530673:+@3:80534562:80534685:+@3:80541313:80541466:+	Bone marrow
JAK1_3:80557460:80557646:+@3:80567007:80567113:+@3:80570154:80570297:+@3:80571055:80571142:+	Bone marrow
JAK1_3:80567007:80567113:+@3:80570154:80570297:+@3:80571055:80571142:+@3:80571608:80571735:+	Bone marrow
JAK1_3:80579736:80579908:+@3:80581463:80581580:+@3:80581838:80581948:+@3:80582582:80584006:+	Bone marrow
NEMF_10:42800270:42800343:-@10:42799346:42799416:-@10:42798744:42798806:-@10:42796771:42796848:-	Bone marrow
NEMF_10:42800270:42800343:-@10:42799346:42799416:-@10:42799190:42799265:-@10:42798744:42798806:-	Bone marrow
NEMF_10:42818158:42818226:-@10:42817941:42818043:-@10:42814647:42814772:-@10:42804064:42804212:-	Bone marrow
AHSA1_10:88652228:88652310:+@10:88652725:88652842:+@10:88655407:88655508:+@10:88655776:88655827:+	Bone marrow
AHSA1_10:88653883:88653971:+@10:88654824:88654952:+@10:88655407:88655508:+@10:88655776:88655827:+	Bone marrow
PABPC1_14:63635784:63635921:+@14:63636110:63636205:+@14:63638455:63638727:+@14:63639138:63639228:+	Bone marrow
PABPC1_14:63639138:63639228:+@14:63639713:63639823:+@14:63639908:63640062:+@14:63640602:63640686:+	Bone marrow
PABPC1_14:63640602:63640686:+@14:63641224:63641354:+@14:63641922:63642015:+@14:63643106:63643551:+	Bone marrow
IVD_10:36026526:36026695:+@10:36027128:36027221:+@10:36028218:36028354:+@10:36029655:36029751:+	Bone marrow
YIPF4_11:14902219:14902372:+@11:14904430:14904601:+@11:14909228:14909305:+@11:14914724:14914837:+	Bone marrow
ZC3H14_10:100269335:100269435:+@10:100270783:100270938:+@10:100296721:100296841:+@10:100297479:100297615:+	Bone marrow
RETREG1_20:56575109:56575139:+@20:56672159:56672285:+@20:56678080:56678217:+@20:56678978:56679042:+	Bone marrow
RETREG1_20:56678080:56678217:+@20:56678978:56679042:+@20:56679662:56679788:+@20:56682710:56683241:+	Bone marrow
TMEM87A_10:37637261:37637423:-@10:37635914:37635974:-@10:37630954:37631067:-@10:37628839:37628892:-	Bone marrow
SOS2_10:43071975:43072092:-@10:43070805:43070977:-@10:43068183:43068299:-@10:43066672:43066933:-	Bone marrow
RTRAF_10:44841929:44842017:+@10:44844048:44844116:+@10:44845988:44846036:+@10:44846144:44846457:+	Bone marrow
NPTN_10:20382791:20383064:-@10:20375772:20375793:-@10:20374884:20374958:-@10:20373871:20374363:-	Bone marrow
NPTN_10:20386159:20386292:-@10:20382791:20383064:-@10:20375772:20375793:-@10:20374884:20374958:-	Bone marrow
NPTN_10:20397312:20397406:-@10:20386159:20386292:-@10:20382791:20383064:-@10:20375772:20375793:-	Bone marrow
GOLM2_10:102811456:102811558:+@10:102813031:102813121:+@10:102817695:102817839:+@10:102818134:102818214:+	Bone marrow
STXBP3_3:34599974:34600074:-@3:34596340:34596494:-@3:34591677:34591767:-@3:34590520:34590644:-	Bone marrow
TPM1_10:47003470:47003545:-@10:47002936:47002998:-@10:47002579:47002648:-@10:46993261:46994072:-	Bone marrow
TPM1_10:47004327:47004397:-@10:47003470:47003545:-@10:47002936:47002998:-@10:47002579:47002648:-	Bone marrow
TPM1_10:47005564:47005681:-@10:47004327:47004397:-@10:47002936:47002998:-@10:47002579:47002648:-	Bone marrow
TPM1_10:47004327:47004397:-@10:47003993:47004068:-@10:47003470:47003545:-@10:47002936:47002998:-	Bone marrow
TPM1_10:47007629:47007762:-@10:47005564:47005681:-@10:47004327:47004397:-@10:47003993:47004068:-	Bone marrow
TPM1_10:47021442:47021567:-@10:47007629:47007762:-@10:47005564:47005681:-@10:47004327:47004397:-	Bone marrow
DHX9_16:63926548:63926642:+@16:63926929:63927002:+@16:63928159:63928311:+@16:63929994:63930154:+	Bone marrow
VPS13C_10:48157419:48157666:+@10:48158662:48158891:+@10:48160429:48160521:+@10:48162823:48163188:+	Bone marrow
VPS13C_10:48173820:48173984:+@10:48176926:48177054:+@10:48177339:48177472:+@10:48179792:48179918:+	Bone marrow
EEF1G_29:40924320:40924462:-@29:40923666:40923809:-@29:40921022:40921151:-@29:40920402:40920615:-	Bone marrow
EEF1G_29:40924619:40924682:-@29:40924320:40924462:-@29:40923666:40923809:-@29:40921022:40921151:-	Bone marrow
EEF1G_29:40926611:40927583:-@29:40925361:40925519:-@29:40924619:40924682:-@29:40924320:40924462:-	Bone marrow
RAC1_25:38278343:38278658:+@25:38287391:38287462:+@25:38289792:38289909:+@25:38294619:38294681:+	Bone marrow
LGMN_21:57384143:57384343:-@21:57382094:57382264:-@21:57379938:57380005:-@21:57379063:57379648:-	Bone marrow
EEF1D_14:1113551:1113874:+@14:1122019:1122139:+@14:1122245:1122316:+@14:1125191:1125290:+	Bone marrow
EEF1D_14:1122019:1122139:+@14:1122245:1122316:+@14:1125191:1125290:+@14:1125367:1125467:+	Bone marrow
AMZ2_19:61895019:61895192:-@19:61894788:61894916:-@19:61891579:61891742:-@19:61890150:61890326:-	Bone marrow
RPL11_2:129196208:129196314:-@2:129195863:129195994:-@2:129194743:129194853:-@2:129194292:129194321:-	Bone marrow
PNP_10:26638220:26638353:-@10:26636179:26636348:-@10:26634114:26634217:-@10:26633734:26633909:-	Bone marrow
UBL3_12:30806229:30806440:+@12:30841799:30841907:+@12:30850780:30850857:+@12:30851158:30854060:+	Bone marrow
NEDD4L_24:57530016:57530089:+@24:57532191:57532251:+@24:57534401:57534460:+@24:57536187:57536294:+	Bone marrow
TRPM7_10:59707404:59707559:+@10:59707636:59707779:+@10:59715457:59715585:+@10:59717191:59717469:+	Bone marrow
CSRP1_16:80847188:80847237:+@16:80857948:80858060:+@16:80862092:80862260:+@16:80863087:80863216:+	Bone marrow
ACTR10_10:70519916:70519998:+@10:70521736:70521844:+@10:70523951:70524058:+@10:70525767:70525834:+	Bone marrow
ACTR10_10:70534446:70534519:+@10:70539640:70539721:+@10:70540604:70540805:+@10:70541545:70541726:+	Bone marrow
PSMA3_10:70553824:70553906:+@10:70562124:70562247:+@10:70564963:70565064:+@10:70565140:70565213:+	Bone marrow
PSMA3_10:70562124:70562247:+@10:70564963:70565064:+@10:70565140:70565213:+@10:70566544:70566616:+	Bone marrow
PSMA3_10:70564963:70565064:+@10:70565140:70565213:+@10:70566544:70566616:+@10:70568024:70568089:+	Bone marrow
PSMA3_10:70568024:70568089:+@10:70570932:70570978:+@10:70575748:70575812:+@10:70576205:70576344:+	Bone marrow
PSMA3_10:70570932:70570978:+@10:70573029:70573096:+@10:70575748:70575812:+@10:70576205:70576344:+	Bone marrow
HIF1A_10:73871141:73871288:+@10:73872796:73873016:+@10:73873572:73873858:+@10:73875268:73875390:+	Bone marrow
HIF1A_10:73875515:73875939:+@10:73878669:73878777:+@10:73879335:73879461:+@10:73879977:73881299:+	Bone marrow
SENP6_9:15328476:15328624:+@9:15333078:15333465:+@9:15338700:15338938:+@9:15341581:15341751:+	Bone marrow
SENP6_9:15333078:15333465:+@9:15338700:15338938:+@9:15341581:15341751:+@9:15342689:15342722:+	Bone marrow
ATP6V1D_10:79246151:79246254:-@10:79245520:79245586:-@10:79244053:79244131:-@10:79239423:79240106:-	Bone marrow
ATP6V1D_10:79255025:79255202:-@10:79250958:79251075:-@10:79250116:79250195:-@10:79248299:79248366:-	Bone marrow
RPL7_14:36625793:36625959:-@14:36625174:36625311:-@14:36624965:36625074:-@14:36624424:36624633:-	Bone marrow
RPL7_14:36626228:36626336:-@14:36625793:36625959:-@14:36625174:36625311:-@14:36624965:36625074:-	Bone marrow
SPRYD7_12:19410200:19410316:-@12:19407586:19407752:-@12:19403017:19403119:-@12:19398518:19398705:-	Bone marrow
SPRYD7_12:19415970:19416319:-@12:19410200:19410316:-@12:19407586:19407752:-@12:19403017:19403119:-	Bone marrow
PI4K2B_6:44824720:44824851:+@6:44827025:44827178:+@6:44833290:44833389:+@6:44836717:44836850:+	Bone marrow
N4BP2L2_12:28524407:28524603:+@12:28525877:28527138:+@12:28533362:28533486:+@12:28537487:28537575:+	Bone marrow
GDI2_13:42936780:42936887:+@13:42939818:42939917:+@13:42942435:42942569:+@13:42948314:42948512:+	Bone marrow
SCARB2_6:91076338:91076429:-@6:91070120:91070239:-@6:91066013:91066182:-@6:91061707:91061825:-	Bone marrow
TPT1_12:15475663:15475922:-@12:15475354:15475427:-@12:15474600:15474790:-@12:15474135:15474240:-	Bone marrow
LDHB_5:88554699:88554816:+@5:88556282:88556455:+@5:88558291:88558464:+@5:88559343:88559460:+	Bone marrow
RPS19_18:51362147:51362217:-@18:51361763:51361863:-@18:51356716:51356899:-@18:51355829:51356195:-	Bone marrow
PRPF8_19:22781200:22781364:-@19:22780895:22781113:-@19:22780547:22780759:-@19:22780216:22780341:-	Bone marrow
MFSD14A_3:43198578:43198796:-@3:43198190:43198303:-@3:43187868:43187980:-@3:43186577:43186674:-	Bone marrow
MFSD14A_3:43198578:43198796:-@3:43198190:43198303:-@3:43197244:43197315:-@3:43187868:43187980:-	Bone marrow
MFN1_1:87759837:87759972:-@1:87758137:87758299:-@1:87751070:87751177:-@1:87748104:87748257:-	Bone marrow
MFN1_1:87758137:87758299:-@1:87754870:87754994:-@1:87752533:87752641:-@1:87751070:87751177:-	Bone marrow
USP28_15:24348797:24348867:-@15:24347716:24347944:-@15:24345536:24345730:-@15:24344807:24344946:-	Bone marrow
TMEM120B_17:53526973:53527065:-@17:53526106:53526170:-@17:53525697:53525765:-@17:53523487:53525178:-	Bone marrow
EIF3M_15:63298794:63298987:+@15:63301413:63301545:+@15:63308845:63308928:+@15:63309871:63309970:+	Bone marrow
EIF3M_15:63301413:63301545:+@15:63302283:63302421:+@15:63302897:63302991:+@15:63308845:63308928:+	Bone marrow
EIF3M_15:63301413:63301545:+@15:63302283:63302421:+@15:63315370:63315430:+@15:63316105:63316294:+	Bone marrow
EIF3M_15:63302673:63302796:+@15:63302897:63302991:+@15:63308845:63308928:+@15:63309871:63309970:+	Bone marrow
EIF3M_15:63310532:63310613:+@15:63314054:63314197:+@15:63315370:63315430:+@15:63316105:63316294:+	Bone marrow
RAB6A_15:53240918:53241473:-@15:53198949:53199007:-@15:53173999:53174092:-@15:53154576:53154642:-	Bone marrow
RAB6A_15:53185657:53185710:-@15:53184160:53184265:-@15:53183988:53184093:-@15:53182104:53182215:-	Bone marrow
BIRC3_15:6401197:6401245:-@15:6398417:6398659:-@15:6393723:6393977:-@15:6393412:6393453:-	Bone marrow
UBE3A_21:2312990:2313145:-@21:2312821:2312894:-@21:2305920:2306063:-@21:2303028:2304933:-	Bone marrow
UBE3A_21:2326212:2327458:-@21:2318189:2318333:-@21:2315319:2315524:-@21:2314561:2314725:-	Bone marrow
UBE3A_21:2360392:2360436:-@21:2334080:2334384:-@21:2326212:2327458:-@21:2318189:2318333:-	Bone marrow
RDX_15:20319344:20319478:-@15:20303431:20303561:-@15:20288260:20288420:-@15:20286114:20286206:-	Bone marrow
SLC44A2_7:15126799:15126872:+@7:15126962:15127032:+@7:15128677:15128761:+@7:15129544:15130761:+	Bone marrow
TAGLN_15:27888817:27889744:+@15:27893158:27893349:+@15:27893463:27893640:+@15:27893917:27894019:+	Bone marrow
RPS5_18:65661038:65661146:+@18:65664331:65664540:+@18:65664687:65664815:+@18:65665557:65665655:+	Bone marrow
CAPRIN1_15:64681812:64681949:+@15:64683183:64683235:+@15:64686987:64687048:+@15:64687520:64687630:+	Bone marrow
CAPRIN1_15:64693060:64693254:+@15:64693738:64693841:+@15:64694238:64694301:+@15:64695830:64697021:+	Bone marrow
ARL6IP1_25:16441945:16442049:-@25:16438960:16439093:-@25:16438383:16438502:-@25:16433450:16436154:-	Bone marrow
SC5D_15:31876181:31876246:+@15:31882308:31882524:+@15:31883287:31883419:+@15:31885534:31885634:+	Bone marrow
ACAA1_22:11585330:11585410:-@22:11583932:11584122:-@22:11583622:11583801:-@22:11583276:11583331:-	Bone marrow
DKK3_15:40685311:40685449:+@15:40686076:40686300:+@15:40692853:40692990:+@15:40695794:40695877:+	Bone marrow
USP47_15:40749293:40749373:-@15:40747647:40747762:-@15:40747173:40747291:-@15:40745193:40745323:-	Bone marrow
USP47_15:40793777:40793926:-@15:40771730:40771825:-@15:40771496:40771648:-@15:40768896:40769063:-	Bone marrow
EIF4G2_15:41875512:41875610:+@15:41876049:41876190:+@15:41877536:41877661:+@15:41877825:41877929:+	Bone marrow
EIF4G2_15:41876832:41876945:+@15:41877536:41877661:+@15:41877825:41877929:+@15:41878017:41878232:+	Bone marrow
EIF4G2_15:41877536:41877661:+@15:41877825:41877929:+@15:41878017:41878232:+@15:41878311:41878415:+	Bone marrow
EIF4G2_15:41878889:41879093:+@15:41879251:41879462:+@15:41879544:41879665:+@15:41880611:41881439:+	Bone marrow
CDC123_13:12156636:12156664:-@13:12149851:12149976:-@13:12144541:12144678:-@13:12143250:12143518:-	Bone marrow
PSMA7_13:55054323:55054537:+@13:55056550:55056676:+@13:55057324:55057448:+@13:55058072:55058194:+	Bone marrow
PSMA7_13:55057324:55057448:+@13:55058072:55058194:+@13:55058609:55058728:+@13:55059344:55059406:+	Bone marrow
PSMA7_13:55058072:55058194:+@13:55058609:55058728:+@13:55059344:55059406:+@13:55059700:55059934:+	Bone marrow
RPL13_18:14490689:14490830:+@18:14491031:14491204:+@18:14491675:14491731:+@18:14492252:14492407:+	Bone marrow
CCNY_13:18102774:18102809:-@13:18100862:18100919:-@13:18100650:18100769:-@13:18096130:18096296:-	Bone marrow
CCNY_13:18116367:18116467:-@13:18102774:18102809:-@13:18100650:18100769:-@13:18096130:18096296:-	Bone marrow
TARS1_20:40315095:40315232:-@20:40314658:40314735:-@20:40314443:40314543:-@20:40314244:40314348:-	Bone marrow
ITGB1_13:19990281:19990366:+@13:19993891:19994113:+@13:19995588:19995758:+@13:19996329:19996567:+	Bone marrow
ITGB1_13:19990281:19990366:+@13:19993891:19994113:+@13:19996329:19996567:+@13:19998555:19998710:+	Bone marrow
ITGB1_13:19996329:19996567:+@13:19998555:19998710:+@13:19999447:19999542:+@13:19999822:19999911:+	Bone marrow
ITGB1_13:19998555:19998710:+@13:19999447:19999542:+@13:19999822:19999911:+@13:20001545:20001685:+	Bone marrow
ITGB1_13:20003895:20004117:+@13:20004783:20005015:+@13:20007378:20007544:+@13:20013299:20014497:+	Bone marrow
FKBP1A_13:59739103:59739150:+@13:59758819:59758931:+@13:59762996:59763160:+@13:59765193:59766123:+	Bone marrow
IVNS1ABP_16:66289312:66289485:-@16:66288862:66288987:-@16:66287382:66287489:-@16:66283192:66283321:-	Bone marrow
MAPRE1_13:62186911:62187034:+@13:62197010:62197155:+@13:62201572:62201693:+@13:62206485:62206637:+	Bone marrow
MAPRE1_13:62197010:62197155:+@13:62198824:62199031:+@13:62201572:62201693:+@13:62206485:62206637:+	Bone marrow
PCYOX1_11:68588196:68588394:+@11:68589495:68589701:+@11:68597606:68597817:+@11:68598165:68598317:+	Bone marrow
PCYOX1_11:68589495:68589701:+@11:68590700:68590874:+@11:68598165:68598317:+@11:68599039:68599750:+	Bone marrow
KIF5B_13:33326434:33327017:+@13:33334335:33334422:+@13:33352906:33353112:+@13:33355221:33355364:+	Bone marrow
RBM39_13:64910161:64910242:-@13:64909619:64909724:-@13:64909290:64909368:-@13:64908243:64909194:-	Bone marrow
RBM39_13:64932028:64932077:-@13:64927506:64927700:-@13:64924928:64924993:-@13:64924778:64924831:-	Bone marrow
RAB18_13:37004878:37004950:-@13:37003118:37003236:-@13:37002977:37003043:-@13:36998687:36999940:-	Bone marrow
RAB18_13:37021390:37021445:-@13:37008939:37009000:-@13:37003118:37003236:-@13:37002977:37003043:-	Bone marrow
NAA20_13:39597646:39597736:+@13:39598380:39598515:+@13:39601732:39601877:+@13:39602356:39602876:+	Bone marrow
PRDX3_26:39337786:39337921:-@26:39336009:39336150:-@26:39333923:39334026:-@26:39331507:39331672:-	Bone marrow
RPS18_23:7446770:7446996:+@23:7450346:7450432:+@23:7450520:7450621:+@23:7450732:7450823:+	Bone marrow
CDS2_13:47441800:47442062:+@13:47481882:47482018:+@13:47483296:47483392:+@13:47484148:47484245:+	Bone marrow
CDS2_13:47481882:47482018:+@13:47483296:47483392:+@13:47484148:47484245:+@13:47486259:47486398:+	Bone marrow
CDS2_13:47481882:47482018:+@13:47483296:47483392:+@13:47486259:47486398:+@13:47488201:47488259:+	Bone marrow
ATRN_13:51671451:51671534:-@13:51669074:51669187:-@13:51660818:51660946:-@13:51658474:51658679:-	Bone marrow
PTPRA_13:52142800:52142925:-@13:52142569:52142720:-@13:52140887:52141022:-@13:52139610:52140245:-	Bone marrow
LRBA_17:7015227:7015360:+@17:7023135:7023196:+@17:7063207:7063271:+@17:7091033:7091141:+	Bone marrow
MRPL13_14:81772881:81772941:-@14:81766132:81766218:-@14:81759393:81759514:-@14:81745762:81746030:-	Bone marrow
EFR3A_14:9201755:9202434:-@14:9170972:9171048:-@14:9164430:9164551:-@14:9160763:9160912:-	Bone marrow
NDUFB9_14:15560802:15560939:-@14:15557582:15557774:-@14:15556904:15557017:-@14:15553533:15553967:-	Bone marrow
TCEA1_14:21967515:21967669:-@14:21965243:21965389:-@14:21964145:21964216:-@14:21961033:21962547:-	Bone marrow
ASPH_14:27140448:27140540:-@14:27138802:27138873:-@14:27133949:27134071:-@14:27131082:27131114:-	Bone marrow
ASPH_14:27168842:27168910:-@14:27140448:27140540:-@14:27133949:27134071:-@14:27131082:27131114:-	Bone marrow
SELENOT_1:117515725:117515835:-@1:117514974:117515100:-@1:117512705:117512792:-@1:117510375:117510528:-	Bone marrow
RAD21_14:47415589:47415795:+@14:47416253:47416378:+@14:47416716:47416838:+@14:47418453:47418676:+	Bone marrow
OXR1_14:57897851:57898035:-@14:57893975:57894732:-@14:57886764:57886932:-@14:57882137:57882299:-	Bone marrow
ATP6V1C1_14:61416089:61416181:-@14:61415904:61415997:-@14:61413935:61414032:-@14:61412623:61412749:-	Bone marrow
ATP6V1C1_14:61419993:61420061:-@14:61416089:61416181:-@14:61415904:61415997:-@14:61413935:61414032:-	Bone marrow
MTDH_14:66532163:66532247:-@14:66531282:66531458:-@14:66529801:66529866:-@14:66528031:66528267:-	Bone marrow
CD46_16:75606110:75606307:-@16:75596584:75596766:-@16:75592896:75592949:-@16:75591369:75591404:-	Bone marrow
ERBIN_20:13558867:13559040:-@20:13557623:13557808:-@20:13554009:13554123:-@20:13551212:13551395:-	Bone marrow
PLD3_18:49720983:49721057:+@18:49721151:49721293:+@18:49721776:49721959:+@18:49723567:49723687:+	Bone marrow
CLSTN1_16:43747735:43748569:+@16:43759731:43759760:+@16:43762880:43763088:+@16:43765087:43765236:+	Bone marrow
CLSTN1_16:43768709:43768957:+@16:43770119:43770240:+@16:43776525:43776687:+@16:43781126:43781283:+	Bone marrow
NCKAP1_2:13578627:13578783:+@2:13581398:13581454:+@2:13584088:13584184:+@2:13584260:13584366:+	Bone marrow
NCKAP1_2:13585090:13585222:+@2:13589045:13589126:+@2:13597165:13597310:+@2:13599203:13599335:+	Bone marrow
NCKAP1_2:13589045:13589126:+@2:13590772:13590830:+@2:13599203:13599335:+@2:13601929:13602048:+	Bone marrow
EPRS1_16:23483924:23484121:-@16:23483288:23483461:-@16:23479714:23479874:-@16:23476724:23476802:-	Bone marrow
EPRS1_16:23503517:23503873:-@16:23495194:23495427:-@16:23490654:23490916:-@16:23488658:23488709:-	Bone marrow
EPRS1_16:23519691:23519862:-@16:23518037:23518270:-@16:23517065:23517149:-@16:23516596:23516655:-	Bone marrow
IARS2_16:23621504:23621635:+@16:23622439:23622545:+@16:23623703:23623848:+@16:23625336:23625526:+	Bone marrow
IARS2_16:23622439:23622545:+@16:23623703:23623848:+@16:23625336:23625526:+@16:23629519:23629663:+	Bone marrow
RER1_16:50452772:50452928:-@16:50449423:50449504:-@16:50448310:50448414:-@16:50446664:50446763:-	Bone marrow
GNB1_16:50920991:50921054:+@16:50922123:50922285:+@16:50929615:50929816:+@16:50930530:50930746:+	Bone marrow
RPL6_17:61839926:61840069:+@17:61840605:61840653:+@17:61841480:61841664:+@17:61842112:61843934:+	Bone marrow
CALCOCO2_19:37702356:37702465:-@19:37694726:37694915:-@19:37688645:37688770:-@19:37687408:37687496:-	Bone marrow
CORO1C_17:64236181:64236380:+@17:64256301:64256423:+@17:64270945:64271074:+@17:64274757:64274938:+	Bone marrow
GPI_18:44785438:44785528:+@18:44785864:44785932:+@18:44787361:44787480:+@18:44793916:44793999:+	Bone marrow
GPI_18:44785864:44785932:+@18:44787361:44787480:+@18:44793916:44793999:+@18:44794125:44794271:+	Bone marrow
GPI_18:44787361:44787480:+@18:44793916:44793999:+@18:44794125:44794271:+@18:44795017:44795088:+	Bone marrow
XBP1_17:68055600:68055696:-@17:68054686:68054814:-@17:68053448:68053524:-@17:68052596:68053153:-	Bone marrow
VPS13B_14:64822622:64822736:-@14:64820735:64820801:-@14:64820025:64820166:-@14:64816522:64816930:-	Bone marrow
RPS3A_17:6721198:6721301:-@17:6720648:6720835:-@17:6718407:6718615:-@17:6717789:6717898:-	Bone marrow
SEPTIN7_4:61227235:61227352:-@4:61224111:61224203:-@4:61216693:61216818:-@4:61212118:61212253:-	Bone marrow
SEPTIN7_4:61227235:61227352:-@4:61224111:61224203:-@4:61222709:61222805:-@4:61221415:61221466:-	Bone marrow
SEPTIN7_4:61261753:61261855:-@4:61247512:61247618:-@4:61233883:61234017:-@4:61227235:61227352:-	Bone marrow
ZDHHC2_27:20022185:20022305:-@27:20019505:20019637:-@27:20017249:20017375:-@27:20016884:20016976:-	Bone marrow
PANK3_20:320629:320981:-@20:316220:316473:-@20:308171:308296:-@20:305642:306798:-	Bone marrow
MED28_6:37169216:37169400:+@6:37172437:37172503:+@6:37173222:37173334:+@6:37174602:37175026:+	Bone marrow
PPID_17:40283920:40284026:+@17:40285972:40286160:+@17:40286962:40287084:+@17:40287583:40287689:+	Bone marrow
ATL3_29:42031243:42031386:-@29:42022243:42022347:-@29:42021634:42021684:-@29:42018816:42018872:-	Bone marrow
PSMD9_17:53434969:53435071:-@17:53431879:53432084:-@17:53429750:53429851:-@17:53424650:53424738:-	Bone marrow
NNT_20:31185100:31185279:-@20:31178038:31178197:-@20:31157974:31158092:-@20:31156391:31156506:-	Bone marrow
NNT_20:31221710:31221798:-@20:31218388:31218575:-@20:31200217:31200350:-@20:31199754:31199945:-	Bone marrow
NNT_20:31240266:31240469:-@20:31234040:31234269:-@20:31230663:31230880:-@20:31226267:31226354:-	Bone marrow
IL6ST_20:23235330:23235540:+@20:23236107:23236289:+@20:23238687:23238788:+@20:23238975:23239121:+	Bone marrow
IL6ST_20:23238975:23239121:+@20:23239403:23239543:+@20:23244361:23244457:+@20:23247764:23247845:+	Bone marrow
NDUFS4_20:25454956:25455034:-@20:25423406:25423578:-@20:25420636:25420709:-@20:25400418:25400591:-	Bone marrow
NRP2_2:94043183:94043360:+@2:94062549:94062730:+@2:94069509:94069739:+@2:94071103:94071258:+	Bone marrow
HOOK3_27:37616946:37616996:+@27:37618535:37618667:+@27:37622042:37622109:+@27:37628796:37628858:+	Bone marrow
CCT5_20:62982886:62983071:-@20:62982111:62982248:-@20:62981517:62981697:-@20:62979746:62980308:-	Bone marrow
TNPO1_20:8736949:8737047:-@20:8736643:8736738:-@20:8732791:8732890:-@20:8730704:8730778:-	Bone marrow
MORF4L1_21:25186953:25187039:+@21:25187396:25187476:+@21:25189014:25189039:+@21:25189475:25189563:+	Bone marrow
CTSH_21:25208132:25208200:-@21:25204323:25204429:-@21:25202597:25202722:-@21:25201460:25201883:-	Bone marrow
KLC1_21:68271396:68271474:+@21:68271816:68272041:+@21:68275575:68275662:+@21:68276269:68276370:+	Bone marrow
KLC1_21:68271396:68271474:+@21:68271816:68272081:+@21:68275575:68275662:+@21:68276269:68276370:+	Bone marrow
PSMA4_21:30922586:30922628:+@21:30922885:30923047:+@21:30924307:30924384:+@21:30924753:30924841:+	Bone marrow
STRN3_21:41602794:41602867:-@21:41595391:41595472:-@21:41591928:41592101:-@21:41581817:41581946:-	Bone marrow
HECTD1_21:41704378:41704471:-@21:41703531:41703681:-@21:41701840:41701984:-@21:41701589:41701726:-	Bone marrow
HECTD1_21:41727398:41728234:-@21:41726485:41726706:-@21:41719694:41719816:-@21:41715857:41716013:-	Bone marrow
SNRPN_21:1937647:1937751:+@21:1940203:1940348:+@21:1943606:1943701:+@21:1946950:1947081:+	Bone marrow
SNRPN_21:1943606:1943701:+@21:1946950:1947075:+@21:1958987:1959098:+@21:1959557:1959709:+	Bone marrow
SNRPN_21:1946950:1947075:+@21:1954838:1954983:+@21:1959557:1959709:+@21:1960138:1960276:+	Bone marrow
PCMT1_9:86934086:86934190:+@9:86935434:86935465:+@9:86945449:86945569:+@9:86947634:86947719:+	Bone marrow
PCMT1_9:86935434:86935465:+@9:86943496:86943600:+@9:86945449:86945569:+@9:86947634:86947719:+	Bone marrow
PCMT1_9:86943496:86943600:+@9:86945449:86945569:+@9:86947634:86947719:+@9:86951986:86952155:+	Bone marrow
PCMT1_9:86945449:86945569:+@9:86947634:86947719:+@9:86951986:86952202:+@9:86961540:86962347:+	Bone marrow
PAPOLA_21:61372930:61373103:+@21:61373506:61373572:+@21:61378165:61378274:+@21:61378725:61378778:+	Bone marrow
PAPOLA_21:61372930:61373103:+@21:61373506:61373572:+@21:61378725:61378778:+@21:61381554:61381665:+	Bone marrow
SEC11C_24:58152176:58152417:+@24:58155309:58155418:+@24:58158227:58158376:+@24:58160293:58160412:+	Bone marrow
SEC11C_24:58155309:58155418:+@24:58158227:58158376:+@24:58160293:58160412:+@24:58162558:58162615:+	Bone marrow
VPS35_18:14995778:14995874:-@18:14995524:14995672:-@18:14993046:14993201:-@18:14990845:14990967:-	Bone marrow
VPS35_18:14995778:14995874:-@18:14995524:14995672:-@18:14993597:14993804:-@18:14993046:14993201:-	Bone marrow
DNAJA2_18:15385101:15385160:-@18:15384584:15384807:-@18:15382204:15382284:-@18:15381826:15381959:-	Bone marrow
DNAJA2_18:15386592:15386669:-@18:15385101:15385160:-@18:15384584:15384807:-@18:15382204:15382284:-	Bone marrow
LONP2_18:16717348:16717498:+@18:16722769:16722895:+@18:16726274:16726407:+@18:16746016:16746158:+	Bone marrow
LONP2_18:16722769:16722895:+@18:16726274:16726407:+@18:16746016:16746158:+@18:16755497:16755704:+	Bone marrow
RBM3_X:86691797:86691903:+@X:86692544:86692649:+@X:86692753:86692858:+@X:86693493:86693559:+	Bone marrow
RBM3_X:86692544:86692649:+@X:86692753:86692858:+@X:86693493:86693559:+@X:86694033:86694645:+	Bone marrow
OS9_5:55747723:55747998:-@5:55747255:55747444:-@5:55746187:55746351:-@5:55745915:55746027:-	Bone marrow
KLHDC2_10:42749128:42749784:+@10:42752241:42752320:+@10:42753953:42754070:+@10:42760152:42760267:+	Bone marrow
EIF3K_18:48392402:48392468:+@18:48392561:48392638:+@18:48394286:48394411:+@18:48396071:48396141:+	Bone marrow
ACTN4_18:48447815:48447929:+@18:48448160:48448279:+@18:48451729:48451815:+@18:48452632:48452719:+	Bone marrow
ACTA2_26:10633156:10633317:-@26:10631173:10631364:-@26:10629716:10629897:-@26:10626803:10627104:-	Bone marrow
ACTA2_26:10640607:10640761:-@26:10639127:10639255:-@26:10636083:10636193:-@26:10633693:10633777:-	Bone marrow
RABAC1_18:51274493:51274705:+@18:51275025:51275122:+@18:51276532:51276633:+@18:51276716:51276954:+	Bone marrow
RPL7L1_23:16513851:16513961:+@23:16514985:16515148:+@23:16516658:16516795:+@23:16517297:16517406:+	Bone marrow
RPL7L1_23:16514985:16515148:+@23:16516658:16516795:+@23:16517297:16517406:+@23:16517539:16517753:+	Bone marrow
GTF2I_25:32789291:32789371:-@25:32788783:32788866:-@25:32788229:32788412:-@25:32786710:32786738:-	Muscle
PICALM_29:9585847:9585950:+@29:9590939:9591088:+@29:9596587:9596694:+@29:9598324:9598455:+	Muscle
PICALM_29:9585847:9585950:+@29:9596587:9596694:+@29:9598324:9598455:+@29:9598551:9598581:+	Muscle
SLMAP_22:43344185:43344244:-@22:43338451:43338573:-@22:43326515:43326649:-@22:43324313:43324402:-	Muscle
TXNL1_24:55948665:55948734:-@24:55946616:55946788:-@24:55939549:55939591:-@24:55937973:55938130:-	Muscle
MBD2_24:53647790:53648542:-@24:53632190:53632349:-@24:53614250:53614387:-@24:53590275:53590365:-	Muscle
PHB1_19:37195914:37196785:+@19:37197226:37197340:+@19:37198800:37198961:+@19:37202253:37202395:+	Muscle
TMEM147_18:46204920:46204989:+@18:46205545:46205604:+@18:46205691:46205827:+@18:46205968:46206052:+	Muscle
CSDE1_3:28586362:28586660:+@3:28595545:28595743:+@3:28597269:28597378:+@3:28598495:28598592:+	Muscle
OCIAD1_6:67503105:67503158:+@6:67510001:67510048:+@6:67515962:67516114:+@6:67518690:67519215:+	Muscle
COBLL1_2:31541831:31542032:+@2:31545462:31545690:+@2:31546556:31546594:+@2:31551933:31552030:+	Muscle
MICU1_28:28558839:28558882:-@28:28528814:28528928:-@28:28491027:28491224:-@28:28445468:28445605:-	Muscle
MICU1_28:28558839:28558882:-@28:28528814:28528928:-@28:28495553:28495635:-@28:28491027:28491224:-	Muscle
KIFAP3_16:37600074:37600159:-@16:37587770:37587959:-@16:37580879:37580978:-@16:37552133:37552597:-	Muscle
IDH3B_13:52517570:52517672:+@13:52517753:52517899:+@13:52518141:52518235:+@13:52518342:52518402:+	Muscle
IDH3B_13:52517570:52517672:+@13:52517753:52517899:+@13:52518342:52518402:+@13:52519001:52519198:+	Muscle
CPSF6_5:44588208:44588478:-@5:44580080:44580289:-@5:44575047:44575192:-@5:44573960:44574133:-	Muscle
DNM1L_5:77149242:77149298:-@5:77148512:77148589:-@5:77145993:77146169:-@5:77145715:77145824:-	Muscle
QKI_9:98889826:98889942:+@9:98942812:98942955:+@9:98966559:98966646:+@9:98967978:98968277:+	Muscle
QKI_9:98966559:98966646:+@9:98967978:98968277:+@9:98971014:98971088:+@9:98975034:98975050:+	Muscle
SLC25A3_5:62746386:62746546:+@5:62747870:62747994:+@5:62748151:62748272:+@5:62749519:62749698:+	Muscle
MINDY3_13:30381467:30381640:-@13:30378135:30378186:-@13:30377148:30377262:-@13:30374605:30374678:-	Muscle
UBE2D3_6:22036288:22036365:+@6:22037331:22037436:+@6:22039693:22039786:+@6:22041764:22042630:+	Muscle
FBXL17_7:107495117:107495239:-@7:107489853:107490110:-@7:107466669:107466800:-@7:107352737:107352844:-	Muscle
DHX8_19:43432412:43432593:+@19:43434809:43434949:+@19:43437945:43438100:+@19:43440574:43440711:+	Muscle
FNBP1L_3:49952585:49952713:-@3:49950558:49950704:-@3:49948168:49948371:-@3:49939253:49939362:-	Muscle
ASB11_X:128177632:128177708:+@X:128178949:128179054:+@X:128195369:128195519:+@X:128198961:128199095:+	Muscle
ASB11_X:128187618:128187697:+@X:128192571:128192678:+@X:128198961:128199095:+@X:128203929:128204120:+	Muscle
ASB11_X:128192571:128192678:+@X:128195369:128195519:+@X:128198961:128199095:+@X:128203929:128204120:+	Muscle
HNRNPDL_6:97213974:97214105:-@6:97213684:97213798:-@6:97212582:97212673:-@6:97209613:97211419:-	Muscle
HNRNPDL_6:97214835:97215003:-@6:97214577:97214738:-@6:97212582:97212673:-@6:97209613:97211419:-	Muscle
HNRNPDL_6:97215804:97216516:-@6:97214835:97215003:-@6:97212582:97212673:-@6:97209613:97211419:-	Muscle
BPNT1_16:23572067:23572115:-@16:23569210:23569301:-@16:23567433:23567477:-@16:23562702:23562899:-	Muscle
FDFT1_8:7617269:7617546:-@8:7605077:7605174:-@8:7603872:7604055:-@8:7599722:7599850:-	Muscle
PLIN2_8:25122318:25122499:+@8:25123639:25123773:+@8:25125023:25125313:+@8:25130778:25131177:+	Muscle
USO1_6:90621761:90621849:+@6:90622228:90622382:+@6:90622798:90623009:+@6:90628522:90628632:+	Muscle
APP_1:10400541:10400743:+@1:10418538:10418705:+@1:10421280:10421336:+@1:10434729:10434862:+	Muscle
APP_1:10400541:10400743:+@1:10434729:10434862:+@1:10444444:10444518:+@1:10445909:10446067:+	Muscle
APP_1:10469111:10469239:+@1:10473331:10473430:+@1:10512127:10512348:+@1:10527698:10527798:+	Muscle
APP_1:10512127:10512348:+@1:10520949:10521002:+@1:10527698:10527798:+@1:10531005:10531151:+	Muscle
OGDH_4:76817124:76817315:-@4:76815050:76815152:-@4:76801715:76801830:-@4:76798578:76798732:-	Muscle
OGDH_4:76817124:76817315:-@4:76815276:76815366:-@4:76815050:76815152:-@4:76801715:76801830:-	Muscle
SLC35A5_1:57351203:57351336:+@1:57354001:57354068:+@1:57360360:57361140:+@1:57362778:57364455:+	Muscle
[truncated: 84 more rows]

## Sheet: SE
Table S8b. Differential SE events in each cluster
SE	cluster
VDAC3_27:37238465:37238514:+@27:37239479:37239481:+@27:37241148:37241300:+	Abomasum
RPS24_28:33727929:33728039:+@28:33730240:33730261:+@28:33730615:33730702:+	Abomasum
PICALM_29:9598761:9598860:+@29:9602032:9602055:+@29:9603407:9603466:+	Abomasum
APLP2_29:36317099:36317251:+@29:36318628:36318663:+@29:36321195:36321280:+	Abomasum
SLMAP_22:43326515:43326649:-@22:43324313:43324402:-@22:43322856:43322948:-	Abomasum
OSBPL8_5:5936972:5937080:-@5:5919194:5919230:-@5:5910406:5910543:-	Abomasum
PSAP_28:27973674:27973730:-@28:27971298:27971306:-@28:27969406:27969537:-	Abomasum
DCTN2_5:55934349:55934417:+@5:55939966:55939971:+@5:55942285:55942381:+	Abomasum
CLTB_7:37864616:37864727:-@7:37862869:37862922:-@7:37857326:37859576:-	Abomasum
HNRNPDL_6:97212582:97212673:-@6:97212106:97212210:-@6:97209613:97211419:-	Abomasum
APP_1:10400541:10400743:+@1:10421280:10421336:+@1:10434729:10434862:+	Abomasum
APP_1:10418538:10418705:+@1:10421280:10421336:+@1:10434729:10434862:+	Abomasum
APP_1:10512127:10512348:+@1:10520949:10521002:+@1:10527698:10527798:+	Abomasum
MFF_2:115497930:115498018:+@2:115505419:115505577:+@2:115510758:115510817:+	Abomasum
USP33_3:66937312:66937729:+@3:66940126:66940266:+@3:66941424:66941539:+	Abomasum
ADD3_26:30707140:30707263:+@26:30708938:30709033:+@26:30709658:30711953:+	Abomasum
TMEM59_3:92177777:92177965:+@3:92181851:92181883:+@3:92182896:92183001:+	Abomasum
ZNF207_19:17791870:17792027:-@19:17790645:17790737:-@19:17789412:17789654:-	Abomasum
ZNF207_19:17795379:17795454:-@19:17794819:17794866:-@19:17793646:17793716:-	Abomasum
PAM_7:102015317:102015388:+@7:102030621:102030941:+@7:102038910:102039039:+	Abomasum
G3BP2_6:90479462:90479642:-@6:90478383:90478481:-@6:90473917:90474019:-	Abomasum
PSMB10_18:35418822:35418880:-@18:35418043:35418194:-@18:35417757:35417918:-	Abomasum
MYL6_5:57163110:57163187:-@5:57162761:57162805:-@5:57161869:57162057:-	Abomasum
LPIN1_11:86123969:86124094:-@11:86121767:86121871:-@11:86118091:86118220:-	Abomasum
SPTAN1_11:99134652:99134687:+@11:99136759:99136806:+@11:99137530:99137621:+	Abomasum
SPTAN1_11:99141218:99141380:+@11:99141776:99141790:+@11:99143395:99143526:+	Abomasum
TPM3_3:16332964:16333034:+@3:16333707:16333782:+@3:16334337:16334412:+	Abomasum
TPM3_3:16333707:16333782:+@3:16334337:16334412:+@3:16335042:16335104:+	Abomasum
ZNF638_11:13228145:13228206:-@11:13221040:13221078:-@11:13220004:13220296:-	Abomasum
GOLM2_10:102840231:102840401:+@10:102852095:102852262:+@10:102859161:102859231:+	Abomasum
TPM1_10:47003993:47004068:-@10:47003470:47003545:-@10:47002936:47002998:-	Abomasum
TPM1_10:47004327:47004397:-@10:47003993:47004068:-@10:47003470:47003545:-	Abomasum
TPM1_10:47021768:47021893:-@10:47021442:47021567:-@10:47007629:47007762:-	Abomasum
TPM1_10:47022644:47022757:-@10:47021768:47021893:-@10:47021442:47021567:-	Abomasum
ARHGEF7_12:85524040:85524129:+@12:85526636:85526812:+@12:85534213:85534312:+	Abomasum
UBE4A_15:29077641:29077798:+@15:29078344:29078403:+@15:29079542:29079688:+	Abomasum
ATP5F1C_13:16096526:16096622:-@13:16094167:16094203:-@13:16093405:16093538:-	Abomasum
RBM39_13:64927506:64927700:-@13:64924928:64924993:-@13:64924778:64924831:-	Abomasum
CLSTN1_16:43747735:43748569:+@16:43759731:43759760:+@16:43760921:43761116:+	Abomasum
CLSTN1_16:43776525:43776687:+@16:43779761:43779817:+@16:43781126:43781283:+	Abomasum
WAC_13:36095376:36095488:-@13:36090772:36091080:-@13:36080056:36080301:-	Abomasum
VPS13B_14:64820735:64820801:-@14:64820025:64820166:-@14:64816522:64816930:-	Abomasum
VDAC3_27:37238465:37238514:+@27:37239479:37239481:+@27:37241148:37241300:+	Skin
RPS24_28:33727929:33728039:+@28:33730240:33730261:+@28:33730615:33730702:+	Skin
PICALM_29:9585847:9585950:+@29:9590939:9591088:+@29:9596587:9596694:+	Skin
APLP2_29:36317099:36317251:+@29:36318628:36318663:+@29:36321195:36321280:+	Skin
CLASP2_22:7739251:7739457:-@22:7738057:7738173:-@22:7736043:7736129:-	Skin
CLASP2_22:7790898:7791068:-@22:7790346:7790453:-@22:7785612:7785718:-	Skin
CSDE1_3:28597269:28597378:+@3:28597777:28597869:+@3:28598495:28598592:+	Skin
DCTN4_7:62094509:62094616:-@7:62093312:62093332:-@7:62092847:62092920:-	Skin
HNRNPK_8:77229524:77229651:-@8:77227550:77227628:-@8:77227358:77227442:-	Skin
ATL2_11:20679388:20679515:-@11:20678196:20678252:-@11:20677207:20677278:-	Skin
DCTN2_5:55934349:55934417:+@5:55939966:55939971:+@5:55942285:55942381:+	Skin
KAT2B_1:157369121:157369184:+@1:157369283:157369367:+@1:157373728:157373921:+	Skin
KANSL2_5:31101465:31101643:+@5:31102129:31102243:+@5:31105384:31105547:+	Skin
NSMCE1_25:24832379:24832525:-@25:24811083:24811229:-@25:24806137:24806253:-	Skin
PCBP2_5:26549744:26549816:-@5:26549218:26549256:-@5:26548219:26548274:-	Skin
CLTB_7:37864616:37864727:-@7:37862869:37862922:-@7:37857326:37859576:-	Skin
RBM5_22:50226191:50226276:-@22:50225720:50225804:-@22:50225423:50225514:-	Skin
FLOT1_23:28287482:28287557:+@23:28287645:28287735:+@23:28287956:28288099:+	Skin
ASB11_X:128192571:128192678:+@X:128195369:128195519:+@X:128198961:128199095:+	Skin
GOLM1_8:79271716:79271875:-@8:79270686:79270955:-@8:79268999:79269112:-	Skin
EIF4G1_1:82871418:82871511:-@1:82871039:82871125:-@1:82869757:82869933:-	Skin
EIF4A2_1:80469476:80469555:-@1:80468931:80469041:-@1:80467443:80468220:-	Skin
EIF4A2_1:80472622:80472754:-@1:80472190:80472329:-@1:80471263:80471431:-	Skin
PLIN2_8:25123639:25123773:+@8:25125023:25125313:+@8:25130778:25131177:+	Skin
TCEAL8_X:52052105:52052182:+@X:52052577:52052648:+@X:52053276:52053716:+	Skin
APP_1:10400541:10400743:+@1:10418538:10418705:+@1:10434729:10434862:+	Skin
CD47_1:52718247:52718278:-@1:52716027:52716059:-@1:52713964:52714107:-	Skin
SEC62_1:97411522:97411627:-@1:97405767:97405971:-@1:97405429:97405521:-	Skin
MFF_2:115497930:115498018:+@2:115505419:115505577:+@2:115510758:115510817:+	Skin
SETX_11:102424985:102425101:-@11:102421847:102421962:-@11:102417518:102417701:-	Skin
MYNN_1:97602818:97603114:-@1:97598373:97599163:-@1:97597235:97597394:-	Skin
PKP4_2:37651412:37651529:-@2:37648844:37648972:-@2:37647138:37647211:-	Skin
ADD3_26:30707140:30707263:+@26:30708938:30709033:+@26:30709658:30711953:+	Skin
TMEM59_3:92177777:92177965:+@3:92181851:92181883:+@3:92182896:92183001:+	Skin
EPS15_3:94936082:94936277:+@3:94938657:94938841:+@3:94941392:94942185:+	Skin
ZNF207_19:17791870:17792027:-@19:17790645:17790737:-@19:17789412:17789654:-	Skin
ZNF207_19:17795379:17795454:-@19:17794819:17794866:-@19:17793646:17793716:-	Skin
NACA_5:56732638:56732668:+@5:56733195:56733333:+@5:56733518:56733589:+	Skin
DYNC1I2_2:24805270:24805360:-@2:24799844:24799903:-@2:24797321:24797436:-	Skin
MACF1_3:106686463:106686580:-@3:106683310:106683372:-@3:106682415:106682656:-	Skin
ACACA_19:13567499:13567617:-@19:13556741:13556764:-@19:13553948:13554091:-	Skin
G3BP2_6:90479462:90479642:-@6:90478383:90478481:-@6:90473917:90474019:-	Skin
ZDHHC4_25:38411560:38411633:+@25:38412671:38412849:+@25:38414513:38414638:+	Skin
ATP2B1_5:19489365:19489576:-@5:19487841:19487948:-@5:19485743:19485925:-	Skin
NA_25:583910:584003:-@25:583618:583777:-@25:583293:583445:-	Skin
C3H1orf43_3:16300763:16300978:+@3:16301371:16301472:+@3:16305294:16305411:+	Skin
C3H1orf43_3:16305620:16305673:+@3:16306336:16306502:+@3:16308242:16308335:+	Skin
SPTAN1_11:99141218:99141380:+@11:99141776:99141790:+@11:99143395:99143526:+	Skin
TPM3_3:16333707:16333782:+@3:16334337:16334412:+@3:16335042:16335104:+	Skin
ZNF638_11:13246694:13246782:-@11:13232625:13234140:-@11:13228145:13228206:-	Skin
TPM1_10:47003993:47004068:-@10:47003470:47003545:-@10:47002936:47002998:-	Skin
TPM1_10:47022644:47022757:-@10:47021768:47021893:-@10:47021442:47021567:-	Skin
ARHGEF7_12:85524040:85524129:+@12:85526636:85526812:+@12:85534213:85534312:+	Skin
EIF4G2_15:41876280:41876440:+@15:41876832:41876945:+@15:41877536:41877661:+	Skin
IVNS1ABP_16:66291003:66291131:-@16:66290611:66290780:-@16:66290410:66290485:-	Skin
RBM39_13:64927506:64927700:-@13:64924928:64924993:-@13:64924778:64924831:-	Skin
MAF1_14:730634:730753:-@14:730334:730474:-@14:729733:730207:-	Skin
CLSTN1_16:43776525:43776687:+@16:43779761:43779817:+@16:43781126:43781283:+	Skin
NCKAP1_2:13531280:13531387:+@2:13544875:13544892:+@2:13545925:13546035:+	Skin
WAC_13:36095376:36095488:-@13:36090772:36091080:-@13:36080056:36080301:-	Skin
VPS13B_14:64820735:64820801:-@14:64820025:64820166:-@14:64816522:64816930:-	Skin
LSM14A_18:44643524:44643646:+@18:44648129:44648305:+@18:44648581:44648646:+	Skin
ZFAND6_21:26043872:26044136:+@21:26089356:26089526:+@21:26090745:26090853:+	Skin
OS9_5:55747255:55747444:-@5:55746187:55746351:-@5:55745915:55746027:-	Skin
VDAC3_27:37238465:37238514:+@27:37239479:37239481:+@27:37241148:37241300:+	Trachea
RPS24_28:33727929:33728039:+@28:33730240:33730261:+@28:33730615:33730702:+	Trachea
PICALM_29:9585847:9585950:+@29:9590939:9591088:+@29:9596587:9596694:+	Trachea
APLP2_29:36304816:36305036:+@29:36306071:36306238:+@29:36309129:36309259:+	Trachea
TNFRSF21_23:20463643:20464294:-@23:20461613:20462107:-@23:20444840:20445105:-	Trachea
SLMAP_22:43326515:43326649:-@22:43324313:43324402:-@22:43322856:43322948:-	Trachea
SPAG9_19:35784820:35784933:+@19:35786785:35786823:+@19:35787717:35787893:+	Trachea
DCTN4_7:62094509:62094616:-@7:62093312:62093332:-@7:62092847:62092920:-	Trachea
AP2M1_1:82974165:82974247:-@1:82973745:82973750:-@1:82973418:82973553:-	Trachea
DCTN2_5:55934349:55934417:+@5:55939966:55939971:+@5:55942285:55942381:+	Trachea
CLTB_7:37864616:37864727:-@7:37862869:37862922:-@7:37857326:37859576:-	Trachea
HNRNPDL_6:97212582:97212673:-@6:97212106:97212210:-@6:97209613:97211419:-	Trachea
APP_1:10400541:10400743:+@1:10418538:10418705:+@1:10434729:10434862:+	Trachea
APP_1:10400541:10400743:+@1:10421280:10421336:+@1:10434729:10434862:+	Trachea
APP_1:10418538:10418705:+@1:10421280:10421336:+@1:10434729:10434862:+	Trachea
APP_1:10512127:10512348:+@1:10520949:10521002:+@1:10527698:10527798:+	Trachea
CD47_1:52718247:52718278:-@1:52716027:52716059:-@1:52713964:52714107:-	Trachea
CD47_1:52718247:52718278:-@1:52716650:52716674:-@1:52713864:52714107:-	Trachea
ADD3_26:30707140:30707263:+@26:30708938:30709033:+@26:30709658:30711953:+	Trachea
NACA_5:56732638:56732668:+@5:56733195:56733333:+@5:56733518:56733589:+	Trachea
DYNC1I2_2:24805270:24805360:-@2:24799844:24799903:-@2:24797321:24797436:-	Trachea
G3BP2_6:90479462:90479642:-@6:90478383:90478481:-@6:90473917:90474019:-	Trachea
SCP2_3:93351876:93351939:-@3:93345990:93346076:-@3:93342331:93342481:-	Trachea
GOLGA2_11:98876386:98876445:-@11:98876115:98876195:-@11:98875287:98875325:-	Trachea
SPTAN1_11:99129610:99129758:+@11:99130834:99130893:+@11:99132001:99132199:+	Trachea
SPTAN1_11:99154389:99154501:+@11:99154834:99154851:+@11:99157237:99157291:+	Trachea
TPM3_3:16333707:16333782:+@3:16334337:16334412:+@3:16335042:16335104:+	Trachea
TPM1_10:47004327:47004397:-@10:47003993:47004068:-@10:47003470:47003545:-	Trachea
TPM1_10:47021768:47021893:-@10:47021442:47021567:-@10:47007629:47007762:-	Trachea
RAB6A_15:53184160:53184265:-@15:53183988:53184093:-@15:53182104:53182215:-	Trachea
RAB6A_15:53185657:53185710:-@15:53184160:53184265:-@15:53183988:53184093:-	Trachea
ATP5F1C_13:16096526:16096622:-@13:16094167:16094203:-@13:16093405:16093538:-	Trachea
MAF1_14:730634:730753:-@14:730334:730474:-@14:729733:730207:-	Trachea
OXR1_14:57882137:57882299:-@14:57854246:57854326:-@14:57852319:57852444:-	Trachea
CLSTN1_16:43747735:43748569:+@16:43759731:43759760:+@16:43760921:43761116:+	Trachea
CLSTN1_16:43776525:43776687:+@16:43779761:43779817:+@16:43781126:43781283:+	Trachea
NCKAP1_2:13531280:13531387:+@2:13544875:13544892:+@2:13545925:13546035:+	Trachea
APLP2_29:36304816:36305036:+@29:36306071:36306238:+@29:36309129:36309259:+	Sublingual gland
APLP2_29:36317099:36317251:+@29:36318628:36318663:+@29:36321195:36321280:+	Sublingual gland
SPAG9_19:35784820:35784933:+@19:35786785:35786823:+@19:35787717:35787893:+	Sublingual gland
DCTN4_7:62094509:62094616:-@7:62093312:62093332:-@7:62092847:62092920:-	Sublingual gland
CLTB_7:37864616:37864727:-@7:37862869:37862922:-@7:37857326:37859576:-	Sublingual gland
ASB11_X:128192571:128192678:+@X:128195369:128195519:+@X:128198961:128199095:+	Sublingual gland
ZNF207_19:17791870:17792027:-@19:17790645:17790737:-@19:17789412:17789654:-	Sublingual gland
ITGB1_13:20007378:20007544:+@13:20008784:20008864:+@13:20013299:20014497:+	Sublingual gland
NCKAP1_2:13531280:13531387:+@2:13544875:13544892:+@2:13545925:13546035:+	Sublingual gland
VDAC3_27:37238465:37238514:+@27:37239479:37239481:+@27:37241148:37241300:+	Kidney
PICALM_29:9585847:9585950:+@29:9590939:9591088:+@29:9596587:9596694:+	Kidney
PICALM_29:9598761:9598860:+@29:9602032:9602055:+@29:9603407:9603466:+	Kidney
APLP2_29:36317099:36317251:+@29:36318628:36318663:+@29:36321195:36321280:+	Kidney
OSBPL8_5:5936972:5937080:-@5:5919194:5919230:-@5:5910406:5910543:-	Kidney
PSAP_28:27973674:27973730:-@28:27971298:27971306:-@28:27969406:27969537:-	Kidney
CLTB_7:37864616:37864727:-@7:37862869:37862922:-@7:37857326:37859576:-	Kidney
APP_1:10400541:10400743:+@1:10418538:10418705:+@1:10434729:10434862:+	Kidney
APP_1:10418538:10418705:+@1:10421280:10421336:+@1:10434729:10434862:+	Kidney
APP_1:10512127:10512348:+@1:10520949:10521002:+@1:10527698:10527798:+	Kidney
MFF_2:115497930:115498018:+@2:115505419:115505577:+@2:115510758:115510817:+	Kidney
PPP1R12A_5:9351632:9351736:-@5:9350591:9350758:-@5:9350018:9350194:-	Kidney
ZMYND11_13:46876784:46876943:-@13:46866827:46866988:-@13:46851004:46851081:-	Kidney
SPTAN1_11:99141218:99141380:+@11:99141776:99141790:+@11:99143395:99143526:+	Kidney
TPM3_3:16332964:16333034:+@3:16333707:16333782:+@3:16334337:16334412:+	Kidney
TPM3_3:16333707:16333782:+@3:16334337:16334412:+@3:16335042:16335104:+	Kidney
GOLM2_10:102840231:102840401:+@10:102852095:102852262:+@10:102859161:102859231:+	Kidney
TPM1_10:47003993:47004068:-@10:47003470:47003545:-@10:47002936:47002998:-	Kidney
TPM1_10:47004327:47004397:-@10:47003993:47004068:-@10:47003470:47003545:-	Kidney
TPM1_10:47021768:47021893:-@10:47021442:47021567:-@10:47007629:47007762:-	Kidney
ARHGEF7_12:85524040:85524129:+@12:85526636:85526812:+@12:85534213:85534312:+	Kidney
CLSTN1_16:43776525:43776687:+@16:43779761:43779817:+@16:43781126:43781283:+	Kidney
VPS13B_14:64820735:64820801:-@14:64820025:64820166:-@14:64816522:64816930:-	Kidney
PICALM_29:9604975:9605079:+@29:9617883:9617985:+@29:9619232:9620607:+	Brain
OSBPL8_5:5936972:5937080:-@5:5919194:5919230:-@5:5910406:5910543:-	Brain
KANSL2_5:31101465:31101643:+@5:31102129:31102243:+@5:31105384:31105547:+	Brain
PLIN2_8:25123639:25123773:+@8:25125023:25125313:+@8:25130778:25131177:+	Brain
SETX_11:102424985:102425101:-@11:102421847:102421962:-@11:102417518:102417701:-	Brain
TAX1BP1_4:68407113:68407181:-@4:68401655:68401740:-@4:68400210:68400378:-	Brain
ACACA_19:13567499:13567617:-@19:13556741:13556764:-@19:13553948:13554091:-	Brain
AHI1_9:73484396:73484502:-@9:73481831:73481949:-@9:73478739:73478869:-	Brain
ARHGEF7_12:85524040:85524129:+@12:85526636:85526812:+@12:85534213:85534312:+	Brain
ADCY6_5:31006565:31006689:+@5:31006915:31007075:+@5:31008082:31009399:+	Brain
CLSTN1_16:43776525:43776687:+@16:43779761:43779817:+@16:43781126:43781283:+	Brain
VPS13B_14:64820735:64820801:-@14:64820025:64820166:-@14:64816522:64816930:-	Brain
HMOX2_25:3651430:3651547:+@25:3651884:3652375:+@25:3653145:3653325:+	Nasal
GTF2I_25:32788783:32788866:-@25:32788229:32788412:-@25:32786710:32786738:-	Nasal
VDAC3_27:37238465:37238514:+@27:37239479:37239481:+@27:37241148:37241300:+	Nasal
NCOA4_28:44042468:44042576:-@28:44041824:44041913:-@28:44041150:44041293:-	Nasal
RPS24_28:33727929:33728039:+@28:33730240:33730261:+@28:33730615:33730702:+	Nasal
PICALM_29:9585847:9585950:+@29:9590939:9591088:+@29:9596587:9596694:+	Nasal
YIF1A_29:44342559:44342824:-@29:44341669:44341880:-@29:44341403:44341507:-	Nasal
DRAP1_29:44029320:44029439:+@29:44029560:44029653:+@29:44029862:44029950:+	Nasal
HNRNPUL2_29:41037324:41037452:-@29:41036640:41036808:-@29:41035100:41035300:-	Nasal
APLP2_29:36304816:36305036:+@29:36306071:36306238:+@29:36309129:36309259:+	Nasal
APLP2_29:36317099:36317251:+@29:36318628:36318663:+@29:36321195:36321280:+	Nasal
ATAD1_26:9404087:9404207:-@26:9402054:9402254:-@26:9397358:9397464:-	Nasal
SLMAP_22:43326515:43326649:-@22:43324313:43324402:-@22:43322856:43322948:-	Nasal
CLASP2_22:7739251:7739457:-@22:7738057:7738173:-@22:7736043:7736129:-	Nasal
CLASP2_22:7790898:7791068:-@22:7790346:7790453:-@22:7785612:7785718:-	Nasal
GNA13_19:61959777:61960122:-@19:61957292:61957518:-@19:61933999:61934049:-	Nasal
NBR1_19:43153534:43153728:+@19:43154039:43154116:+@19:43154608:43154822:+	Nasal
NBR1_19:43159093:43159168:+@19:43159692:43159802:+@19:43160057:43160221:+	Nasal
MRPL12_19:51122323:51122495:-@19:51121525:51121711:-@19:51121268:51121351:-	Nasal
CSDE1_3:28597269:28597378:+@3:28597777:28597869:+@3:28598495:28598592:+	Nasal
DCTN4_7:62094509:62094616:-@7:62093312:62093332:-@7:62092847:62092920:-	Nasal
HNRNPK_8:77229524:77229651:-@8:77227550:77227628:-@8:77227358:77227442:-	Nasal
NFU1_11:67801604:67801739:-@11:67795726:67795792:-@11:67793976:67794090:-	Nasal
MED21_5:82774268:82774382:-@5:82773622:82773722:-@5:82772595:82773073:-	Nasal
TTC1_7:71632650:71632686:+@7:71637115:71637263:+@7:71639590:71639644:+	Nasal
NRDC_3:94537630:94537720:+@3:94538216:94538332:+@3:94539339:94539428:+	Nasal
DCTN2_5:55934349:55934417:+@5:55939966:55939971:+@5:55942285:55942381:+	Nasal
KAT2B_1:157358750:157358860:+@1:157361909:157362052:+@1:157367254:157367368:+	Nasal
KANSL2_5:31101465:31101643:+@5:31102129:31102243:+@5:31105384:31105547:+	Nasal
KANSL2_5:31106824:31106920:+@5:31108764:31108858:+@5:31110444:31110595:+	Nasal
NSMCE1_25:24832379:24832525:-@25:24811083:24811229:-@25:24806137:24806253:-	Nasal
PPP6R3_29:45992300:45992622:+@29:45996800:45996986:+@29:46000182:46000319:+	Nasal
PCBP2_5:26549744:26549816:-@5:26549218:26549256:-@5:26548219:26548274:-	Nasal
ATP5MC2_5:26375715:26375792:+@5:26376299:26376498:+@5:26378113:26378227:+	Nasal
MINDY3_13:30381467:30381640:-@13:30378135:30378186:-@13:30377148:30377262:-	Nasal
POLR2B_6:72381057:72381243:+@6:72384254:72384397:+@6:72384641:72384780:+	Nasal
CLTB_7:37864616:37864727:-@7:37862869:37862922:-@7:37857326:37859576:-	Nasal
RBM5_22:50226191:50226276:-@22:50225720:50225804:-@22:50225423:50225514:-	Nasal
FLOT1_23:28287482:28287557:+@23:28287645:28287735:+@23:28287956:28288099:+	Nasal
ASB11_X:128192571:128192678:+@X:128195369:128195519:+@X:128198961:128199095:+	Nasal
GOLM1_8:79271716:79271875:-@8:79270686:79270955:-@8:79268999:79269112:-	Nasal
HNRNPDL_6:97212582:97212673:-@6:97212106:97212210:-@6:97209613:97211419:-	Nasal
HNRNPDL_6:97213974:97214105:-@6:97213684:97213798:-@6:97212974:97213144:-	Nasal
MMADHC_2:46549089:46549795:+@2:46550310:46550369:+@2:46553450:46553594:+	Nasal
CCDC25_8:11045109:11045212:+@8:11045404:11045606:+@8:11049026:11049071:+	Nasal
RANBP2_11:44676952:44677133:-@11:44676682:44676857:-@11:44676407:44676530:-	Nasal
FDFT1_8:7605077:7605174:-@8:7603872:7604055:-@8:7599722:7599850:-	Nasal
PIK3R4_1:151495397:151495618:+@1:151503277:151503450:+@1:151512423:151512568:+	Nasal
SERINC1_9:28740233:28740394:+@9:28743158:28743327:+@9:28749028:28749107:+	Nasal
EIF4A2_1:80469476:80469555:-@1:80468931:80469041:-@1:80467443:80468220:-	Nasal
CDC37L1_8:39834169:39834262:-@8:39831453:39831568:-@8:39830970:39831092:-	Nasal
G3BP1_7:62994734:62994935:+@7:62996133:62996234:+@7:62996735:62996846:+	Nasal
TCEAL8_X:52052105:52052182:+@X:52052577:52052648:+@X:52053276:52053716:+	Nasal
APP_1:10400541:10400743:+@1:10418538:10418705:+@1:10421280:10421336:+	Nasal
APP_1:10400541:10400743:+@1:10421280:10421336:+@1:10434729:10434862:+	Nasal
APP_1:10418538:10418705:+@1:10421280:10421336:+@1:10434729:10434862:+	Nasal
CD47_1:52718247:52718278:-@1:52716650:52716674:-@1:52713864:52714107:-	Nasal
HSD17B10_X:90870970:90871098:-@X:90870782:90870890:-@X:90870392:90870582:-	Nasal
SEC62_1:97411522:97411627:-@1:97405767:97405971:-@1:97405429:97405521:-	Nasal
SLC35A5_1:57349778:57349876:+@1:57351203:57351336:+@1:57354001:57354068:+	Nasal
MFF_2:115497930:115498018:+@2:115505419:115505577:+@2:115510758:115510817:+	Nasal
SETX_11:102424985:102425101:-@11:102421847:102421962:-@11:102417518:102417701:-	Nasal
MYNN_1:97602818:97603114:-@1:97598373:97599163:-@1:97597235:97597394:-	Nasal
PKP4_2:37651412:37651529:-@2:37648844:37648972:-@2:37647138:37647211:-	Nasal
SNX13_4:26341444:26341554:-@4:26336247:26336408:-@4:26334730:26334801:-	Nasal
TMEM59_3:92177777:92177965:+@3:92181851:92181883:+@3:92182896:92183001:+	Nasal
EPS15_3:94936082:94936277:+@3:94938657:94938841:+@3:94941392:94942185:+	Nasal
RAB3GAP1_2:62133546:62133661:-@2:62131988:62132090:-@2:62127818:62128695:-	Nasal
ZNF207_19:17795379:17795454:-@19:17794819:17794866:-@19:17793646:17793716:-	Nasal
NACA_5:56732638:56732668:+@5:56733195:56733333:+@5:56733518:56733589:+	Nasal
CYP51A1_4:9474486:9474584:-@4:9471660:9471836:-@4:9470310:9470436:-	Nasal
CKAP5_15:76694768:76694917:-@15:76694257:76694460:-@15:76693913:76694048:-	Nasal
GPBP1L1_3:100438403:100438596:+@3:100447007:100447147:+@3:100447593:100447751:+	Nasal
PAM_7:102071104:102071157:+@7:102079788:102079991:+@7:102082906:102082959:+	Nasal
ZMYND11_13:46851004:46851081:-@13:46850467:46850559:-@13:46848472:46848559:-	Nasal
UAP1_3:6920418:6920590:-@3:6914817:6915010:-@3:6913598:6913738:-	Nasal
G3BP2_6:90479462:90479642:-@6:90478383:90478481:-@6:90473917:90474019:-	Nasal
ZDHHC4_25:38411560:38411633:+@25:38412671:38412849:+@25:38414513:38414638:+	Nasal
NECAP1_5:101597231:101597335:+@5:101598000:101598081:+@5:101598869:101598977:+	Nasal
ATP2B1_5:19489365:19489576:-@5:19487841:19487948:-@5:19485743:19485925:-	Nasal
NA_25:583910:584003:-@25:583618:583777:-@25:583293:583445:-	Nasal
ACVR1_2:38570218:38570317:+@2:38573899:38574045:+@2:38581138:38581413:+	Nasal
RABGAP1_11:94123675:94123735:+@11:94135112:94135173:+@11:94143344:94143578:+	Nasal
C3H1orf43_3:16300763:16300978:+@3:16301371:16301472:+@3:16305294:16305411:+	Nasal
C3H1orf43_3:16305620:16305673:+@3:16306336:16306502:+@3:16308242:16308335:+	Nasal
SPTAN1_11:99141218:99141380:+@11:99141776:99141790:+@11:99143395:99143526:+	Nasal
EXOC5_10:69622272:69622380:-@10:69621858:69622073:-@10:69619265:69621240:-	Nasal
TIA1_11:68533742:68533817:-@11:68527610:68527718:-@11:68527132:68527227:-	Nasal
LRPPRC_11:26116645:26116760:-@11:26114152:26114226:-@11:26112882:26112966:-	Nasal
ZNF638_11:13172966:13173003:-@11:13166429:13167647:-@11:13165762:13165827:-	Nasal
ZNF638_11:13246694:13246782:-@11:13232625:13234140:-@11:13228145:13228206:-	Nasal
PSEN1_10:84672657:84672743:+@10:84675480:84675509:+@10:84675597:84675770:+	Nasal
AHSA1_10:88653883:88653971:+@10:88654824:88654952:+@10:88655407:88655508:+	Nasal
GOLM2_10:102840231:102840401:+@10:102852095:102852262:+@10:102859161:102859231:+	Nasal
ERGIC2_5:80268719:80268816:+@5:80272029:80272191:+@5:80274883:80274965:+	Nasal
SRP19_10:1158343:1158414:-@10:1158140:1158251:-@10:1153328:1153641:-	Nasal
SENP6_9:15369867:15369935:+@9:15370038:15370188:+@9:15373328:15373861:+	Nasal
N4BP2L2_12:28537487:28537575:+@12:28537963:28538039:+@12:28540447:28540590:+	Nasal
ZDHHC20_12:35576466:35576581:+@12:35577833:35577910:+@12:35579417:35582364:+	Nasal
CHD2_21:14108787:14108876:-@21:14107715:14107905:-@21:14097153:14097341:-	Nasal
RAB6A_15:53184160:53184265:-@15:53183988:53184093:-@15:53182104:53182215:-	Nasal
ARL6IP1_25:16438960:16439093:-@25:16438383:16438502:-@25:16433450:16436154:-	Nasal
ACAA1_22:11583276:11583331:-@22:11583022:11583167:-@22:11581703:11582778:-	Nasal
USP47_15:40845980:40846207:-@15:40815675:40815734:-@15:40809937:40810140:-	Nasal
EIF4G2_15:41876280:41876440:+@15:41876832:41876945:+@15:41877536:41877661:+	Nasal
CSNK2A1_13:60508091:60508209:+@13:60540710:60540921:+@13:60543182:60543293:+	Nasal
IVNS1ABP_16:66291003:66291131:-@16:66290611:66290780:-@16:66290410:66290485:-	Nasal
RBM39_13:64927506:64927700:-@13:64924928:64924993:-@13:64924778:64924831:-	Nasal
MAF1_14:730634:730753:-@14:730334:730474:-@14:729733:730207:-	Nasal
NDUFB9_14:15560802:15560939:-@14:15557582:15557774:-@14:15556904:15557017:-	Nasal
SUCO_16:40044134:40044244:+@16:40046527:40046687:+@16:40051132:40051269:+	Nasal
CLSTN1_16:43747735:43748569:+@16:43759731:43759760:+@16:43760921:43761116:+	Nasal
CLSTN1_16:43776525:43776687:+@16:43779761:43779817:+@16:43781126:43781283:+	Nasal
NCKAP1_2:13531280:13531387:+@2:13544875:13544892:+@2:13545925:13546035:+	Nasal
VPS13B_14:64820735:64820801:-@14:64820025:64820166:-@14:64816522:64816930:-	Nasal
PLRG1_17:2928567:2928706:+@17:2929160:2929353:+@17:2929970:2932205:+	Nasal
LSM14A_18:44643524:44643646:+@18:44648129:44648305:+@18:44648581:44648646:+	Nasal
ZFAND6_21:26043872:26044136:+@21:26089356:26089526:+@21:26090745:26090853:+	Nasal
HECTD1_21:41710893:41710947:-@21:41710478:41710660:-@21:41709878:41710085:-	Nasal
SNRPN_21:1946950:1947075:+@21:1956204:1956355:+@21:1958987:1959098:+	Nasal
VPS35_18:14995524:14995672:-@18:14993597:14993804:-@18:14993046:14993201:-	Nasal
LONP2_18:16683805:16684039:+@18:16685898:16686029:+@18:16687310:16687432:+	Nasal
LONP2_18:16692341:16692435:+@18:16698339:16698597:+@18:16707207:16707348:+	Nasal
OS9_5:55747255:55747444:-@5:55746187:55746351:-@5:55745915:55746027:-	Nasal
ILRUN_23:8702308:8702462:-@23:8696536:8696733:-@23:8655934:8656262:-	Esophagus
YWHAE_19:22519474:22519610:-@19:22516632:22516678:-@19:22514968:22515020:-	Esophagus
CSDE1_3:28586266:28586660:+@3:28593750:28593896:+@3:28595545:28595743:+	Esophagus
OSBPL8_5:5936972:5937080:-@5:5919194:5919230:-@5:5910406:5910543:-	Esophagus
PSAP_28:27973674:27973730:-@28:27971298:27971306:-@28:27969406:27969537:-	Esophagus
CLTB_7:37864616:37864727:-@7:37862869:37862922:-@7:37857326:37859576:-	Esophagus
APP_1:10400541:10400743:+@1:10418538:10418705:+@1:10434729:10434862:+	Esophagus
APP_1:10400541:10400743:+@1:10421280:10421336:+@1:10434729:10434862:+	Esophagus
APP_1:10418538:10418705:+@1:10421280:10421336:+@1:10434729:10434862:+	Esophagus
APP_1:10512127:10512348:+@1:10520949:10521002:+@1:10527698:10527798:+	Esophagus
CD47_1:52718247:52718278:-@1:52716027:52716059:-@1:52713964:52714107:-	Esophagus
TAX1BP1_4:68407113:68407181:-@4:68401655:68401740:-@4:68400210:68400378:-	Esophagus
PAM_7:102015317:102015388:+@7:102030621:102030941:+@7:102038910:102039039:+	Esophagus
MYL6_5:57163110:57163187:-@5:57162761:57162805:-@5:57161869:57162057:-	Esophagus
LPIN1_11:86123969:86124094:-@11:86121767:86121871:-@11:86118091:86118220:-	Esophagus
SPTAN1_11:99154389:99154501:+@11:99154834:99154851:+@11:99157237:99157291:+	Esophagus
TPM3_3:16335278:16335347:+@3:16336311:16336389:+@3:16344686:16346043:+	Esophagus
TPM1_10:47002579:47002648:-@10:47001056:47001134:-@10:46993261:46994072:-	Esophagus
TPM1_10:47003993:47004068:-@10:47003470:47003545:-@10:47002936:47002998:-	Esophagus
TPM1_10:47004327:47004397:-@10:47003993:47004068:-@10:47003470:47003545:-	Esophagus
CCPG1_10:54956434:54956638:+@10:54958395:54958490:+@10:54960298:54960549:+	Esophagus
ARHGEF7_12:85524040:85524129:+@12:85526636:85526812:+@12:85534213:85534312:+	Esophagus
ITGB1_13:20007378:20007544:+@13:20008784:20008864:+@13:20013299:20014497:+	Esophagus
TMED2_17:52089172:52089364:-@17:52088760:52088780:-@17:52086676:52086783:-	Esophagus
HECTD1_21:41710893:41710947:-@21:41710478:41710660:-@21:41709878:41710085:-	Esophagus
VDAC3_27:37238465:37238514:+@27:37239479:37239481:+@27:37241148:37241300:+	Muscle
PICALM_29:9585847:9585950:+@29:9590939:9591088:+@29:9596587:9596694:+	Muscle
PICALM_29:9585847:9585950:+@29:9593847:9593927:+@29:9596587:9596694:+	Muscle
PICALM_29:9598761:9598860:+@29:9602032:9602055:+@29:9603407:9603466:+	Muscle
PICALM_29:9604975:9605079:+@29:9617883:9617985:+@29:9619232:9620607:+	Muscle
GPAM_26:32697070:32697140:-@26:32695819:32696083:-@26:32695143:32695279:-	Muscle
SLMAP_22:43344185:43344244:-@22:43338451:43338573:-@22:43337358:43337432:-	Muscle
CLASP2_22:7790898:7791068:-@22:7790346:7790453:-@22:7785612:7785718:-	Muscle
TXNL1_24:55944208:55944312:-@24:55939549:55939591:-@24:55937973:55938130:-	Muscle
YWHAE_19:22519474:22519610:-@19:22516632:22516678:-@19:22514968:22515020:-	Muscle
TMEM147_18:46205545:46205604:+@18:46205691:46205827:+@18:46205968:46206052:+	Muscle
CSDE1_3:28586266:28586660:+@3:28593750:28593896:+@3:28595545:28595743:+	Muscle
CSDE1_3:28597269:28597378:+@3:28597777:28597869:+@3:28598495:28598592:+	Muscle
DCTN4_7:62094509:62094616:-@7:62093312:62093332:-@7:62092847:62092920:-	Muscle
HNRNPK_8:77229524:77229651:-@8:77227550:77227628:-@8:77227358:77227442:-	Muscle
CTNNAL1_8:98584717:98584904:-@8:98582884:98583003:-@8:98580403:98580492:-	Muscle
GNAS_13:57479883:57479955:-@13:57476859:57476903:-@13:57472460:57472514:-	Muscle
ME2_24:50423930:50424079:+@24:50426471:50426546:+@24:50428172:50428333:+	Muscle
NFU1_11:67801604:67801739:-@11:67795726:67795792:-@11:67793976:67794090:-	Muscle
OSBPL8_5:5936972:5937080:-@5:5919194:5919230:-@5:5910406:5910543:-	Muscle
OSBPL8_5:5936972:5937080:-@5:5926989:5927027:-@5:5910406:5910543:-	Muscle
IDH3B_13:52518342:52518402:+@13:52519001:52519198:+@13:52519294:52519425:+	Muscle
PSAP_28:27973674:27973730:-@28:27971298:27971306:-@28:27969406:27969537:-	Muscle
KANSL2_5:31106824:31106920:+@5:31108764:31108858:+@5:31110444:31110595:+	Muscle
SLC25A3_5:62747870:62747994:+@5:62748151:62748272:+@5:62749519:62749698:+	Muscle
MINDY3_13:30381467:30381640:-@13:30378135:30378186:-@13:30377148:30377262:-	Muscle
GUK1_7:2984015:2984099:-@7:2983747:2983832:-@7:2983302:2983614:-	Muscle
CLTB_7:37864616:37864727:-@7:37862869:37862922:-@7:37857326:37859576:-	Muscle
CSNK1A1_7:60878095:60878193:-@7:60875626:60875709:-@7:60871605:60871744:-	Muscle
HNRNPDL_6:97212582:97212673:-@6:97212106:97212210:-@6:97209613:97211419:-	Muscle
TCEAL8_X:52052105:52052182:+@X:52052577:52052648:+@X:52053276:52053716:+	Muscle
CCT8_1:7124334:7124453:+@1:7127310:7127414:+@1:7127725:7127950:+	Muscle
APP_1:10400541:10400743:+@1:10418538:10418705:+@1:10434729:10434862:+	Muscle
APP_1:10400541:10400743:+@1:10421280:10421336:+@1:10434729:10434862:+	Muscle
APP_1:10418538:10418705:+@1:10421280:10421336:+@1:10434729:10434862:+	Muscle
APP_1:10512127:10512348:+@1:10520949:10521002:+@1:10527698:10527798:+	Muscle
CD47_1:52718247:52718278:-@1:52716027:52716059:-@1:52713964:52714107:-	Muscle
MFF_2:115497930:115498018:+@2:115505419:115505577:+@2:115510758:115510817:+	Muscle
TAX1BP1_4:68407113:68407181:-@4:68401655:68401740:-@4:68400210:68400378:-	Muscle
PPP1R12A_5:9350591:9350758:-@5:9350018:9350194:-@5:9340672:9340762:-	Muscle
PPP1R12A_5:9362539:9362663:-@5:9356139:9356255:-@5:9355545:9355760:-	Muscle
PKP4_2:37651412:37651529:-@2:37648844:37648972:-@2:37647138:37647211:-	Muscle
LAMTOR2_3:14711704:14711866:-@3:14709630:14709719:-@3:14709191:14709394:-	Muscle
ADD3_26:30707140:30707263:+@26:30708938:30709033:+@26:30709658:30711953:+	Muscle
EPS15_3:94936082:94936277:+@3:94938657:94938841:+@3:94941392:94942185:+	Muscle
ZNF207_19:17791870:17792027:-@19:17790645:17790737:-@19:17789412:17789654:-	Muscle
ZNF207_19:17795379:17795454:-@19:17794819:17794866:-@19:17793646:17793716:-	Muscle
NACA_5:56732638:56732668:+@5:56733195:56733333:+@5:56733518:56733589:+	Muscle
DYNC1I2_2:24805270:24805360:-@2:24799844:24799903:-@2:24797321:24797436:-	Muscle
CKAP5_15:76694768:76694917:-@15:76694257:76694460:-@15:76693913:76694048:-	Muscle
TMEM14C_23:45412202:45412257:-@23:45410877:45410978:-@23:45408064:45408151:-	Muscle
ZMYND11_13:46876784:46876943:-@13:46866827:46866988:-@13:46851004:46851081:-	Muscle
PSMB10_18:35418822:35418880:-@18:35418043:35418194:-@18:35417757:35417918:-	Muscle
MYL6_5:57163110:57163187:-@5:57162761:57162805:-@5:57161869:57162057:-	Muscle
LPIN1_11:86123969:86124094:-@11:86121767:86121871:-@11:86118091:86118220:-	Muscle
SPTAN1_11:99129610:99129758:+@11:99130834:99130893:+@11:99132001:99132199:+	Muscle
MAT2A_11:49469198:49469310:-@11:49468967:49469110:-@11:49468572:49468790:-	Muscle
TPM3_3:16332964:16333034:+@3:16333707:16333782:+@3:16334337:16334412:+	Muscle
TPM3_3:16333707:16333782:+@3:16334337:16334412:+@3:16335042:16335104:+	Muscle
TPM3_3:16335278:16335347:+@3:16336311:16336389:+@3:16344686:16346043:+	Muscle
CCDC28A_9:76538594:76538768:+@9:76542710:76542909:+@9:76546058:76546221:+	Muscle
KTN1_10:68091548:68091638:+@10:68093653:68093739:+@10:68097262:68097351:+	Muscle
ZNF638_11:13246694:13246782:-@11:13232625:13234140:-@11:13228145:13228206:-	Muscle
GOLM2_10:102840231:102840401:+@10:102852095:102852262:+@10:102859161:102859231:+	Muscle
TPM1_10:47002579:47002648:-@10:47001056:47001134:-@10:46993261:46994072:-	Muscle
TPM1_10:47003993:47004068:-@10:47003470:47003545:-@10:47002936:47002998:-	Muscle
TPM1_10:47004327:47004397:-@10:47003993:47004068:-@10:47003470:47003545:-	Muscle
TPM1_10:47021768:47021893:-@10:47021442:47021567:-@10:47007629:47007762:-	Muscle
TPM1_10:47022644:47022757:-@10:47021768:47021893:-@10:47021442:47021567:-	Muscle
CCPG1_10:54956434:54956638:+@10:54958395:54958490:+@10:54960298:54960549:+	Muscle
SRP19_10:1158343:1158414:-@10:1158140:1158251:-@10:1153328:1153641:-	Muscle
SENP6_9:15369867:15369935:+@9:15370038:15370188:+@9:15373328:15373861:+	Muscle
ZDHHC20_12:35576466:35576581:+@12:35577833:35577910:+@12:35579417:35582364:+	Muscle
PREPL_11:26742565:26742740:-@11:26741041:26741257:-@11:26738123:26738272:-	Muscle
ARL6IP1_25:16438960:16439093:-@25:16438383:16438502:-@25:16433450:16436154:-	Muscle
USP47_15:40845980:40846207:-@15:40815675:40815734:-@15:40809937:40810140:-	Muscle
ATP5F1C_13:16096526:16096622:-@13:16094167:16094203:-@13:16093405:16093538:-	Muscle
ITGB1_13:20007378:20007544:+@13:20008784:20008864:+@13:20013299:20014497:+	Muscle
SNX6_21:45031831:45031952:-@21:45030571:45030704:-@21:45029795:45029918:-	Muscle
RBM39_13:64927506:64927700:-@13:64924928:64924993:-@13:64924778:64924831:-	Muscle
RPN2_13:66192947:66193076:+@13:66194582:66194629:+@13:66197426:66197742:+	Muscle
MAF1_14:730634:730753:-@14:730334:730474:-@14:729733:730207:-	Muscle
CLSTN1_16:43747735:43748569:+@16:43759731:43759760:+@16:43760921:43761116:+	Muscle
CLSTN1_16:43776525:43776687:+@16:43779761:43779817:+@16:43781126:43781283:+	Muscle
ENO1_16:44558065:44558160:+@16:44559100:44559158:+@16:44559461:44559519:+	Muscle
NCKAP1_2:13531280:13531387:+@2:13544875:13544892:+@2:13545925:13546035:+	Muscle
SRP9_16:28800119:28800190:+@16:28804877:28804945:+@16:28809157:28809577:+	Muscle
TMED2_17:52089172:52089364:-@17:52088760:52088780:-@17:52086676:52086783:-	Muscle
TNPO1_20:8736643:8736738:-@20:8733767:8733842:-@20:8732791:8732890:-	Muscle
HECTD1_21:41710893:41710947:-@21:41710478:41710660:-@21:41709878:41710085:-	Muscle
HECTD1_21:41731288:41731464:-@21:41727398:41728234:-@21:41726485:41726706:-	Muscle
OS9_5:55747255:55747444:-@5:55746187:55746351:-@5:55745915:55746027:-	Muscle
VDAC3_27:37238465:37238514:+@27:37239479:37239481:+@27:37241148:37241300:+	Bone marrow
TSG101_29:26235744:26235946:+@29:26237177:26237416:+@29:26238868:26239206:+	Bone marrow
OARD1_23:14997485:14997564:-@23:14997000:14997144:-@23:14995901:14995959:-	Bone marrow
SLMAP_22:43326515:43326649:-@22:43324313:43324402:-@22:43322856:43322948:-	Bone marrow
SLMAP_22:43344185:43344244:-@22:43338451:43338573:-@22:43337358:43337432:-	Bone marrow
CLASP2_22:7739251:7739457:-@22:7738057:7738173:-@22:7736043:7736129:-	Bone marrow
SREBF1_19:34641410:34641838:+@19:34642199:34642386:+@19:34642471:34642608:+	Bone marrow
CMC2_18:7693143:7693255:-@18:7688949:7689020:-@18:7686031:7686407:-	Bone marrow
ETF1_7:49865413:49865588:-@7:49864894:49865033:-@7:49862268:49862406:-	Bone marrow
CSDE1_3:28597269:28597378:+@3:28597777:28597869:+@3:28598495:28598592:+	Bone marrow
HNRNPK_8:77229524:77229651:-@8:77227550:77227628:-@8:77227358:77227442:-	Bone marrow
KIF27_8:77168620:77169004:-@8:77159380:77159580:-@8:77154762:77155705:-	Bone marrow
ATL2_11:20679388:20679515:-@11:20678196:20678252:-@11:20677207:20677278:-	Bone marrow
AFTPH_11:62972248:62972399:+@11:62974249:62974375:+@11:62974790:62974846:+	Bone marrow
OSBPL8_5:5936972:5937080:-@5:5919194:5919230:-@5:5910406:5910543:-	Bone marrow
PSAP_28:27973674:27973730:-@28:27971298:27971306:-@28:27969406:27969537:-	Bone marrow
DCTN2_5:55934349:55934417:+@5:55939966:55939971:+@5:55942285:55942381:+	Bone marrow
KANSL2_5:31101465:31101643:+@5:31102129:31102243:+@5:31105384:31105547:+	Bone marrow
HNRNPA2B1_4:69735159:69735273:+@4:69737994:69738029:+@4:69738127:69738237:+	Bone marrow
HERC6_6:36313563:36313633:-@6:36311879:36312062:-@6:36311692:36311794:-	Bone marrow
PPP6R3_29:45992300:45992622:+@29:45996800:45996986:+@29:46000182:46000319:+	Bone marrow
CLTB_7:37864616:37864727:-@7:37862869:37862922:-@7:37857326:37859576:-	Bone marrow
RBM5_22:50226191:50226276:-@22:50225423:50225514:-@22:50223628:50223789:-	Bone marrow
FLOT1_23:28287482:28287557:+@23:28287645:28287735:+@23:28287956:28288099:+	Bone marrow
HNRNPDL_6:97212582:97212673:-@6:97212106:97212210:-@6:97209613:97211419:-	Bone marrow
HNRNPDL_6:97213974:97214105:-@6:97213684:97213798:-@6:97212974:97213144:-	Bone marrow
MMADHC_2:46549089:46549795:+@2:46550310:46550369:+@2:46553450:46553594:+	Bone marrow
NDUFB6_8:11504625:11504996:+@8:11508910:11509002:+@8:11517429:11517473:+	Bone marrow
FDFT1_8:7605077:7605174:-@8:7603872:7604055:-@8:7599722:7599850:-	Bone marrow
SENP7_1:45925101:45925198:-@1:45908092:45908289:-@1:45880439:45880548:-	Bone marrow
EIF4A2_1:80469476:80469555:-@1:80468931:80469041:-@1:80467443:80468220:-	Bone marrow
TCEAL8_X:52052105:52052182:+@X:52052577:52052648:+@X:52053276:52053716:+	Bone marrow
APP_1:10400541:10400743:+@1:10418538:10418705:+@1:10434729:10434862:+	Bone marrow
APP_1:10400541:10400743:+@1:10421280:10421336:+@1:10434729:10434862:+	Bone marrow
APP_1:10418538:10418705:+@1:10421280:10421336:+@1:10434729:10434862:+	Bone marrow
CD47_1:52718247:52718278:-@1:52716027:52716059:-@1:52713964:52714107:-	Bone marrow
SEC62_1:97411522:97411627:-@1:97405767:97405971:-@1:97405429:97405521:-	Bone marrow
FUNDC2_X:36009853:36010003:-@X:35999172:35999247:-@X:35994312:35994443:-	Bone marrow
TAX1BP1_4:68407113:68407181:-@4:68401655:68401740:-@4:68400210:68400378:-	Bone marrow
EIF2A_1:117582614:117582688:-@1:117579756:117579874:-@1:117578431:117578530:-	Bone marrow
ADD3_26:30707140:30707263:+@26:30708938:30709033:+@26:30709658:30711953:+	Bone marrow
TMEM59_3:92177777:92177965:+@3:92181851:92181883:+@3:92182896:92183001:+	Bone marrow
CLINT1_7:69384607:69384899:-@7:69382924:69383128:-@7:69380503:69381971:-	Bone marrow
ZNF207_19:17795379:17795454:-@19:17794819:17794866:-@19:17793646:17793716:-	Bone marrow
CLK1_2:89508984:89509050:-@2:89507780:89507896:-@2:89507524:89507690:-	Bone marrow
GPBP1L1_3:100438403:100438596:+@3:100447007:100447147:+@3:100447593:100447751:+	Bone marrow
PAM_7:102079788:102079991:+@7:102082906:102082959:+@7:102083612:102084454:+	Bone marrow
ASH1L_3:15121790:15122209:+@3:15152051:15156614:+@3:15172901:15173002:+	Bone marrow
CAP1_3:106050447:106050568:-@3:106049759:106049859:-@3:106047987:106048064:-	Bone marrow
MACF1_3:106686463:106686580:-@3:106683310:106683372:-@3:106682415:106682656:-	Bone marrow
G3BP2_6:90479462:90479642:-@6:90478383:90478481:-@6:90473917:90474019:-	Bone marrow
ZDHHC4_25:38411560:38411633:+@25:38412671:38412849:+@25:38414513:38414638:+	Bone marrow
HNRNPD_6:97146290:97146389:-@6:97146030:97146176:-@6:97144835:97144929:-	Bone marrow
MYL6_5:57163110:57163187:-@5:57162761:57162805:-@5:57161869:57162057:-	Bone marrow
ATP2B1_5:19489365:19489576:-@5:19487841:19487948:-@5:19485743:19485925:-	Bone marrow
ATP2B1_5:19505624:19505803:-@5:19504888:19504975:-@5:19504419:19504525:-	Bone marrow
LPIN1_11:86123969:86124094:-@11:86121767:86121871:-@11:86118091:86118220:-	Bone marrow
C3H1orf43_3:16300763:16300978:+@3:16301371:16301472:+@3:16305294:16305411:+	Bone marrow
SPTAN1_11:99129610:99129758:+@11:99130834:99130893:+@11:99132001:99132199:+	Bone marrow
MAT2A_11:49469198:49469310:-@11:49468967:49469110:-@11:49468572:49468790:-	Bone marrow
TPM3_3:16333707:16333782:+@3:16334337:16334412:+@3:16335042:16335104:+	Bone marrow
PSEN1_10:84672657:84672743:+@10:84675480:84675509:+@10:84675597:84675770:+	Bone marrow
AHSA1_10:88653883:88653971:+@10:88654824:88654952:+@10:88655407:88655508:+	Bone marrow
TMEM87A_10:37637261:37637423:-@10:37635914:37635974:-@10:37633336:37633421:-	Bone marrow
TPM1_10:47021768:47021893:-@10:47021442:47021567:-@10:47007629:47007762:-	Bone marrow
TPM1_10:47022644:47022757:-@10:47021768:47021893:-@10:47021442:47021567:-	Bone marrow
ERGIC2_5:80268719:80268816:+@5:80272029:80272191:+@5:80274883:80274965:+	Bone marrow
N4BP2L2_12:28537487:28537575:+@12:28537963:28538039:+@12:28540447:28540590:+	Bone marrow
ARHGEF7_12:85524040:85524129:+@12:85526636:85526812:+@12:85534213:85534312:+	Bone marrow
RAB6A_15:53184160:53184265:-@15:53183988:53184093:-@15:53182104:53182215:-	Bone marrow
ARL6IP1_25:16438960:16439093:-@25:16438383:16438502:-@25:16433450:16436154:-	Bone marrow
ATP5F1C_13:16096526:16096622:-@13:16094167:16094203:-@13:16093405:16093538:-	Bone marrow
IVNS1ABP_16:66291003:66291131:-@16:66290611:66290780:-@16:66290410:66290485:-	Bone marrow
RBM39_13:64927506:64927700:-@13:64924928:64924993:-@13:64924778:64924831:-	Bone marrow
HIRA_17:72652057:72652162:-@17:72651742:72651864:-@17:72651373:72651536:-	Bone marrow
MAF1_14:730634:730753:-@14:730334:730474:-@14:729733:730207:-	Bone marrow
ITM2C_2:118666034:118666439:+@2:118674506:118674646:+@2:118676526:118676714:+	Bone marrow
ERBIN_20:13564427:13564526:-@20:13560673:13560794:-@20:13558867:13559040:-	Bone marrow
ERP44_8:65090099:65090138:-@8:65084935:65085050:-@8:65061293:65061477:-	Bone marrow
CLSTN1_16:43747735:43748569:+@16:43759731:43759760:+@16:43760921:43761116:+	Bone marrow
CLSTN1_16:43776525:43776687:+@16:43779761:43779817:+@16:43781126:43781283:+	Bone marrow
VPS13B_14:64820735:64820801:-@14:64820025:64820166:-@14:64816522:64816930:-	Bone marrow
LSM14A_18:44643524:44643646:+@18:44648129:44648305:+@18:44648581:44648646:+	Bone marrow
PANK3_20:316220:316473:-@20:314074:314250:-@20:312987:313110:-	Bone marrow
ZFAND6_21:26043872:26044136:+@21:26089356:26089526:+@21:26090745:26090853:+	Bone marrow
HECTD1_21:41710893:41710947:-@21:41710478:41710660:-@21:41709878:41710085:-	Bone marrow
OS9_5:55747255:55747444:-@5:55746187:55746351:-@5:55745915:55746027:-	Bone marrow
PLIN2_8:25123639:25123773:+@8:25125023:25125313:+@8:25130778:25131177:+	Mammary gland
TAX1BP1_4:68407113:68407181:-@4:68401655:68401740:-@4:68400210:68400378:-	Mammary gland
ACACA_19:13567499:13567617:-@19:13556741:13556764:-@19:13553948:13554091:-	Mammary gland
ARHGEF7_12:85524040:85524129:+@12:85526636:85526812:+@12:85534213:85534312:+	Mammary gland
CLSTN1_16:43776525:43776687:+@16:43779761:43779817:+@16:43781126:43781283:+	Mammary gland
VPS13B_14:64820735:64820801:-@14:64820025:64820166:-@14:64816522:64816930:-	Mammary gland
RPS24_28:33727929:33728039:+@28:33730240:33730261:+@28:33730615:33730702:+	Pancreas
PICALM_29:9598761:9598860:+@29:9602032:9602055:+@29:9603407:9603466:+	Pancreas
SLMAP_22:43326515:43326649:-@22:43324313:43324402:-@22:43322856:43322948:-	Pancreas
SLMAP_22:43344185:43344244:-@22:43338451:43338573:-@22:43337358:43337432:-	Pancreas
SPAG9_19:35784820:35784933:+@19:35786785:35786823:+@19:35787717:35787893:+	Pancreas
HNRNPK_8:77229524:77229651:-@8:77227550:77227628:-@8:77227358:77227442:-	Pancreas
TBC1D23_1:44600853:44600992:+@1:44602295:44602339:+@1:44605259:44605347:+	Pancreas
HNRNPA2B1_4:69735159:69735273:+@4:69737994:69738029:+@4:69738127:69738237:+	Pancreas
PCBP2_5:26549744:26549816:-@5:26549218:26549256:-@5:26548219:26548274:-	Pancreas
MINDY3_13:30381467:30381640:-@13:30378135:30378186:-@13:30377148:30377262:-	Pancreas
APP_1:10400541:10400743:+@1:10421280:10421336:+@1:10434729:10434862:+	Pancreas
APP_1:10418538:10418705:+@1:10421280:10421336:+@1:10434729:10434862:+	Pancreas
APP_1:10512127:10512348:+@1:10520949:10521002:+@1:10527698:10527798:+	Pancreas
MFF_2:115497930:115498018:+@2:115505419:115505577:+@2:115510758:115510817:+	Pancreas
TAX1BP1_4:68407113:68407181:-@4:68401655:68401740:-@4:68400210:68400378:-	Pancreas
TMEM59_3:92177777:92177965:+@3:92181851:92181883:+@3:92182896:92183001:+	Pancreas
ZNF207_19:17795379:17795454:-@19:17794819:17794866:-@19:17793646:17793716:-	Pancreas
MACF1_3:106686463:106686580:-@3:106683310:106683372:-@3:106682415:106682656:-	Pancreas
C3H1orf43_3:16305620:16305673:+@3:16306336:16306502:+@3:16308242:16308335:+	Pancreas
SPTAN1_11:99141218:99141380:+@11:99141776:99141790:+@11:99143395:99143526:+	Pancreas
TPM3_3:16332964:16333034:+@3:16333707:16333782:+@3:16334337:16334412:+	Pancreas
TPM3_3:16333707:16333782:+@3:16334337:16334412:+@3:16335042:16335104:+	Pancreas
ZNF638_11:13246694:13246782:-@11:13232625:13234140:-@11:13228145:13228206:-	Pancreas
GOLM2_10:102840231:102840401:+@10:102852095:102852262:+@10:102859161:102859231:+	Pancreas
TPM1_10:47003993:47004068:-@10:47003470:47003545:-@10:47002936:47002998:-	Pancreas
GPBP1_20:22034455:22034521:-@20:22033350:22033409:-@20:22026311:22026495:-	Pancreas
EIF4G2_15:41876280:41876440:+@15:41876832:41876945:+@15:41877536:41877661:+	Pancreas
ATP5F1C_13:16096526:16096622:-@13:16094167:16094203:-@13:16093405:16093538:-	Pancreas
MAF1_14:730634:730753:-@14:730334:730474:-@14:729733:730207:-	Pancreas
CLSTN1_16:43747735:43748569:+@16:43759731:43759760:+@16:43760921:43761116:+	Pancreas
CLSTN1_16:43776525:43776687:+@16:43779761:43779817:+@16:43781126:43781283:+	Pancreas
VPS13B_14:64820735:64820801:-@14:64820025:64820166:-@14:64816522:64816930:-	Pancreas
OS9_5:55747255:55747444:-@5:55746187:55746351:-@5:55745915:55746027:-	Pancreas
RPS24_28:33727929:33728039:+@28:33730240:33730261:+@28:33730615:33730702:+	Heart
PICALM_29:9585847:9585950:+@29:9590939:9591088:+@29:9596587:9596694:+	Heart
APLP2_29:36317099:36317251:+@29:36318628:36318663:+@29:36321195:36321280:+	Heart
AP2M1_1:82974165:82974247:-@1:82973745:82973750:-@1:82973418:82973553:-	Heart
OSBPL8_5:5936972:5937080:-@5:5919194:5919230:-@5:5910406:5910543:-	Heart
PSAP_28:27973674:27973730:-@28:27971298:27971306:-@28:27969406:27969537:-	Heart
KANSL2_5:31101465:31101643:+@5:31102129:31102243:+@5:31105384:31105547:+	Heart
CLTB_7:37864616:37864727:-@7:37862869:37862922:-@7:37857326:37859576:-	Heart
JTB_3:16461551:16462073:+@3:16462230:16462267:+@3:16462471:16462553:+	Heart
CCT8_1:7124334:7124453:+@1:7127310:7127414:+@1:7127725:7127950:+	Heart
APP_1:10400541:10400743:+@1:10418538:10418705:+@1:10434729:10434862:+	Heart
APP_1:10400541:10400743:+@1:10421280:10421336:+@1:10434729:10434862:+	Heart
APP_1:10418538:10418705:+@1:10421280:10421336:+@1:10434729:10434862:+	Heart
APP_1:10512127:10512348:+@1:10520949:10521002:+@1:10527698:10527798:+	Heart
SETX_11:102424985:102425101:-@11:102421847:102421962:-@11:102417518:102417701:-	Heart
ZNF207_19:17791870:17792027:-@19:17790645:17790737:-@19:17789412:17789654:-	Heart
ZNF207_19:17795379:17795454:-@19:17794819:17794866:-@19:17793646:17793716:-	Heart
SPTAN1_11:99141218:99141380:+@11:99141776:99141790:+@11:99143395:99143526:+	Heart
SPTAN1_11:99154389:99154501:+@11:99154834:99154851:+@11:99157237:99157291:+	Heart
TPM3_3:16335278:16335347:+@3:16336311:16336389:+@3:16344686:16346043:+	Heart
TPM1_10:47003993:47004068:-@10:47003470:47003545:-@10:47002936:47002998:-	Heart
TPM1_10:47004327:47004397:-@10:47003993:47004068:-@10:47003470:47003545:-	Heart
ARHGEF7_12:85524040:85524129:+@12:85526636:85526812:+@12:85534213:85534312:+	Heart
EIF4G2_15:41876280:41876440:+@15:41876832:41876945:+@15:41877536:41877661:+	Heart
ATP5F1C_13:16096526:16096622:-@13:16094167:16094203:-@13:16093405:16093538:-	Heart
CLSTN1_16:43747735:43748569:+@16:43759731:43759760:+@16:43760921:43761116:+	Heart
CLSTN1_16:43776525:43776687:+@16:43779761:43779817:+@16:43781126:43781283:+	Heart
VPS13B_14:64820735:64820801:-@14:64820025:64820166:-@14:64816522:64816930:-	Heart
HECTD1_21:41710893:41710947:-@21:41710478:41710660:-@21:41709878:41710085:-	Heart
HNRNPK_8:77229524:77229651:-@8:77227550:77227628:-@8:77227358:77227442:-	Eyeball
AP2M1_1:82974165:82974247:-@1:82973745:82973750:-@1:82973418:82973553:-	Eyeball
GLUL_16:63478505:63478788:-@16:63477328:63477444:-@16:63475647:63475825:-	Eyeball
PSAP_28:27973674:27973730:-@28:27971298:27971306:-@28:27969406:27969537:-	Eyeball
KANSL2_5:31101465:31101643:+@5:31102129:31102243:+@5:31105384:31105547:+	Eyeball
HNRNPA2B1_4:69735159:69735273:+@4:69737994:69738029:+@4:69738127:69738237:+	Eyeball
FLOT1_23:28287482:28287557:+@23:28287645:28287735:+@23:28287956:28288099:+	Eyeball
HNRNPDL_6:97212582:97212673:-@6:97212106:97212210:-@6:97209613:97211419:-	Eyeball
TCEAL8_X:52052105:52052182:+@X:52052577:52052648:+@X:52053276:52053716:+	Eyeball
DCAF8_3:9433156:9433230:+@3:9435643:9436298:+@3:9437262:9437402:+	Eyeball
APP_1:10400541:10400743:+@1:10418538:10418705:+@1:10434729:10434862:+	Eyeball
APP_1:10400541:10400743:+@1:10421280:10421336:+@1:10434729:10434862:+	Eyeball
APP_1:10418538:10418705:+@1:10421280:10421336:+@1:10434729:10434862:+	Eyeball
APP_1:10512127:10512348:+@1:10520949:10521002:+@1:10527698:10527798:+	Eyeball
CD47_1:52718247:52718278:-@1:52716027:52716059:-@1:52713964:52714107:-	Eyeball
TAX1BP1_4:68407113:68407181:-@4:68401655:68401740:-@4:68400210:68400378:-	Eyeball
TMEM59_3:92177777:92177965:+@3:92181851:92181883:+@3:92182896:92183001:+	Eyeball
ZNF207_19:17795379:17795454:-@19:17794819:17794866:-@19:17793646:17793716:-	Eyeball
MACF1_3:106686463:106686580:-@3:106683310:106683372:-@3:106682415:106682656:-	Eyeball
G3BP2_6:90479462:90479642:-@6:90478383:90478481:-@6:90473917:90474019:-	Eyeball
PSMB10_18:35418822:35418880:-@18:35418043:35418194:-@18:35417757:35417918:-	Eyeball
NA_25:583910:584003:-@25:583618:583777:-@25:583293:583445:-	Eyeball
LPIN1_11:86123969:86124094:-@11:86121767:86121871:-@11:86118091:86118220:-	Eyeball
C3H1orf43_3:16300763:16300978:+@3:16301371:16301472:+@3:16305294:16305411:+	Eyeball
GOLGA2_11:98876386:98876445:-@11:98876115:98876195:-@11:98875287:98875325:-	Eyeball
TPM3_3:16332964:16333034:+@3:16333707:16333782:+@3:16334337:16334412:+	Eyeball
PSEN1_10:84672657:84672743:+@10:84675480:84675509:+@10:84675597:84675770:+	Eyeball
TPM1_10:47003993:47004068:-@10:47003470:47003545:-@10:47002936:47002998:-	Eyeball
TPM1_10:47004327:47004397:-@10:47003993:47004068:-@10:47003470:47003545:-	Eyeball
TPM1_10:47021768:47021893:-@10:47021442:47021567:-@10:47007629:47007762:-	Eyeball
RBM39_13:64927506:64927700:-@13:64924928:64924993:-@13:64924778:64924831:-	Eyeball
LSM14A_18:44643524:44643646:+@18:44648129:44648305:+@18:44648581:44648646:+	Eyeball
OS9_5:55747255:55747444:-@5:55746187:55746351:-@5:55745915:55746027:-	Eyeball
RPS24_28:33727929:33728039:+@28:33730240:33730261:+@28:33730615:33730702:+	Large intestine
APLP2_29:36317099:36317251:+@29:36318628:36318663:+@29:36321195:36321280:+	Large intestine
OSBPL8_5:5936972:5937080:-@5:5919194:5919230:-@5:5910406:5910543:-	Large intestine
PSAP_28:27973674:27973730:-@28:27971298:27971306:-@28:27969406:27969537:-	Large intestine
APP_1:10400541:10400743:+@1:10418538:10418705:+@1:10434729:10434862:+	Large intestine
TMEM59_3:92177777:92177965:+@3:92181851:92181883:+@3:92182896:92183001:+	Large intestine
MYL6_5:57163110:57163187:-@5:57162761:57162805:-@5:57161869:57162057:-	Large intestine
LPIN1_11:86123969:86124094:-@11:86121767:86121871:-@11:86118091:86118220:-	Large intestine
ARHGEF7_12:85524040:85524129:+@12:85526636:85526812:+@12:85534213:85534312:+	Large intestine
ATP5F1C_13:16096526:16096622:-@13:16094167:16094203:-@13:16093405:16093538:-	Large intestine
RBM39_13:64927506:64927700:-@13:64924928:64924993:-@13:64924778:64924831:-	Large intestine
CLSTN1_16:43776525:43776687:+@16:43779761:43779817:+@16:43781126:43781283:+	Large intestine
VPS13B_14:64820735:64820801:-@14:64820025:64820166:-@14:64816522:64816930:-	Large intestine
VDAC3_27:37238465:37238514:+@27:37239479:37239481:+@27:37241148:37241300:+	Gallbladder
PICALM_29:9585847:9585950:+@29:9590939:9591088:+@29:9596587:9596694:+	Gallbladder
APLP2_29:36317099:36317251:+@29:36318628:36318663:+@29:36321195:36321280:+	Gallbladder
AP2M1_1:82974165:82974247:-@1:82973745:82973750:-@1:82973418:82973553:-	Gallbladder
OSBPL8_5:5936972:5937080:-@5:5919194:5919230:-@5:5910406:5910543:-	Gallbladder
CLTB_7:37864616:37864727:-@7:37862869:37862922:-@7:37857326:37859576:-	Gallbladder
APP_1:10400541:10400743:+@1:10418538:10418705:+@1:10434729:10434862:+	Gallbladder
CD47_1:52718247:52718278:-@1:52716027:52716059:-@1:52713964:52714107:-	Gallbladder
CD47_1:52718247:52718278:-@1:52716650:52716674:-@1:52713864:52714107:-	Gallbladder
SPTAN1_11:99154389:99154501:+@11:99154834:99154851:+@11:99157237:99157291:+	Gallbladder
TPM3_3:16332964:16333034:+@3:16333707:16333782:+@3:16334337:16334412:+	Gallbladder
TPM3_3:16333707:16333782:+@3:16334337:16334412:+@3:16335042:16335104:+	Gallbladder
TPM1_10:47004327:47004397:-@10:47003993:47004068:-@10:47003470:47003545:-	Gallbladder
TPM1_10:47021768:47021893:-@10:47021442:47021567:-@10:47007629:47007762:-	Gallbladder
ARHGEF7_12:85524040:85524129:+@12:85526636:85526812:+@12:85534213:85534312:+	Gallbladder
VDAC3_27:37238465:37238514:+@27:37239479:37239481:+@27:37241148:37241300:+	Lung
PICALM_29:9585847:9585950:+@29:9590939:9591088:+@29:9596587:9596694:+	Lung
APLP2_29:36304816:36305036:+@29:36306071:36306238:+@29:36309129:36309259:+	Lung
APLP2_29:36317099:36317251:+@29:36318628:36318663:+@29:36321195:36321280:+	Lung
SLMAP_22:43326515:43326649:-@22:43324313:43324402:-@22:43322856:43322948:-	Lung
AP2M1_1:82974165:82974247:-@1:82973745:82973750:-@1:82973418:82973553:-	Lung
OSBPL8_5:5936972:5937080:-@5:5919194:5919230:-@5:5910406:5910543:-	Lung
PSAP_28:27973674:27973730:-@28:27971298:27971306:-@28:27969406:27969537:-	Lung
DCTN2_5:55934349:55934417:+@5:55939966:55939971:+@5:55942285:55942381:+	Lung
KANSL2_5:31101465:31101643:+@5:31102129:31102243:+@5:31105384:31105547:+	Lung
CLTB_7:37864616:37864727:-@7:37862869:37862922:-@7:37857326:37859576:-	Lung
APP_1:10400541:10400743:+@1:10418538:10418705:+@1:10434729:10434862:+	Lung
APP_1:10400541:10400743:+@1:10421280:10421336:+@1:10434729:10434862:+	Lung
APP_1:10418538:10418705:+@1:10421280:10421336:+@1:10434729:10434862:+	Lung
CD47_1:52718247:52718278:-@1:52716027:52716059:-@1:52713964:52714107:-	Lung
MFF_2:115497930:115498018:+@2:115505419:115505577:+@2:115510758:115510817:+	Lung
ZNF207_19:17791870:17792027:-@19:17790645:17790737:-@19:17789412:17789654:-	Lung
PAM_7:102015317:102015388:+@7:102030621:102030941:+@7:102038910:102039039:+	Lung
MACF1_3:106686463:106686580:-@3:106683310:106683372:-@3:106682415:106682656:-	Lung
G3BP2_6:90479462:90479642:-@6:90478383:90478481:-@6:90473917:90474019:-	Lung
PSMB10_18:35418822:35418880:-@18:35418043:35418194:-@18:35417757:35417918:-	Lung
LPIN1_11:86123969:86124094:-@11:86121767:86121871:-@11:86118091:86118220:-	Lung
SPTAN1_11:99129610:99129758:+@11:99130834:99130893:+@11:99132001:99132199:+	Lung
SPTAN1_11:99141218:99141380:+@11:99141776:99141790:+@11:99143395:99143526:+	Lung
TPM3_3:16332964:16333034:+@3:16333707:16333782:+@3:16334337:16334412:+	Lung
TPM3_3:16333707:16333782:+@3:16334337:16334412:+@3:16335042:16335104:+	Lung
GOLM2_10:102840231:102840401:+@10:102852095:102852262:+@10:102859161:102859231:+	Lung
TPM1_10:47003993:47004068:-@10:47003470:47003545:-@10:47002936:47002998:-	Lung
TPM1_10:47004327:47004397:-@10:47003993:47004068:-@10:47003470:47003545:-	Lung
HSPH1_12:29810130:29810338:+@12:29812004:29812135:+@12:29814499:29814636:+	Lung
ARHGEF7_12:85524040:85524129:+@12:85526636:85526812:+@12:85534213:85534312:+	Lung
CLSTN1_16:43747735:43748569:+@16:43759731:43759760:+@16:43760921:43761116:+	Lung
VPS13B_14:64820735:64820801:-@14:64820025:64820166:-@14:64816522:64816930:-	Lung
VDAC3_27:37238465:37238514:+@27:37239479:37239481:+@27:37241148:37241300:+	Urinary
RPS24_28:33727929:33728039:+@28:33730240:33730261:+@28:33730615:33730702:+	Urinary
PICALM_29:9585847:9585950:+@29:9590939:9591088:+@29:9596587:9596694:+	Urinary
PICALM_29:9598761:9598860:+@29:9602032:9602055:+@29:9603407:9603466:+	Urinary
APLP2_29:36304816:36305036:+@29:36306071:36306238:+@29:36309129:36309259:+	Urinary
APLP2_29:36317099:36317251:+@29:36318628:36318663:+@29:36321195:36321280:+	Urinary
SLMAP_22:43326515:43326649:-@22:43324313:43324402:-@22:43322856:43322948:-	Urinary
SLMAP_22:43344185:43344244:-@22:43338451:43338573:-@22:43337358:43337432:-	Urinary
SPAG9_19:35784820:35784933:+@19:35786785:35786823:+@19:35787717:35787893:+	Urinary
DCTN4_7:62094509:62094616:-@7:62093312:62093332:-@7:62092847:62092920:-	Urinary
AP2M1_1:82974165:82974247:-@1:82973745:82973750:-@1:82973418:82973553:-	Urinary
RBX1_5:112170968:112171038:+@5:112173992:112174077:+@5:112176057:112176251:+	Urinary
OSBPL8_5:5936972:5937080:-@5:5919194:5919230:-@5:5910406:5910543:-	Urinary
PCBP2_5:26549744:26549816:-@5:26549218:26549256:-@5:26548219:26548274:-	Urinary
CLTB_7:37864616:37864727:-@7:37862869:37862922:-@7:37857326:37859576:-	Urinary
APP_1:10400541:10400743:+@1:10418538:10418705:+@1:10434729:10434862:+	Urinary
APP_1:10400541:10400743:+@1:10421280:10421336:+@1:10434729:10434862:+	Urinary
APP_1:10512127:10512348:+@1:10520949:10521002:+@1:10527698:10527798:+	Urinary
CD47_1:52718247:52718278:-@1:52716027:52716059:-@1:52713964:52714107:-	Urinary
CD47_1:52718247:52718278:-@1:52716650:52716674:-@1:52713864:52714107:-	Urinary
DYNC1I2_2:24805270:24805360:-@2:24799844:24799903:-@2:24797321:24797436:-	Urinary
PAM_7:102015317:102015388:+@7:102030621:102030941:+@7:102038910:102039039:+	Urinary
MYL6_5:57163110:57163187:-@5:57162761:57162805:-@5:57161869:57162057:-	Urinary
LPIN1_11:86123969:86124094:-@11:86121767:86121871:-@11:86118091:86118220:-	Urinary
SPTAN1_11:99154389:99154501:+@11:99154834:99154851:+@11:99157237:99157291:+	Urinary
FLNA_X:37406558:37406747:-@X:37406378:37406401:-@X:37403915:37404162:-	Urinary
TPM3_3:16333707:16333782:+@3:16334337:16334412:+@3:16335042:16335104:+	Urinary
TPM1_10:47003993:47004068:-@10:47003470:47003545:-@10:47002936:47002998:-	Urinary
TPM1_10:47004327:47004397:-@10:47003993:47004068:-@10:47003470:47003545:-	Urinary
TPM1_10:47021768:47021893:-@10:47021442:47021567:-@10:47007629:47007762:-	Urinary
TPM1_10:47022644:47022757:-@10:47021768:47021893:-@10:47021442:47021567:-	Urinary
ZDHHC20_12:35576466:35576581:+@12:35577833:35577910:+@12:35579417:35582364:+	Urinary
ARHGEF7_12:85524040:85524129:+@12:85526636:85526812:+@12:85534213:85534312:+	Urinary
RAB6A_15:53184160:53184265:-@15:53183988:53184093:-@15:53182104:53182215:-	Urinary
RAB6A_15:53185657:53185710:-@15:53184160:53184265:-@15:53183988:53184093:-	Urinary
NCKAP1_2:13531280:13531387:+@2:13544875:13544892:+@2:13545925:13546035:+	Urinary
WAC_13:36095376:36095488:-@13:36090772:36091080:-@13:36080056:36080301:-	Urinary
VPS13B_14:64820735:64820801:-@14:64820025:64820166:-@14:64816522:64816930:-	Urinary
VDAC3_27:37238465:37238514:+@27:37239479:37239481:+@27:37241148:37241300:+	Reproductive
RPS24_28:33727929:33728039:+@28:33730240:33730261:+@28:33730615:33730702:+	Reproductive
PICALM_29:9585847:9585950:+@29:9590939:9591088:+@29:9596587:9596694:+	Reproductive
PICALM_29:9598761:9598860:+@29:9602032:9602055:+@29:9603407:9603466:+	Reproductive
APLP2_29:36317099:36317251:+@29:36318628:36318663:+@29:36321195:36321280:+	Reproductive
SLMAP_22:43326515:43326649:-@22:43324313:43324402:-@22:43322856:43322948:-	Reproductive
SLMAP_22:43344185:43344244:-@22:43338451:43338573:-@22:43337358:43337432:-	Reproductive
SPAG9_19:35784820:35784933:+@19:35786785:35786823:+@19:35787717:35787893:+	Reproductive
DCTN4_7:62094509:62094616:-@7:62093312:62093332:-@7:62092847:62092920:-	Reproductive
AP2M1_1:82974165:82974247:-@1:82973745:82973750:-@1:82973418:82973553:-	Reproductive
OSBPL8_5:5936972:5937080:-@5:5919194:5919230:-@5:5910406:5910543:-	Reproductive
IDH3B_13:52518342:52518402:+@13:52519001:52519198:+@13:52519294:52519425:+	Reproductive
DCTN2_5:55934349:55934417:+@5:55939966:55939971:+@5:55942285:55942381:+	Reproductive
PCBP2_5:26549744:26549816:-@5:26549218:26549256:-@5:26548219:26548274:-	Reproductive
CLTB_7:37864616:37864727:-@7:37862869:37862922:-@7:37857326:37859576:-	Reproductive
APP_1:10400541:10400743:+@1:10418538:10418705:+@1:10434729:10434862:+	Reproductive
APP_1:10400541:10400743:+@1:10421280:10421336:+@1:10434729:10434862:+	Reproductive
APP_1:10512127:10512348:+@1:10520949:10521002:+@1:10527698:10527798:+	Reproductive
CD47_1:52718247:52718278:-@1:52716027:52716059:-@1:52713964:52714107:-	Reproductive
CD47_1:52718247:52718278:-@1:52716650:52716674:-@1:52713864:52714107:-	Reproductive
ZNF207_19:17791870:17792027:-@19:17790645:17790737:-@19:17789412:17789654:-	Reproductive
DYNC1I2_2:24805270:24805360:-@2:24799844:24799903:-@2:24797321:24797436:-	Reproductive
PSMB10_18:35418822:35418880:-@18:35418043:35418194:-@18:35417757:35417918:-	Reproductive
LPIN1_11:86123969:86124094:-@11:86121767:86121871:-@11:86118091:86118220:-	Reproductive
GOLGA2_11:98876386:98876445:-@11:98876115:98876195:-@11:98875287:98875325:-	Reproductive
SPTAN1_11:99129610:99129758:+@11:99130834:99130893:+@11:99132001:99132199:+	Reproductive
SPTAN1_11:99154389:99154501:+@11:99154834:99154851:+@11:99157237:99157291:+	Reproductive
TPM3_3:16332964:16333034:+@3:16333707:16333782:+@3:16334337:16334412:+	Reproductive
TPM3_3:16333707:16333782:+@3:16334337:16334412:+@3:16335042:16335104:+	Reproductive
GOLM2_10:102840231:102840401:+@10:102852095:102852262:+@10:102859161:102859231:+	Reproductive
TPM1_10:47022644:47022757:-@10:47021768:47021893:-@10:47021442:47021567:-	Reproductive
ZDHHC20_12:35576466:35576581:+@12:35577833:35577910:+@12:35579417:35582364:+	Reproductive
ARHGEF7_12:85524040:85524129:+@12:85526636:85526812:+@12:85534213:85534312:+	Reproductive
RAB6A_15:53184160:53184265:-@15:53183988:53184093:-@15:53182104:53182215:-	Reproductive
RAB6A_15:53185657:53185710:-@15:53184160:53184265:-@15:53183988:53184093:-	Reproductive
RPN2_13:66192947:66193076:+@13:66194582:66194629:+@13:66197426:66197742:+	Reproductive
MAF1_14:730634:730753:-@14:730334:730474:-@14:729733:730207:-	Reproductive
CLSTN1_16:43747735:43748569:+@16:43759731:43759760:+@16:43760921:43761116:+	Reproductive
NCKAP1_2:13531280:13531387:+@2:13544875:13544892:+@2:13545925:13546035:+	Reproductive
OS9_5:55747255:55747444:-@5:55746187:55746351:-@5:55745915:55746027:-	Reproductive
RPS24_28:33727929:33728039:+@28:33730240:33730261:+@28:33730615:33730702:+	Tongue
APLP2_29:36317099:36317251:+@29:36318628:36318663:+@29:36321195:36321280:+	Tongue
SLMAP_22:43326515:43326649:-@22:43324313:43324402:-@22:43322856:43322948:-	Tongue
DCTN4_7:62094509:62094616:-@7:62093312:62093332:-@7:62092847:62092920:-	Tongue
AP2M1_1:82974165:82974247:-@1:82973745:82973750:-@1:82973418:82973553:-	Tongue
OSBPL8_5:5936972:5937080:-@5:5919194:5919230:-@5:5910406:5910543:-	Tongue
PSAP_28:27973674:27973730:-@28:27971298:27971306:-@28:27969406:27969537:-	Tongue
DCTN2_5:55934349:55934417:+@5:55939966:55939971:+@5:55942285:55942381:+	Tongue
CLTB_7:37864616:37864727:-@7:37862869:37862922:-@7:37857326:37859576:-	Tongue
HNRNPDL_6:97212582:97212673:-@6:97212106:97212210:-@6:97209613:97211419:-	Tongue
APP_1:10400541:10400743:+@1:10418538:10418705:+@1:10434729:10434862:+	Tongue
APP_1:10400541:10400743:+@1:10421280:10421336:+@1:10434729:10434862:+	Tongue
CD47_1:52718247:52718278:-@1:52716027:52716059:-@1:52713964:52714107:-	Tongue
MFF_2:115497930:115498018:+@2:115505419:115505577:+@2:115510758:115510817:+	Tongue
ZNF207_19:17791870:17792027:-@19:17790645:17790737:-@19:17789412:17789654:-	Tongue
ZNF207_19:17795379:17795454:-@19:17794819:17794866:-@19:17793646:17793716:-	Tongue
DYNC1I2_2:24805270:24805360:-@2:24799844:24799903:-@2:24797321:24797436:-	Tongue
MACF1_3:106686463:106686580:-@3:106683310:106683372:-@3:106682415:106682656:-	Tongue
ACACA_19:13567499:13567617:-@19:13556741:13556764:-@19:13553948:13554091:-	Tongue
G3BP2_6:90479462:90479642:-@6:90478383:90478481:-@6:90473917:90474019:-	Tongue
MYL6_5:57163110:57163187:-@5:57162761:57162805:-@5:57161869:57162057:-	Tongue
LPIN1_11:86123969:86124094:-@11:86121767:86121871:-@11:86118091:86118220:-	Tongue
SPTAN1_11:99141218:99141380:+@11:99141776:99141790:+@11:99143395:99143526:+	Tongue
TPM1_10:47003993:47004068:-@10:47003470:47003545:-@10:47002936:47002998:-	Tongue
ZDHHC20_12:35576466:35576581:+@12:35577833:35577910:+@12:35579417:35582364:+	Tongue
ARHGEF7_12:85524040:85524129:+@12:85526636:85526812:+@12:85534213:85534312:+	Tongue
EIF4G2_15:41876280:41876440:+@15:41876832:41876945:+@15:41877536:41877661:+	Tongue
CLSTN1_16:43747735:43748569:+@16:43759731:43759760:+@16:43760921:43761116:+	Tongue
CLSTN1_16:43776525:43776687:+@16:43779761:43779817:+@16:43781126:43781283:+	Tongue
NCKAP1_2:13531280:13531387:+@2:13544875:13544892:+@2:13545925:13546035:+	Tongue
VPS13B_14:64820735:64820801:-@14:64820025:64820166:-@14:64816522:64816930:-	Tongue
PICALM_29:9585847:9585950:+@29:9590939:9591088:+@29:9596587:9596694:+	Adrenal gland
SLMAP_22:43326515:43326649:-@22:43324313:43324402:-@22:43322856:43322948:-	Adrenal gland
PSAP_28:27973674:27973730:-@28:27971298:27971306:-@28:27969406:27969537:-	Adrenal gland
CD47_1:52718247:52718278:-@1:52716650:52716674:-@1:52713864:52714107:-	Adrenal gland
ADD3_26:30707140:30707263:+@26:30708938:30709033:+@26:30709658:30711953:+	Adrenal gland
SPTAN1_11:99129610:99129758:+@11:99130834:99130893:+@11:99132001:99132199:+	Adrenal gland
SPTAN1_11:99141218:99141380:+@11:99141776:99141790:+@11:99143395:99143526:+	Adrenal gland
TPM3_3:16332964:16333034:+@3:16333707:16333782:+@3:16334337:16334412:+	Adrenal gland
TPM3_3:16333707:16333782:+@3:16334337:16334412:+@3:16335042:16335104:+	Adrenal gland
VPS13B_14:64820735:64820801:-@14:64820025:64820166:-@14:64816522:64816930:-	Adrenal gland
VDAC3_27:37238465:37238514:+@27:37239479:37239481:+@27:37241148:37241300:+	Liver
PICALM_29:9598761:9598860:+@29:9602032:9602055:+@29:9603407:9603466:+	Liver
SLMAP_22:43326515:43326649:-@22:43324313:43324402:-@22:43322856:43322948:-	Liver
OSBPL8_5:5936972:5937080:-@5:5919194:5919230:-@5:5910406:5910543:-	Liver
PSAP_28:27973674:27973730:-@28:27971298:27971306:-@28:27969406:27969537:-	Liver
CLTB_7:37864616:37864727:-@7:37862869:37862922:-@7:37857326:37859576:-	Liver
HNRNPDL_6:97212582:97212673:-@6:97212106:97212210:-@6:97209613:97211419:-	Liver
APP_1:10400541:10400743:+@1:10418538:10418705:+@1:10434729:10434862:+	Liver
APP_1:10400541:10400743:+@1:10421280:10421336:+@1:10434729:10434862:+	Liver
CD47_1:52718247:52718278:-@1:52716027:52716059:-@1:52713964:52714107:-	Liver
ZNF207_19:17791870:17792027:-@19:17790645:17790737:-@19:17789412:17789654:-	Liver
ACACA_19:13567499:13567617:-@19:13556741:13556764:-@19:13553948:13554091:-	Liver
PSMB10_18:35418822:35418880:-@18:35418043:35418194:-@18:35417757:35417918:-	Liver
MYL6_5:57163110:57163187:-@5:57162761:57162805:-@5:57161869:57162057:-	Liver
SPTAN1_11:99129610:99129758:+@11:99130834:99130893:+@11:99132001:99132199:+	Liver
SPTAN1_11:99134652:99134687:+@11:99136759:99136806:+@11:99137530:99137621:+	Liver
SPTAN1_11:99141218:99141380:+@11:99141776:99141790:+@11:99143395:99143526:+	Liver
TPM3_3:16332964:16333034:+@3:16333707:16333782:+@3:16334337:16334412:+	Liver
TPM3_3:16333707:16333782:+@3:16334337:16334412:+@3:16335042:16335104:+	Liver
ZNF638_11:13246694:13246782:-@11:13232625:13234140:-@11:13228145:13228206:-	Liver
TPM1_10:47003993:47004068:-@10:47003470:47003545:-@10:47002936:47002998:-	Liver
TPM1_10:47004327:47004397:-@10:47003993:47004068:-@10:47003470:47003545:-	Liver
TPM1_10:47022644:47022757:-@10:47021768:47021893:-@10:47021442:47021567:-	Liver
ATP5F1C_13:16096526:16096622:-@13:16094167:16094203:-@13:16093405:16093538:-	Liver
CLSTN1_16:43776525:43776687:+@16:43779761:43779817:+@16:43781126:43781283:+	Liver
VPS13B_14:64820735:64820801:-@14:64820025:64820166:-@14:64816522:64816930:-	Liver
OS9_5:55747255:55747444:-@5:55746187:55746351:-@5:55745915:55746027:-	Liver
RPS24_28:33727929:33728039:+@28:33730240:33730261:+@28:33730615:33730702:+	Forestomach
APLP2_29:36304816:36305036:+@29:36306071:36306238:+@29:36309129:36309259:+	Forestomach
APLP2_29:36317099:36317251:+@29:36318628:36318663:+@29:36321195:36321280:+	Forestomach
AP2M1_1:82974165:82974247:-@1:82973745:82973750:-@1:82973418:82973553:-	Forestomach
OSBPL8_5:5936972:5937080:-@5:5919194:5919230:-@5:5910406:5910543:-	Forestomach
PSAP_28:27973674:27973730:-@28:27971298:27971306:-@28:27969406:27969537:-	Forestomach
APP_1:10400541:10400743:+@1:10418538:10418705:+@1:10434729:10434862:+	Forestomach
APP_1:10512127:10512348:+@1:10520949:10521002:+@1:10527698:10527798:+	Forestomach
MYL6_5:57163110:57163187:-@5:57162761:57162805:-@5:57161869:57162057:-	Forestomach
LPIN1_11:86123969:86124094:-@11:86121767:86121871:-@11:86118091:86118220:-	Forestomach
TPM1_10:47004327:47004397:-@10:47003993:47004068:-@10:47003470:47003545:-	Forestomach
ARHGEF7_12:85524040:85524129:+@12:85526636:85526812:+@12:85534213:85534312:+	Forestomach
CLSTN1_16:43776525:43776687:+@16:43779761:43779817:+@16:43781126:43781283:+	Forestomach
VPS13B_14:64820735:64820801:-@14:64820025:64820166:-@14:64816522:64816930:-	Forestomach
PICALM_29:9598761:9598860:+@29:9602032:9602055:+@29:9603407:9603466:+	Thyroid gland
DCTN4_7:62094509:62094616:-@7:62093312:62093332:-@7:62092847:62092920:-	Thyroid gland
HNRNPK_8:77229524:77229651:-@8:77227550:77227628:-@8:77227358:77227442:-	Thyroid gland
OSBPL8_5:5936972:5937080:-@5:5919194:5919230:-@5:5910406:5910543:-	Thyroid gland
SLC25A3_5:62747870:62747994:+@5:62748151:62748272:+@5:62749519:62749698:+	Thyroid gland
MINDY3_13:30381467:30381640:-@13:30378135:30378186:-@13:30377148:30377262:-	Thyroid gland
CLTB_7:37864616:37864727:-@7:37862869:37862922:-@7:37857326:37859576:-	Thyroid gland
ASB11_X:128192571:128192678:+@X:128195369:128195519:+@X:128198961:128199095:+	Thyroid gland
APP_1:10400541:10400743:+@1:10418538:10418705:+@1:10434729:10434862:+	Thyroid gland
APP_1:10400541:10400743:+@1:10421280:10421336:+@1:10434729:10434862:+	Thyroid gland
APP_1:10418538:10418705:+@1:10421280:10421336:+@1:10434729:10434862:+	Thyroid gland
APP_1:10512127:10512348:+@1:10520949:10521002:+@1:10527698:10527798:+	Thyroid gland
CD47_1:52718247:52718278:-@1:52716027:52716059:-@1:52713964:52714107:-	Thyroid gland
SLC35A5_1:57349778:57349876:+@1:57351203:57351336:+@1:57354001:57354068:+	Thyroid gland
PPP1R12A_5:9350591:9350758:-@5:9350018:9350194:-@5:9340672:9340762:-	Thyroid gland
PPP1R12A_5:9351632:9351736:-@5:9350591:9350758:-@5:9350018:9350194:-	Thyroid gland
EPS15_3:94936082:94936277:+@3:94938657:94938841:+@3:94941392:94942185:+	Thyroid gland
DYNC1I2_2:24805270:24805360:-@2:24799844:24799903:-@2:24797321:24797436:-	Thyroid gland
TMEM14C_23:45412202:45412257:-@23:45410877:45410978:-@23:45408064:45408151:-	Thyroid gland
MACF1_3:106686463:106686580:-@3:106683310:106683372:-@3:106682415:106682656:-	Thyroid gland
LPIN1_11:86123969:86124094:-@11:86121767:86121871:-@11:86118091:86118220:-	Thyroid gland
SPTAN1_11:99129610:99129758:+@11:99130834:99130893:+@11:99132001:99132199:+	Thyroid gland
ZNF638_11:13246694:13246782:-@11:13232625:13234140:-@11:13228145:13228206:-	Thyroid gland
TPM1_10:47002579:47002648:-@10:47001056:47001134:-@10:46993261:46994072:-	Thyroid gland
TPM1_10:47004327:47004397:-@10:47003993:47004068:-@10:47003470:47003545:-	Thyroid gland
TPM1_10:47022644:47022757:-@10:47021768:47021893:-@10:47021442:47021567:-	Thyroid gland
PREPL_11:26742565:26742740:-@11:26741041:26741257:-@11:26738123:26738272:-	Thyroid gland
ITGB1_13:20007378:20007544:+@13:20008784:20008864:+@13:20013299:20014497:+	Thyroid gland
MAF1_14:730634:730753:-@14:730334:730474:-@14:729733:730207:-	Thyroid gland
NCKAP1_2:13531280:13531387:+@2:13544875:13544892:+@2:13545925:13546035:+	Thyroid gland
LSM14A_18:44643524:44643646:+@18:44648129:44648305:+@18:44648581:44648646:+	Thyroid gland
VDAC3_27:37238465:37238514:+@27:37239479:37239481:+@27:37241148:37241300:+	Small intestine
RPS24_28:33727929:33728039:+@28:33730240:33730261:+@28:33730615:33730702:+	Small intestine
APLP2_29:36317099:36317251:+@29:36318628:36318663:+@29:36321195:36321280:+	Small intestine
SLMAP_22:43344185:43344244:-@22:43338451:43338573:-@22:43337358:43337432:-	Small intestine
SPAG9_19:35784820:35784933:+@19:35786785:35786823:+@19:35787717:35787893:+	Small intestine
DCTN4_7:62094509:62094616:-@7:62093312:62093332:-@7:62092847:62092920:-	Small intestine
TBC1D23_1:44600853:44600992:+@1:44602295:44602339:+@1:44605259:44605347:+	Small intestine
OSBPL8_5:5936972:5937080:-@5:5919194:5919230:-@5:5910406:5910543:-	Small intestine
IDH3B_13:52518342:52518402:+@13:52519001:52519198:+@13:52519294:52519425:+	Small intestine
PSAP_28:27973674:27973730:-@28:27971298:27971306:-@28:27969406:27969537:-	Small intestine
PCBP2_5:26549744:26549816:-@5:26549218:26549256:-@5:26548219:26548274:-	Small intestine
CLTB_7:37864616:37864727:-@7:37862869:37862922:-@7:37857326:37859576:-	Small intestine
HNRNPDL_6:97212582:97212673:-@6:97212106:97212210:-@6:97209613:97211419:-	Small intestine
APP_1:10400541:10400743:+@1:10418538:10418705:+@1:10434729:10434862:+	Small intestine
APP_1:10400541:10400743:+@1:10421280:10421336:+@1:10434729:10434862:+	Small intestine
MFF_2:115497930:115498018:+@2:115505419:115505577:+@2:115510758:115510817:+	Small intestine
USP33_3:66937312:66937729:+@3:66940126:66940266:+@3:66941424:66941539:+	Small intestine
PPP1R12A_5:9350591:9350758:-@5:9350018:9350194:-@5:9340672:9340762:-	Small intestine
ADD3_26:30707140:30707263:+@26:30708938:30709033:+@26:30709658:30711953:+	Small intestine
ZNF207_19:17791870:17792027:-@19:17790645:17790737:-@19:17789412:17789654:-	Small intestine
ZNF207_19:17795379:17795454:-@19:17794819:17794866:-@19:17793646:17793716:-	Small intestine
PAM_7:102015317:102015388:+@7:102030621:102030941:+@7:102038910:102039039:+	Small intestine
MACF1_3:106686463:106686580:-@3:106683310:106683372:-@3:106682415:106682656:-	Small intestine
G3BP2_6:90479462:90479642:-@6:90478383:90478481:-@6:90473917:90474019:-	Small intestine
PSMB10_18:35418822:35418880:-@18:35418043:35418194:-@18:35417757:35417918:-	Small intestine
MYL6_5:57163110:57163187:-@5:57162761:57162805:-@5:57161869:57162057:-	Small intestine
SPTAN1_11:99134652:99134687:+@11:99136759:99136806:+@11:99137530:99137621:+	Small intestine
SPTAN1_11:99141218:99141380:+@11:99141776:99141790:+@11:99143395:99143526:+	Small intestine
SPTAN1_11:99154389:99154501:+@11:99154834:99154851:+@11:99157237:99157291:+	Small intestine
FLNA_X:37406558:37406747:-@X:37406378:37406401:-@X:37403915:37404162:-	Small intestine
TPM3_3:16332964:16333034:+@3:16333707:16333782:+@3:16334337:16334412:+	Small intestine
TPM3_3:16333707:16333782:+@3:16334337:16334412:+@3:16335042:16335104:+	Small intestine
ZNF638_11:13228145:13228206:-@11:13221040:13221078:-@11:13220004:13220296:-	Small intestine
GOLM2_10:102840231:102840401:+@10:102852095:102852262:+@10:102859161:102859231:+	Small intestine
TPM1_10:47021768:47021893:-@10:47021442:47021567:-@10:47007629:47007762:-	Small intestine
TPM1_10:47022644:47022757:-@10:47021768:47021893:-@10:47021442:47021567:-	Small intestine
ZDHHC20_12:35576466:35576581:+@12:35577833:35577910:+@12:35579417:35582364:+	Small intestine
ARHGEF7_12:85524040:85524129:+@12:85526636:85526812:+@12:85534213:85534312:+	Small intestine
ATP5F1C_13:16096526:16096622:-@13:16094167:16094203:-@13:16093405:16093538:-	Small intestine
RBM39_13:64927506:64927700:-@13:64924928:64924993:-@13:64924778:64924831:-	Small intestine
CLSTN1_16:43747735:43748569:+@16:43759731:43759760:+@16:43760921:43761116:+	Small intestine
CLSTN1_16:43776525:43776687:+@16:43779761:43779817:+@16:43781126:43781283:+	Small intestine
NCKAP1_2:13531280:13531387:+@2:13544875:13544892:+@2:13545925:13546035:+	Small intestine
VPS13B_14:64820735:64820801:-@14:64820025:64820166:-@14:64816522:64816930:-	Small intestine
SNRPN_21:1946950:1947075:+@21:1956204:1956355:+@21:1958987:1959098:+	Small intestine
VDAC3_27:37238465:37238514:+@27:37239479:37239481:+@27:37241148:37241300:+	Lymph system
RPS24_28:33727929:33728039:+@28:33730240:33730261:+@28:33730615:33730702:+	Lymph system
PICALM_29:9598761:9598860:+@29:9602032:9602055:+@29:9603407:9603466:+	Lymph system
APLP2_29:36317099:36317251:+@29:36318628:36318663:+@29:36321195:36321280:+	Lymph system
AP2M1_1:82974165:82974247:-@1:82973745:82973750:-@1:82973418:82973553:-	Lymph system
OSBPL8_5:5936972:5937080:-@5:5919194:5919230:-@5:5910406:5910543:-	Lymph system
PSAP_28:27973674:27973730:-@28:27971298:27971306:-@28:27969406:27969537:-	Lymph system
DCTN2_5:55934349:55934417:+@5:55939966:55939971:+@5:55942285:55942381:+	Lymph system
CLTB_7:37864616:37864727:-@7:37862869:37862922:-@7:37857326:37859576:-	Lymph system
ASB11_X:128192571:128192678:+@X:128195369:128195519:+@X:128198961:128199095:+	Lymph system
APP_1:10400541:10400743:+@1:10418538:10418705:+@1:10434729:10434862:+	Lymph system
APP_1:10400541:10400743:+@1:10421280:10421336:+@1:10434729:10434862:+	Lymph system
APP_1:10418538:10418705:+@1:10421280:10421336:+@1:10434729:10434862:+	Lymph system
APP_1:10512127:10512348:+@1:10520949:10521002:+@1:10527698:10527798:+	Lymph system
MFF_2:115497930:115498018:+@2:115505419:115505577:+@2:115510758:115510817:+	Lymph system
PPP1R12A_5:9350591:9350758:-@5:9350018:9350194:-@5:9340672:9340762:-	Lymph system
ZNF207_19:17791870:17792027:-@19:17790645:17790737:-@19:17789412:17789654:-	Lymph system
ZNF207_19:17795379:17795454:-@19:17794819:17794866:-@19:17793646:17793716:-	Lymph system
PAM_7:102015317:102015388:+@7:102030621:102030941:+@7:102038910:102039039:+	Lymph system
G3BP2_6:90479462:90479642:-@6:90478383:90478481:-@6:90473917:90474019:-	Lymph system
MYL6_5:57163110:57163187:-@5:57162761:57162805:-@5:57161869:57162057:-	Lymph system
LPIN1_11:86123969:86124094:-@11:86121767:86121871:-@11:86118091:86118220:-	Lymph system
SPTAN1_11:99141218:99141380:+@11:99141776:99141790:+@11:99143395:99143526:+	Lymph system
SPTAN1_11:99154389:99154501:+@11:99154834:99154851:+@11:99157237:99157291:+	Lymph system
TPM3_3:16332964:16333034:+@3:16333707:16333782:+@3:16334337:16334412:+	Lymph system
TPM3_3:16333707:16333782:+@3:16334337:16334412:+@3:16335042:16335104:+	Lymph system
GOLM2_10:102840231:102840401:+@10:102852095:102852262:+@10:102859161:102859231:+	Lymph system
TPM1_10:47003993:47004068:-@10:47003470:47003545:-@10:47002936:47002998:-	Lymph system
TPM1_10:47021768:47021893:-@10:47021442:47021567:-@10:47007629:47007762:-	Lymph system
ARHGEF7_12:85524040:85524129:+@12:85526636:85526812:+@12:85534213:85534312:+	Lymph system
RBM39_13:64927506:64927700:-@13:64924928:64924993:-@13:64924778:64924831:-	Lymph system
CLSTN1_16:43776525:43776687:+@16:43779761:43779817:+@16:43781126:43781283:+	Lymph system
VPS13B_14:64820735:64820801:-@14:64820025:64820166:-@14:64816522:64816930:-	Lymph system
VDAC3_27:37238465:37238514:+@27:37239479:37239481:+@27:37241148:37241300:+	BMECs
RPS24_28:33727929:33728039:+@28:33730240:33730261:+@28:33730615:33730702:+	BMECs
APLP2_29:36317099:36317251:+@29:36318628:36318663:+@29:36321195:36321280:+	BMECs
SLF2_26:21765719:21765762:+@26:21766263:21766987:+@26:21768107:21768164:+	BMECs
TNKS2_26:13390806:13390915:+@26:13391599:13391787:+@26:13393847:13394099:+	BMECs
KIF27_8:77168620:77169004:-@8:77159380:77159580:-@8:77154762:77155705:-	BMECs
DCTN2_5:55934349:55934417:+@5:55939966:55939971:+@5:55942285:55942381:+	BMECs
HNRNPA2B1_4:69735159:69735273:+@4:69737994:69738029:+@4:69738127:69738237:+	BMECs
PCBP2_5:26549744:26549816:-@5:26549218:26549256:-@5:26548219:26548274:-	BMECs
CLTB_7:37864616:37864727:-@7:37862869:37862922:-@7:37857326:37859576:-	BMECs
ASB11_X:128192571:128192678:+@X:128195369:128195519:+@X:128198961:128199095:+	BMECs
EIF4A2_1:80469476:80469555:-@1:80468931:80469041:-@1:80467443:80468220:-	BMECs
PLIN2_8:25123639:25123773:+@8:25125023:25125313:+@8:25130778:25131177:+	BMECs
APP_1:10418538:10418705:+@1:10421280:10421336:+@1:10434729:10434862:+	BMECs
APP_1:10512127:10512348:+@1:10520949:10521002:+@1:10527698:10527798:+	BMECs
CD47_1:52718247:52718278:-@1:52716027:52716059:-@1:52713964:52714107:-	BMECs
CD47_1:52718247:52718278:-@1:52716650:52716674:-@1:52713864:52714107:-	BMECs
MFF_2:115497930:115498018:+@2:115505419:115505577:+@2:115510758:115510817:+	BMECs
ZNF207_19:17791870:17792027:-@19:17790645:17790737:-@19:17789412:17789654:-	BMECs
ZNF207_19:17795379:17795454:-@19:17794819:17794866:-@19:17793646:17793716:-	BMECs
G3BP2_6:90479462:90479642:-@6:90478383:90478481:-@6:90473917:90474019:-	BMECs
MYL6_5:57163110:57163187:-@5:57162761:57162805:-@5:57161869:57162057:-	BMECs
SPTAN1_11:99141218:99141380:+@11:99141776:99141790:+@11:99143395:99143526:+	BMECs
SPTAN1_11:99154389:99154501:+@11:99154834:99154851:+@11:99157237:99157291:+	BMECs
MRPS33_4:104272040:104272092:-@4:104269366:104269485:-@4:104268833:104269074:-	BMECs
TPM3_3:16332964:16333034:+@3:16333707:16333782:+@3:16334337:16334412:+	BMECs
TPM3_3:16333707:16333782:+@3:16334337:16334412:+@3:16335042:16335104:+	BMECs
GOLM2_10:102840231:102840401:+@10:102852095:102852262:+@10:102859161:102859231:+	BMECs
TPM1_10:47003993:47004068:-@10:47003470:47003545:-@10:47002936:47002998:-	BMECs
TPM1_10:47004327:47004397:-@10:47003993:47004068:-@10:47003470:47003545:-	BMECs
TPM1_10:47021768:47021893:-@10:47021442:47021567:-@10:47007629:47007762:-	BMECs
ARHGEF7_12:85524040:85524129:+@12:85526636:85526812:+@12:85534213:85534312:+	BMECs
ATP5F1C_13:16096526:16096622:-@13:16094167:16094203:-@13:16093405:16093538:-	BMECs
WAC_13:36095376:36095488:-@13:36090772:36091080:-@13:36080056:36080301:-	BMECs
VPS13B_14:64820735:64820801:-@14:64820025:64820166:-@14:64816522:64816930:-	BMECs
OS9_5:55747255:55747444:-@5:55746187:55746351:-@5:55745915:55746027:-	BMECs

## Sheet: RI
Table S7c. Differential RI events in each cluster
RI	cluster
SRSF2_19:55044158:55044468:+@19:55044158:55045592:+@19:55045485:55045592:+	Urinary
SRSF2_19:55044158:55044468:+@19:55044158:55045592:+@19:55045485:55045592:+	Abomasum
ZMYM2_12:36176359:36176860:-@12:36176004:36176860:-@12:36176004:36176097:-	Tongue
SRSF2_19:55044158:55044468:+@19:55044158:55045592:+@19:55045485:55045592:+	BMECs
ZMYM2_12:36176359:36176860:-@12:36176004:36176860:-@12:36176004:36176097:-	BMECs
ZMYM2_12:36176359:36176860:-@12:36176004:36176860:-@12:36176004:36176097:-	Skin
SRSF2_19:55044158:55044468:+@19:55044158:55045592:+@19:55045485:55045592:+	Liver
ZMYM2_12:36176359:36176860:-@12:36176004:36176860:-@12:36176004:36176097:-	Liver
SRSF2_19:55044158:55044468:+@19:55044158:55045592:+@19:55045485:55045592:+	Sublingual gland
SRSF2_19:55044158:55044468:+@19:55044158:55045592:+@19:55045485:55045592:+	Nasal
SRSF2_19:55044158:55044468:+@19:55044158:55045592:+@19:55045485:55045592:+	Eyeball
ZMYM2_12:36176359:36176860:-@12:36176004:36176860:-@12:36176004:36176097:-	Muscle

## Sheet: A3SS
Table S7d.Differential A3SS events in each cluster
A3SS	cluster
SLC44A2_7:15128677:15128761:+@7:15129182:15130761:+@7:15129544:15130761:+	Pancreas
SLC44A2_7:15128677:15128761:+@7:15129182:15130761:+@7:15129544:15130761:+	Urinary
SLC44A2_7:15128677:15128761:+@7:15129182:15130761:+@7:15129544:15130761:+	Kidney
SLC44A2_7:15128677:15128761:+@7:15129182:15130761:+@7:15129544:15130761:+	Reproductive
SLC44A2_7:15128677:15128761:+@7:15129182:15130761:+@7:15129544:15130761:+	Brain
SLC44A2_7:15128677:15128761:+@7:15129182:15130761:+@7:15129544:15130761:+	Abomasum
SLC44A2_7:15128677:15128761:+@7:15129182:15130761:+@7:15129544:15130761:+	Heart
SLC44A2_7:15128677:15128761:+@7:15129182:15130761:+@7:15129544:15130761:+	Tongue
HNRNPK_8:77218395:77218881:-@8:77218395:77218941:-@8:77219656:77219825:-	BMECs
SLC44A2_7:15128677:15128761:+@7:15129182:15130761:+@7:15129544:15130761:+	BMECs
SLC44A2_7:15128677:15128761:+@7:15129182:15130761:+@7:15129544:15130761:+	Large intestine
SLC44A2_7:15128677:15128761:+@7:15129182:15130761:+@7:15129544:15130761:+	Mammary gland
HNRNPK_8:77218395:77218881:-@8:77218395:77218941:-@8:77219656:77219825:-	Skin
SLC44A2_7:15128677:15128761:+@7:15129182:15130761:+@7:15129544:15130761:+	Skin
SLC44A2_7:15128677:15128761:+@7:15129182:15130761:+@7:15129544:15130761:+	Lung
SLC44A2_7:15128677:15128761:+@7:15129182:15130761:+@7:15129544:15130761:+	Small intestine
HNRNPK_8:77218395:77218881:-@8:77218395:77218941:-@8:77219656:77219825:-	Liver
SLC44A2_7:15128677:15128761:+@7:15129182:15130761:+@7:15129544:15130761:+	Liver
SLF2_26:21768107:21768164:+@26:21772361:21773346:+@26:21772364:21773346:+	Nasal
RBM39_13:64912445:64912477:-@13:64912445:64912495:-@13:64916182:64916259:-	Nasal
HNRNPK_8:77218395:77218881:-@8:77218395:77218941:-@8:77219656:77219825:-	Trachea
SLC44A2_7:15128677:15128761:+@7:15129182:15130761:+@7:15129544:15130761:+	Forestomach
HNRNPK_8:77218395:77218881:-@8:77218395:77218941:-@8:77219656:77219825:-	Thyroid gland
ATP6V1D_10:79244053:79244131:-@10:79244053:79245586:-@10:79246151:79246254:-	Bone marrow
SLC44A2_7:15128677:15128761:+@7:15129182:15130761:+@7:15129544:15130761:+	Bone marrow
HNRNPK_8:77218395:77218881:-@8:77218395:77218941:-@8:77219656:77219825:-	Muscle
SLC44A2_7:15128677:15128761:+@7:15129182:15130761:+@7:15129544:15130761:+	Lymph system

## Sheet: A5SS
Table S7e. Differential A5SS events in each cluster
A5SS	cluster
CHID1_29:50492678:50492835:+@29:50492678:50492999:+@29:50496290:50496443:+	Pancreas
TPM4_7:6912656:6912789:-@7:6916779:6917432:-@7:6917307:6917432:-	Pancreas
TPM4_7:6912656:6912789:-@7:6916779:6917432:-@7:6917307:6917432:-	Urinary
PCMT1_9:86951986:86952155:+@9:86951986:86952202:+@9:86961540:86962347:+	Urinary
PCMT1_9:86951986:86952155:+@9:86951986:86952202:+@9:86961540:86962347:+	Kidney
TPM4_7:6912656:6912789:-@7:6916779:6917432:-@7:6917307:6917432:-	Reproductive
PCMT1_9:86951986:86952155:+@9:86951986:86952202:+@9:86961540:86962347:+	Reproductive
CHID1_29:50492678:50492835:+@29:50492678:50492999:+@29:50496290:50496443:+	Brain
CSNK1A1_7:60859330:60859395:-@7:60866321:60866469:-@7:60866357:60866469:-	Abomasum
PCMT1_9:86951986:86952155:+@9:86951986:86952202:+@9:86961540:86962347:+	Abomasum
CSNK1A1_7:60859330:60859395:-@7:60866321:60866469:-@7:60866357:60866469:-	Heart
CSNK1A1_7:60859330:60859395:-@7:60866321:60866469:-@7:60866357:60866469:-	Tongue
TPM4_7:6912656:6912789:-@7:6916779:6917432:-@7:6917307:6917432:-	Tongue
PCMT1_9:86951986:86952155:+@9:86951986:86952202:+@9:86961540:86962347:+	Tongue
CHID1_29:50492678:50492835:+@29:50492678:50492999:+@29:50496290:50496443:+	BMECs
CSNK1A1_7:60859330:60859395:-@7:60866321:60866469:-@7:60866357:60866469:-	BMECs
PCMT1_9:86951986:86952155:+@9:86951986:86952202:+@9:86961540:86962347:+	BMECs
CSNK1A1_7:60859330:60859395:-@7:60866321:60866469:-@7:60866357:60866469:-	Skin
TPM4_7:6912656:6912789:-@7:6916779:6917432:-@7:6917307:6917432:-	Skin
PCMT1_9:86951986:86952155:+@9:86951986:86952202:+@9:86961540:86962347:+	Skin
CSNK1A1_7:60859330:60859395:-@7:60866321:60866469:-@7:60866357:60866469:-	Lung
PCMT1_9:86951986:86952155:+@9:86951986:86952202:+@9:86961540:86962347:+	Lung
TPM4_7:6912656:6912789:-@7:6916779:6917432:-@7:6917307:6917432:-	Small intestine
PCMT1_9:86951986:86952155:+@9:86951986:86952202:+@9:86961540:86962347:+	Small intestine
CHID1_29:50492678:50492835:+@29:50492678:50492999:+@29:50496290:50496443:+	Liver
PCMT1_9:86951986:86952155:+@9:86951986:86952202:+@9:86961540:86962347:+	Liver
CSNK1A1_7:60859330:60859395:-@7:60866321:60866469:-@7:60866357:60866469:-	Adrenal gland
PCMT1_9:86951986:86952155:+@9:86951986:86952202:+@9:86961540:86962347:+	Adrenal gland
CSNK1A1_7:60859330:60859395:-@7:60866321:60866469:-@7:60866357:60866469:-	Nasal
TPM4_7:6912656:6912789:-@7:6916779:6917432:-@7:6917307:6917432:-	Nasal
PCMT1_9:86951986:86952155:+@9:86951986:86952202:+@9:86961540:86962347:+	Nasal
CHID1_29:50492678:50492835:+@29:50492678:50492999:+@29:50496290:50496443:+	Eyeball
PCMT1_9:86951986:86952155:+@9:86951986:86952202:+@9:86961540:86962347:+	Eyeball
TPM4_7:6912656:6912789:-@7:6916779:6917432:-@7:6917307:6917432:-	Thyroid gland
CSNK1A1_7:60859330:60859395:-@7:60866321:60866469:-@7:60866357:60866469:-	Muscle
TPM4_7:6912656:6912789:-@7:6916779:6917432:-@7:6917307:6917432:-	Muscle
PCMT1_9:86951986:86952155:+@9:86951986:86952202:+@9:86961540:86962347:+	Muscle
CSNK1A1_7:60859330:60859395:-@7:60866321:60866469:-@7:60866357:60866469:-	Lymph system
