# Supplementary material for: Pan-tissue transcriptomic profiling of dairy cattle
Source: J Anim Sci Biotechnol. 2026 Jun 14;17:120. doi: 10.1186/s40104-026-01440-9 (PMC13264825; doi:10.1186/s40104-026-01440-9)
Supplement: Supplementary file 1 — Additional file 1: Table S1. Summary of mRNA sequencing datasets used in this study, including sample identifiers, tissue sources, sequencing platforms, read alignment rates, and other quality control metrics. Table S2. Milk production–related candidate genes retrieved from the Cattle QTL database, encompassing five milk production traits, including milk yield, fat yield, fat percentage, protein yield, and protein percentage. Table S3. List of tissue-specific genes identified across tissues. Genes were defined as tissue-specifically expressed based on a one-versus-all comparison using thresholds of log2FC > 1 and Benjamini–Hochberg adjusted P < 0.05. Table S4. List of tissue-specific miRNAs identified across tissues using DESeq2, with filtering criteria of log2FC > 1 and adjusted P < 0.05. Table S5. List of tissue-specific lncRNAs identified across tissues, defined by log2FC > 1 and adjusted P < 0.05. Table S6. List of tissue-specific circRNAs identified across tissues using DESeq2 (log2FC > 0.5, adjusted P < 0.05). Host gene annotations for each circRNA are provided. Table S7. Comprehensive list of alternative splicing events identified across all tissues using rMATS, including skipped exon (SE), mutually exclusive exon (MXE), alternative 5′ splice site (A5SS), alternative 3′ splice site (A3SS), and retained intron (RI) events. Differential alternative splicing events were defined using thresholds of |ΔPSI| ≥ 0.1 and Benjamini–Hochberg adjusted P < 0.05. Table S8. List of alternative polyadenylation events identified across tissues, including gene-level alternative polyadenylation events status and the dominant polyadenylation site (proximal or distal) in each tissue. [file 40104_2026_1440_MOESM1_ESM.zip › Table S8.xlsx]

## Sheet: Sheet1
Table S8. Dominance of genes in each cluster
cluster	Gene	Dominance
Forestomach	ENSBTAG00000000012	Distal
Forestomach	ENSBTAG00000000031	Proximal
Forestomach	ENSBTAG00000000074	Distal
Forestomach	ENSBTAG00000000098	Proximal
Forestomach	ENSBTAG00000000115	Distal
Forestomach	ENSBTAG00000000189	Distal
Forestomach	ENSBTAG00000000201	Distal
Forestomach	ENSBTAG00000000231	Distal
Forestomach	ENSBTAG00000000290	Proximal
Forestomach	ENSBTAG00000000297	Proximal
Forestomach	ENSBTAG00000000308	Proximal
Forestomach	ENSBTAG00000000313	Proximal
Forestomach	ENSBTAG00000000355	Proximal
Forestomach	ENSBTAG00000000359	Proximal
Forestomach	ENSBTAG00000000365	Proximal
Forestomach	ENSBTAG00000000377	Proximal
Forestomach	ENSBTAG00000000415	Distal
Forestomach	ENSBTAG00000000460	Distal
Forestomach	ENSBTAG00000000472	Proximal
Forestomach	ENSBTAG00000000495	Distal
Forestomach	ENSBTAG00000000511	Proximal
Forestomach	ENSBTAG00000000521	Distal
Forestomach	ENSBTAG00000000545	Proximal
Forestomach	ENSBTAG00000000548	Proximal
Forestomach	ENSBTAG00000000551	Proximal
Forestomach	ENSBTAG00000000555	Distal
Forestomach	ENSBTAG00000000561	Proximal
Forestomach	ENSBTAG00000000579	Distal
Forestomach	ENSBTAG00000000581	Proximal
Forestomach	ENSBTAG00000000599	Proximal
Forestomach	ENSBTAG00000000625	Distal
Forestomach	ENSBTAG00000000629	Proximal
Forestomach	ENSBTAG00000000630	Proximal
Forestomach	ENSBTAG00000000662	Proximal
Forestomach	ENSBTAG00000000672	Proximal
Forestomach	ENSBTAG00000000683	Distal
Forestomach	ENSBTAG00000000711	Proximal
Forestomach	ENSBTAG00000000712	Proximal
Forestomach	ENSBTAG00000000736	Proximal
Forestomach	ENSBTAG00000000748	Proximal
Forestomach	ENSBTAG00000000782	Proximal
Forestomach	ENSBTAG00000000799	Proximal
Forestomach	ENSBTAG00000000801	Proximal
Forestomach	ENSBTAG00000000803	Distal
Forestomach	ENSBTAG00000000857	Proximal
Forestomach	ENSBTAG00000000878	Distal
Forestomach	ENSBTAG00000000902	Distal
Forestomach	ENSBTAG00000000911	Proximal
Forestomach	ENSBTAG00000000919	Proximal
Forestomach	ENSBTAG00000000937	Distal
Forestomach	ENSBTAG00000000962	Distal
Forestomach	ENSBTAG00000000970	Proximal
Forestomach	ENSBTAG00000001017	Distal
Forestomach	ENSBTAG00000001086	Proximal
Forestomach	ENSBTAG00000001096	Distal
Forestomach	ENSBTAG00000001098	Distal
Forestomach	ENSBTAG00000001114	Proximal
Forestomach	ENSBTAG00000001141	Distal
Forestomach	ENSBTAG00000001142	Proximal
Forestomach	ENSBTAG00000001160	Distal
Forestomach	ENSBTAG00000001176	Distal
Forestomach	ENSBTAG00000001181	Proximal
Forestomach	ENSBTAG00000001185	Distal
Forestomach	ENSBTAG00000001192	Distal
Forestomach	ENSBTAG00000001198	Proximal
Forestomach	ENSBTAG00000001199	Proximal
Forestomach	ENSBTAG00000001225	Proximal
Forestomach	ENSBTAG00000001243	Proximal
Forestomach	ENSBTAG00000001249	Proximal
Forestomach	ENSBTAG00000001280	Distal
Forestomach	ENSBTAG00000001314	Distal
Forestomach	ENSBTAG00000001393	Proximal
Forestomach	ENSBTAG00000001395	Proximal
Forestomach	ENSBTAG00000001400	Distal
Forestomach	ENSBTAG00000001403	Distal
Forestomach	ENSBTAG00000001407	Distal
Forestomach	ENSBTAG00000001439	Proximal
Forestomach	ENSBTAG00000001468	Distal
Forestomach	ENSBTAG00000001478	Proximal
Forestomach	ENSBTAG00000001492	Distal
Forestomach	ENSBTAG00000001498	Distal
Forestomach	ENSBTAG00000001499	Proximal
Forestomach	ENSBTAG00000001513	Distal
Forestomach	ENSBTAG00000001523	Proximal
Forestomach	ENSBTAG00000001528	Distal
Forestomach	ENSBTAG00000001573	Proximal
Forestomach	ENSBTAG00000001598	Distal
Forestomach	ENSBTAG00000001617	Distal
Forestomach	ENSBTAG00000001632	Distal
Forestomach	ENSBTAG00000001692	Distal
Forestomach	ENSBTAG00000001697	Proximal
Forestomach	ENSBTAG00000001724	Proximal
Forestomach	ENSBTAG00000001744	Distal
Forestomach	ENSBTAG00000001807	Proximal
Forestomach	ENSBTAG00000001810	Distal
Forestomach	ENSBTAG00000001821	Distal
Forestomach	ENSBTAG00000001847	Proximal
Forestomach	ENSBTAG00000001861	Proximal
Forestomach	ENSBTAG00000001887	Proximal
Forestomach	ENSBTAG00000001942	Distal
Forestomach	ENSBTAG00000001947	Proximal
Forestomach	ENSBTAG00000001956	Proximal
Forestomach	ENSBTAG00000001977	Proximal
Forestomach	ENSBTAG00000001999	Distal
Forestomach	ENSBTAG00000002014	Proximal
Forestomach	ENSBTAG00000002015	Distal
Forestomach	ENSBTAG00000002033	Distal
Forestomach	ENSBTAG00000002041	Proximal
Forestomach	ENSBTAG00000002078	Distal
Forestomach	ENSBTAG00000002086	Proximal
Forestomach	ENSBTAG00000002126	Distal
Forestomach	ENSBTAG00000002179	Proximal
Forestomach	ENSBTAG00000002190	Distal
Forestomach	ENSBTAG00000002201	Distal
Forestomach	ENSBTAG00000002209	Proximal
Forestomach	ENSBTAG00000002226	Proximal
Forestomach	ENSBTAG00000002272	Proximal
Forestomach	ENSBTAG00000002278	Distal
Forestomach	ENSBTAG00000002295	Distal
Forestomach	ENSBTAG00000002302	Proximal
Forestomach	ENSBTAG00000002306	Proximal
Forestomach	ENSBTAG00000002331	Proximal
Forestomach	ENSBTAG00000002341	Distal
Forestomach	ENSBTAG00000002394	Proximal
Forestomach	ENSBTAG00000002411	Distal
Forestomach	ENSBTAG00000002417	Distal
Forestomach	ENSBTAG00000002431	Proximal
Forestomach	ENSBTAG00000002435	Distal
Forestomach	ENSBTAG00000002455	Proximal
Forestomach	ENSBTAG00000002474	Proximal
Forestomach	ENSBTAG00000002487	Distal
Forestomach	ENSBTAG00000002493	Distal
Forestomach	ENSBTAG00000002507	Proximal
Forestomach	ENSBTAG00000002526	Proximal
Forestomach	ENSBTAG00000002531	Proximal
Forestomach	ENSBTAG00000002564	Proximal
Forestomach	ENSBTAG00000002566	Proximal
Forestomach	ENSBTAG00000002570	Proximal
Forestomach	ENSBTAG00000002573	Proximal
Forestomach	ENSBTAG00000002591	Distal
Forestomach	ENSBTAG00000002625	Proximal
Forestomach	ENSBTAG00000002627	Proximal
Forestomach	ENSBTAG00000002643	Distal
Forestomach	ENSBTAG00000002646	Proximal
Forestomach	ENSBTAG00000002647	Proximal
Forestomach	ENSBTAG00000002690	Distal
Forestomach	ENSBTAG00000002725	Proximal
Forestomach	ENSBTAG00000002726	Distal
Forestomach	ENSBTAG00000002739	Distal
Forestomach	ENSBTAG00000002746	Proximal
Forestomach	ENSBTAG00000002750	Proximal
Forestomach	ENSBTAG00000002770	Proximal
Forestomach	ENSBTAG00000002795	Distal
Forestomach	ENSBTAG00000002869	Proximal
Forestomach	ENSBTAG00000002874	Proximal
Forestomach	ENSBTAG00000002880	Proximal
Forestomach	ENSBTAG00000002885	Distal
Forestomach	ENSBTAG00000002935	Distal
Forestomach	ENSBTAG00000002949	Proximal
Forestomach	ENSBTAG00000002988	Proximal
Forestomach	ENSBTAG00000003021	Proximal
Forestomach	ENSBTAG00000003034	Distal
Forestomach	ENSBTAG00000003043	Proximal
Forestomach	ENSBTAG00000003051	Proximal
Forestomach	ENSBTAG00000003052	Distal
Forestomach	ENSBTAG00000003068	Distal
Forestomach	ENSBTAG00000003076	Distal
Forestomach	ENSBTAG00000003097	Proximal
Forestomach	ENSBTAG00000003098	Proximal
Forestomach	ENSBTAG00000003178	Distal
Forestomach	ENSBTAG00000003217	Distal
Forestomach	ENSBTAG00000003232	Proximal
Forestomach	ENSBTAG00000003245	Proximal
Forestomach	ENSBTAG00000003265	Distal
Forestomach	ENSBTAG00000003276	Distal
Forestomach	ENSBTAG00000003315	Proximal
Forestomach	ENSBTAG00000003330	Proximal
Forestomach	ENSBTAG00000003338	Proximal
Forestomach	ENSBTAG00000003361	Proximal
Forestomach	ENSBTAG00000003375	Proximal
Forestomach	ENSBTAG00000003384	Distal
Forestomach	ENSBTAG00000003395	Proximal
Forestomach	ENSBTAG00000003443	Proximal
Forestomach	ENSBTAG00000003460	Distal
Forestomach	ENSBTAG00000003469	Proximal
Forestomach	ENSBTAG00000003502	Proximal
Forestomach	ENSBTAG00000003526	Distal
Forestomach	ENSBTAG00000003541	Distal
Forestomach	ENSBTAG00000003543	Distal
Forestomach	ENSBTAG00000003546	Proximal
Forestomach	ENSBTAG00000003550	Distal
Forestomach	ENSBTAG00000003577	Distal
Forestomach	ENSBTAG00000003585	Proximal
Forestomach	ENSBTAG00000003587	Distal
Forestomach	ENSBTAG00000003602	Proximal
Forestomach	ENSBTAG00000003619	Proximal
Forestomach	ENSBTAG00000003679	Proximal
Forestomach	ENSBTAG00000003705	Proximal
Forestomach	ENSBTAG00000003708	Distal
Forestomach	ENSBTAG00000003710	Proximal
Forestomach	ENSBTAG00000003727	Proximal
Forestomach	ENSBTAG00000003749	Proximal
Forestomach	ENSBTAG00000003751	Proximal
Forestomach	ENSBTAG00000003788	Distal
Forestomach	ENSBTAG00000003793	Proximal
Forestomach	ENSBTAG00000003825	Proximal
Forestomach	ENSBTAG00000003848	Distal
Forestomach	ENSBTAG00000003876	Distal
Forestomach	ENSBTAG00000003934	Proximal
Forestomach	ENSBTAG00000003947	Proximal
Forestomach	ENSBTAG00000003949	Distal
Forestomach	ENSBTAG00000003958	Distal
Forestomach	ENSBTAG00000003959	Distal
Forestomach	ENSBTAG00000003960	Distal
Forestomach	ENSBTAG00000003966	Distal
Forestomach	ENSBTAG00000004000	Proximal
Forestomach	ENSBTAG00000004021	Distal
Forestomach	ENSBTAG00000004023	Proximal
Forestomach	ENSBTAG00000004024	Proximal
Forestomach	ENSBTAG00000004054	Proximal
Forestomach	ENSBTAG00000004059	Proximal
Forestomach	ENSBTAG00000004066	Proximal
Forestomach	ENSBTAG00000004161	Proximal
Forestomach	ENSBTAG00000004190	Distal
Forestomach	ENSBTAG00000004193	Distal
Forestomach	ENSBTAG00000004231	Distal
Forestomach	ENSBTAG00000004240	Proximal
Forestomach	ENSBTAG00000004278	Proximal
Forestomach	ENSBTAG00000004281	Distal
Forestomach	ENSBTAG00000004291	Proximal
Forestomach	ENSBTAG00000004358	Distal
Forestomach	ENSBTAG00000004368	Distal
Forestomach	ENSBTAG00000004394	Distal
Forestomach	ENSBTAG00000004402	Proximal
Forestomach	ENSBTAG00000004449	Distal
Forestomach	ENSBTAG00000004460	Distal
Forestomach	ENSBTAG00000004512	Distal
Forestomach	ENSBTAG00000004517	Proximal
Forestomach	ENSBTAG00000004518	Proximal
Forestomach	ENSBTAG00000004540	Proximal
Forestomach	ENSBTAG00000004554	Distal
Forestomach	ENSBTAG00000004600	Proximal
Forestomach	ENSBTAG00000004636	Distal
Forestomach	ENSBTAG00000004709	Distal
Forestomach	ENSBTAG00000004736	Proximal
Forestomach	ENSBTAG00000004745	Proximal
Forestomach	ENSBTAG00000004749	Proximal
Forestomach	ENSBTAG00000004751	Proximal
Forestomach	ENSBTAG00000004753	Proximal
Forestomach	ENSBTAG00000004767	Distal
Forestomach	ENSBTAG00000004863	Distal
Forestomach	ENSBTAG00000004912	Proximal
Forestomach	ENSBTAG00000004934	Proximal
Forestomach	ENSBTAG00000004937	Distal
Forestomach	ENSBTAG00000004956	Proximal
Forestomach	ENSBTAG00000004961	Proximal
Forestomach	ENSBTAG00000004995	Proximal
Forestomach	ENSBTAG00000005025	Distal
Forestomach	ENSBTAG00000005040	Proximal
Forestomach	ENSBTAG00000005066	Distal
Forestomach	ENSBTAG00000005067	Distal
Forestomach	ENSBTAG00000005090	Distal
Forestomach	ENSBTAG00000005102	Proximal
Forestomach	ENSBTAG00000005110	Proximal
Forestomach	ENSBTAG00000005129	Distal
Forestomach	ENSBTAG00000005137	Distal
Forestomach	ENSBTAG00000005162	Distal
Forestomach	ENSBTAG00000005206	Proximal
Forestomach	ENSBTAG00000005207	Proximal
Forestomach	ENSBTAG00000005209	Distal
Forestomach	ENSBTAG00000005246	Distal
Forestomach	ENSBTAG00000005263	Distal
Forestomach	ENSBTAG00000005299	Distal
Forestomach	ENSBTAG00000005321	Proximal
Forestomach	ENSBTAG00000005328	Proximal
Forestomach	ENSBTAG00000005344	Proximal
Forestomach	ENSBTAG00000005359	Distal
Forestomach	ENSBTAG00000005400	Proximal
Forestomach	ENSBTAG00000005416	Proximal
Forestomach	ENSBTAG00000005436	Proximal
Forestomach	ENSBTAG00000005455	Distal
Forestomach	ENSBTAG00000005481	Proximal
Forestomach	ENSBTAG00000005492	Distal
Forestomach	ENSBTAG00000005496	Proximal
Forestomach	ENSBTAG00000005519	Distal
Forestomach	ENSBTAG00000005542	Distal
Forestomach	ENSBTAG00000005564	Distal
Forestomach	ENSBTAG00000005614	Proximal
Forestomach	ENSBTAG00000005661	Proximal
Forestomach	ENSBTAG00000005668	Proximal
Forestomach	ENSBTAG00000005678	Proximal
Forestomach	ENSBTAG00000005699	Proximal
Forestomach	ENSBTAG00000005710	Distal
Forestomach	ENSBTAG00000005724	Distal
Forestomach	ENSBTAG00000005730	Distal
Forestomach	ENSBTAG00000005754	Distal
Forestomach	ENSBTAG00000005762	Distal
Forestomach	ENSBTAG00000005791	Distal
Forestomach	ENSBTAG00000005796	Distal
Forestomach	ENSBTAG00000005832	Proximal
Forestomach	ENSBTAG00000005847	Distal
Forestomach	ENSBTAG00000005863	Distal
Forestomach	ENSBTAG00000005871	Proximal
Forestomach	ENSBTAG00000005909	Proximal
Forestomach	ENSBTAG00000005933	Distal
Forestomach	ENSBTAG00000005967	Distal
Forestomach	ENSBTAG00000005979	Proximal
Forestomach	ENSBTAG00000005990	Proximal
Forestomach	ENSBTAG00000006040	Distal
Forestomach	ENSBTAG00000006107	Proximal
Forestomach	ENSBTAG00000006114	Proximal
Forestomach	ENSBTAG00000006124	Proximal
Forestomach	ENSBTAG00000006138	Distal
Forestomach	ENSBTAG00000006142	Proximal
Forestomach	ENSBTAG00000006175	Proximal
Forestomach	ENSBTAG00000006186	Proximal
Forestomach	ENSBTAG00000006235	Proximal
Forestomach	ENSBTAG00000006242	Distal
Forestomach	ENSBTAG00000006246	Proximal
Forestomach	ENSBTAG00000006255	Proximal
Forestomach	ENSBTAG00000006291	Distal
Forestomach	ENSBTAG00000006368	Distal
Forestomach	ENSBTAG00000006369	Proximal
Forestomach	ENSBTAG00000006410	Proximal
Forestomach	ENSBTAG00000006414	Proximal
Forestomach	ENSBTAG00000006448	Distal
Forestomach	ENSBTAG00000006489	Proximal
Forestomach	ENSBTAG00000006504	Distal
Forestomach	ENSBTAG00000006511	Distal
Forestomach	ENSBTAG00000006556	Distal
Forestomach	ENSBTAG00000006614	Proximal
Forestomach	ENSBTAG00000006616	Proximal
Forestomach	ENSBTAG00000006656	Proximal
Forestomach	ENSBTAG00000006661	Proximal
Forestomach	ENSBTAG00000006678	Distal
Forestomach	ENSBTAG00000006693	Proximal
Forestomach	ENSBTAG00000006713	Proximal
Forestomach	ENSBTAG00000006748	Proximal
Forestomach	ENSBTAG00000006771	Proximal
Forestomach	ENSBTAG00000006775	Distal
Forestomach	ENSBTAG00000006805	Proximal
Forestomach	ENSBTAG00000006816	Distal
Forestomach	ENSBTAG00000006848	Distal
Forestomach	ENSBTAG00000006909	Distal
Forestomach	ENSBTAG00000006919	Distal
Forestomach	ENSBTAG00000006920	Proximal
Forestomach	ENSBTAG00000006945	Proximal
Forestomach	ENSBTAG00000006977	Proximal
Forestomach	ENSBTAG00000006984	Proximal
Forestomach	ENSBTAG00000007002	Distal
Forestomach	ENSBTAG00000007014	Proximal
Forestomach	ENSBTAG00000007039	Proximal
Forestomach	ENSBTAG00000007066	Proximal
Forestomach	ENSBTAG00000007074	Distal
Forestomach	ENSBTAG00000007079	Proximal
Forestomach	ENSBTAG00000007115	Distal
Forestomach	ENSBTAG00000007139	Distal
Forestomach	ENSBTAG00000007164	Distal
Forestomach	ENSBTAG00000007177	Proximal
Forestomach	ENSBTAG00000007184	Proximal
Forestomach	ENSBTAG00000007234	Distal
Forestomach	ENSBTAG00000007236	Proximal
Forestomach	ENSBTAG00000007240	Proximal
Forestomach	ENSBTAG00000007247	Distal
Forestomach	ENSBTAG00000007269	Distal
Forestomach	ENSBTAG00000007270	Proximal
Forestomach	ENSBTAG00000007304	Distal
Forestomach	ENSBTAG00000007330	Proximal
Forestomach	ENSBTAG00000007331	Distal
Forestomach	ENSBTAG00000007335	Distal
Forestomach	ENSBTAG00000007378	Distal
Forestomach	ENSBTAG00000007393	Proximal
Forestomach	ENSBTAG00000007414	Proximal
Forestomach	ENSBTAG00000007421	Distal
Forestomach	ENSBTAG00000007427	Proximal
Forestomach	ENSBTAG00000007435	Proximal
Forestomach	ENSBTAG00000007490	Proximal
Forestomach	ENSBTAG00000007520	Proximal
Forestomach	ENSBTAG00000007522	Distal
Forestomach	ENSBTAG00000007534	Proximal
Forestomach	ENSBTAG00000007543	Proximal
Forestomach	ENSBTAG00000007559	Proximal
Forestomach	ENSBTAG00000007562	Proximal
Forestomach	ENSBTAG00000007577	Distal
Forestomach	ENSBTAG00000007624	Proximal
Forestomach	ENSBTAG00000007630	Proximal
Forestomach	ENSBTAG00000007632	Proximal
Forestomach	ENSBTAG00000007636	Distal
Forestomach	ENSBTAG00000007652	Proximal
Forestomach	ENSBTAG00000007665	Distal
Forestomach	ENSBTAG00000007666	Proximal
Forestomach	ENSBTAG00000007675	Distal
Forestomach	ENSBTAG00000007678	Distal
Forestomach	ENSBTAG00000007683	Distal
Forestomach	ENSBTAG00000007686	Proximal
Forestomach	ENSBTAG00000007702	Proximal
Forestomach	ENSBTAG00000007723	Distal
Forestomach	ENSBTAG00000007730	Distal
Forestomach	ENSBTAG00000007814	Distal
Forestomach	ENSBTAG00000007818	Proximal
Forestomach	ENSBTAG00000007825	Distal
Forestomach	ENSBTAG00000007833	Distal
Forestomach	ENSBTAG00000007850	Proximal
Forestomach	ENSBTAG00000007867	Proximal
Forestomach	ENSBTAG00000007898	Distal
Forestomach	ENSBTAG00000007968	Proximal
Forestomach	ENSBTAG00000007976	Proximal
Forestomach	ENSBTAG00000007981	Proximal
Forestomach	ENSBTAG00000007986	Distal
Forestomach	ENSBTAG00000007988	Proximal
Forestomach	ENSBTAG00000008001	Distal
Forestomach	ENSBTAG00000008003	Distal
Forestomach	ENSBTAG00000008008	Distal
Forestomach	ENSBTAG00000008013	Proximal
Forestomach	ENSBTAG00000008016	Proximal
Forestomach	ENSBTAG00000008053	Proximal
Forestomach	ENSBTAG00000008063	Proximal
Forestomach	ENSBTAG00000008068	Distal
Forestomach	ENSBTAG00000008072	Proximal
Forestomach	ENSBTAG00000008076	Proximal
Forestomach	ENSBTAG00000008078	Distal
Forestomach	ENSBTAG00000008092	Distal
Forestomach	ENSBTAG00000008131	Distal
Forestomach	ENSBTAG00000008167	Distal
Forestomach	ENSBTAG00000008175	Proximal
Forestomach	ENSBTAG00000008285	Distal
Forestomach	ENSBTAG00000008329	Proximal
Forestomach	ENSBTAG00000008369	Proximal
Forestomach	ENSBTAG00000008371	Distal
Forestomach	ENSBTAG00000008386	Proximal
Forestomach	ENSBTAG00000008395	Proximal
Forestomach	ENSBTAG00000008397	Proximal
Forestomach	ENSBTAG00000008446	Distal
Forestomach	ENSBTAG00000008448	Proximal
Forestomach	ENSBTAG00000008453	Proximal
Forestomach	ENSBTAG00000008470	Distal
Forestomach	ENSBTAG00000008490	Distal
Forestomach	ENSBTAG00000008497	Distal
Forestomach	ENSBTAG00000008541	Proximal
Forestomach	ENSBTAG00000008553	Distal
Forestomach	ENSBTAG00000008583	Proximal
Forestomach	ENSBTAG00000008617	Proximal
Forestomach	ENSBTAG00000008621	Distal
Forestomach	ENSBTAG00000008682	Proximal
Forestomach	ENSBTAG00000008699	Proximal
Forestomach	ENSBTAG00000008717	Distal
Forestomach	ENSBTAG00000008719	Distal
Forestomach	ENSBTAG00000008729	Distal
Forestomach	ENSBTAG00000008736	Proximal
Forestomach	ENSBTAG00000008771	Proximal
Forestomach	ENSBTAG00000008808	Proximal
Forestomach	ENSBTAG00000008821	Distal
Forestomach	ENSBTAG00000008873	Proximal
Forestomach	ENSBTAG00000008881	Distal
Forestomach	ENSBTAG00000008909	Distal
Forestomach	ENSBTAG00000008915	Proximal
Forestomach	ENSBTAG00000008925	Distal
Forestomach	ENSBTAG00000008926	Distal
Forestomach	ENSBTAG00000008933	Proximal
Forestomach	ENSBTAG00000008938	Distal
Forestomach	ENSBTAG00000008969	Distal
Forestomach	ENSBTAG00000008987	Distal
Forestomach	ENSBTAG00000009037	Proximal
Forestomach	ENSBTAG00000009050	Proximal
Forestomach	ENSBTAG00000009061	Proximal
Forestomach	ENSBTAG00000009065	Proximal
Forestomach	ENSBTAG00000009103	Proximal
Forestomach	ENSBTAG00000009131	Proximal
Forestomach	ENSBTAG00000009152	Proximal
Forestomach	ENSBTAG00000009191	Proximal
Forestomach	ENSBTAG00000009210	Distal
Forestomach	ENSBTAG00000009228	Proximal
Forestomach	ENSBTAG00000009246	Proximal
Forestomach	ENSBTAG00000009251	Proximal
Forestomach	ENSBTAG00000009279	Distal
Forestomach	ENSBTAG00000009299	Proximal
Forestomach	ENSBTAG00000009357	Proximal
Forestomach	ENSBTAG00000009381	Proximal
Forestomach	ENSBTAG00000009400	Proximal
Forestomach	ENSBTAG00000009405	Proximal
Forestomach	ENSBTAG00000009418	Proximal
Forestomach	ENSBTAG00000009427	Proximal
Forestomach	ENSBTAG00000009451	Proximal
Forestomach	ENSBTAG00000009469	Distal
Forestomach	ENSBTAG00000009482	Proximal
Forestomach	ENSBTAG00000009506	Proximal
Forestomach	ENSBTAG00000009516	Proximal
Forestomach	ENSBTAG00000009526	Proximal
Forestomach	ENSBTAG00000009552	Distal
Forestomach	ENSBTAG00000009574	Proximal
Forestomach	ENSBTAG00000009584	Distal
Forestomach	ENSBTAG00000009586	Distal
Forestomach	ENSBTAG00000009611	Distal
Forestomach	ENSBTAG00000009658	Proximal
Forestomach	ENSBTAG00000009676	Distal
Forestomach	ENSBTAG00000009682	Proximal
Forestomach	ENSBTAG00000009685	Proximal
Forestomach	ENSBTAG00000009732	Proximal
Forestomach	ENSBTAG00000009734	Distal
Forestomach	ENSBTAG00000009768	Proximal
Forestomach	ENSBTAG00000009785	Distal
Forestomach	ENSBTAG00000009850	Proximal
Forestomach	ENSBTAG00000009877	Distal
Forestomach	ENSBTAG00000009879	Distal
Forestomach	ENSBTAG00000009905	Proximal
Forestomach	ENSBTAG00000009916	Proximal
Forestomach	ENSBTAG00000009956	Proximal
Forestomach	ENSBTAG00000009983	Distal
Forestomach	ENSBTAG00000009987	Proximal
Forestomach	ENSBTAG00000010012	Proximal
Forestomach	ENSBTAG00000010013	Distal
Forestomach	ENSBTAG00000010023	Distal
Forestomach	ENSBTAG00000010048	Proximal
Forestomach	ENSBTAG00000010073	Distal
Forestomach	ENSBTAG00000010077	Proximal
Forestomach	ENSBTAG00000010109	Distal
Forestomach	ENSBTAG00000010113	Distal
Forestomach	ENSBTAG00000010124	Distal
Forestomach	ENSBTAG00000010125	Distal
Forestomach	ENSBTAG00000010126	Proximal
Forestomach	ENSBTAG00000010144	Proximal
Forestomach	ENSBTAG00000010180	Proximal
Forestomach	ENSBTAG00000010192	Proximal
Forestomach	ENSBTAG00000010210	Proximal
Forestomach	ENSBTAG00000010220	Distal
Forestomach	ENSBTAG00000010221	Proximal
Forestomach	ENSBTAG00000010227	Proximal
Forestomach	ENSBTAG00000010243	Distal
Forestomach	ENSBTAG00000010244	Distal
Forestomach	ENSBTAG00000010271	Distal
Forestomach	ENSBTAG00000010291	Proximal
Forestomach	ENSBTAG00000010343	Proximal
Forestomach	ENSBTAG00000010388	Proximal
Forestomach	ENSBTAG00000010390	Proximal
Forestomach	ENSBTAG00000010401	Proximal
Forestomach	ENSBTAG00000010437	Proximal
Forestomach	ENSBTAG00000010462	Distal
Forestomach	ENSBTAG00000010503	Proximal
Forestomach	ENSBTAG00000010546	Proximal
Forestomach	ENSBTAG00000010563	Proximal
Forestomach	ENSBTAG00000010564	Proximal
Forestomach	ENSBTAG00000010571	Proximal
Forestomach	ENSBTAG00000010577	Proximal
Forestomach	ENSBTAG00000010579	Proximal
Forestomach	ENSBTAG00000010606	Distal
Forestomach	ENSBTAG00000010630	Proximal
Forestomach	ENSBTAG00000010641	Distal
Forestomach	ENSBTAG00000010642	Proximal
Forestomach	ENSBTAG00000010644	Distal
Forestomach	ENSBTAG00000010662	Distal
Forestomach	ENSBTAG00000010666	Proximal
Forestomach	ENSBTAG00000010694	Distal
Forestomach	ENSBTAG00000010717	Proximal
Forestomach	ENSBTAG00000010726	Distal
Forestomach	ENSBTAG00000010815	Distal
Forestomach	ENSBTAG00000010818	Proximal
Forestomach	ENSBTAG00000010826	Distal
Forestomach	ENSBTAG00000010849	Proximal
Forestomach	ENSBTAG00000010884	Proximal
Forestomach	ENSBTAG00000010898	Distal
Forestomach	ENSBTAG00000010919	Proximal
Forestomach	ENSBTAG00000010934	Proximal
Forestomach	ENSBTAG00000010948	Distal
Forestomach	ENSBTAG00000010988	Distal
Forestomach	ENSBTAG00000010989	Distal
Forestomach	ENSBTAG00000011017	Distal
Forestomach	ENSBTAG00000011022	Proximal
Forestomach	ENSBTAG00000011025	Proximal
Forestomach	ENSBTAG00000011041	Proximal
Forestomach	ENSBTAG00000011072	Proximal
Forestomach	ENSBTAG00000011082	Proximal
Forestomach	ENSBTAG00000011095	Proximal
Forestomach	ENSBTAG00000011197	Distal
Forestomach	ENSBTAG00000011198	Proximal
Forestomach	ENSBTAG00000011206	Proximal
Forestomach	ENSBTAG00000011215	Distal
Forestomach	ENSBTAG00000011236	Proximal
Forestomach	ENSBTAG00000011266	Distal
Forestomach	ENSBTAG00000011344	Distal
Forestomach	ENSBTAG00000011345	Distal
Forestomach	ENSBTAG00000011363	Proximal
Forestomach	ENSBTAG00000011368	Distal
Forestomach	ENSBTAG00000011397	Proximal
Forestomach	ENSBTAG00000011415	Distal
Forestomach	ENSBTAG00000011425	Proximal
Forestomach	ENSBTAG00000011446	Distal
Forestomach	ENSBTAG00000011463	Distal
Forestomach	ENSBTAG00000011482	Distal
Forestomach	ENSBTAG00000011498	Proximal
Forestomach	ENSBTAG00000011509	Distal
Forestomach	ENSBTAG00000011511	Proximal
Forestomach	ENSBTAG00000011515	Proximal
Forestomach	ENSBTAG00000011516	Proximal
Forestomach	ENSBTAG00000011541	Distal
Forestomach	ENSBTAG00000011544	Distal
Forestomach	ENSBTAG00000011545	Distal
Forestomach	ENSBTAG00000011589	Distal
Forestomach	ENSBTAG00000011600	Proximal
Forestomach	ENSBTAG00000011601	Distal
Forestomach	ENSBTAG00000011602	Distal
Forestomach	ENSBTAG00000011623	Distal
Forestomach	ENSBTAG00000011626	Proximal
Forestomach	ENSBTAG00000011642	Distal
Forestomach	ENSBTAG00000011709	Proximal
Forestomach	ENSBTAG00000011727	Proximal
Forestomach	ENSBTAG00000011729	Distal
Forestomach	ENSBTAG00000011748	Proximal
Forestomach	ENSBTAG00000011757	Distal
Forestomach	ENSBTAG00000011761	Distal
Forestomach	ENSBTAG00000011767	Proximal
Forestomach	ENSBTAG00000011779	Proximal
Forestomach	ENSBTAG00000011784	Distal
Forestomach	ENSBTAG00000011785	Proximal
Forestomach	ENSBTAG00000011790	Proximal
Forestomach	ENSBTAG00000011839	Distal
Forestomach	ENSBTAG00000011841	Distal
Forestomach	ENSBTAG00000011860	Proximal
Forestomach	ENSBTAG00000011883	Proximal
Forestomach	ENSBTAG00000011885	Proximal
Forestomach	ENSBTAG00000011893	Proximal
Forestomach	ENSBTAG00000011899	Proximal
Forestomach	ENSBTAG00000011905	Distal
Forestomach	ENSBTAG00000011981	Proximal
Forestomach	ENSBTAG00000011986	Distal
Forestomach	ENSBTAG00000011988	Distal
Forestomach	ENSBTAG00000012020	Distal
Forestomach	ENSBTAG00000012039	Distal
Forestomach	ENSBTAG00000012047	Distal
Forestomach	ENSBTAG00000012050	Distal
Forestomach	ENSBTAG00000012067	Proximal
Forestomach	ENSBTAG00000012073	Distal
Forestomach	ENSBTAG00000012086	Proximal
Forestomach	ENSBTAG00000012128	Distal
Forestomach	ENSBTAG00000012213	Distal
Forestomach	ENSBTAG00000012216	Proximal
Forestomach	ENSBTAG00000012260	Distal
Forestomach	ENSBTAG00000012267	Proximal
Forestomach	ENSBTAG00000012293	Distal
Forestomach	ENSBTAG00000012321	Distal
Forestomach	ENSBTAG00000012341	Distal
Forestomach	ENSBTAG00000012353	Proximal
Forestomach	ENSBTAG00000012385	Distal
Forestomach	ENSBTAG00000012391	Proximal
Forestomach	ENSBTAG00000012409	Proximal
Forestomach	ENSBTAG00000012411	Distal
Forestomach	ENSBTAG00000012413	Proximal
Forestomach	ENSBTAG00000012432	Proximal
Forestomach	ENSBTAG00000012446	Proximal
Forestomach	ENSBTAG00000012447	Proximal
Forestomach	ENSBTAG00000012450	Distal
Forestomach	ENSBTAG00000012463	Distal
Forestomach	ENSBTAG00000012550	Proximal
Forestomach	ENSBTAG00000012581	Distal
Forestomach	ENSBTAG00000012677	Distal
Forestomach	ENSBTAG00000012721	Proximal
Forestomach	ENSBTAG00000012724	Distal
Forestomach	ENSBTAG00000012757	Distal
Forestomach	ENSBTAG00000012758	Proximal
Forestomach	ENSBTAG00000012830	Distal
Forestomach	ENSBTAG00000012833	Distal
Forestomach	ENSBTAG00000012852	Proximal
Forestomach	ENSBTAG00000012857	Distal
Forestomach	ENSBTAG00000013010	Proximal
Forestomach	ENSBTAG00000013011	Proximal
Forestomach	ENSBTAG00000013023	Distal
Forestomach	ENSBTAG00000013038	Proximal
Forestomach	ENSBTAG00000013042	Proximal
Forestomach	ENSBTAG00000013043	Distal
Forestomach	ENSBTAG00000013068	Proximal
Forestomach	ENSBTAG00000013103	Proximal
Forestomach	ENSBTAG00000013142	Proximal
Forestomach	ENSBTAG00000013196	Distal
Forestomach	ENSBTAG00000013204	Distal
Forestomach	ENSBTAG00000013238	Distal
Forestomach	ENSBTAG00000013254	Distal
Forestomach	ENSBTAG00000013274	Distal
Forestomach	ENSBTAG00000013326	Proximal
Forestomach	ENSBTAG00000013368	Distal
Forestomach	ENSBTAG00000013413	Distal
Forestomach	ENSBTAG00000013425	Proximal
Forestomach	ENSBTAG00000013436	Proximal
Forestomach	ENSBTAG00000013451	Proximal
Forestomach	ENSBTAG00000013454	Distal
Forestomach	ENSBTAG00000013460	Proximal
Forestomach	ENSBTAG00000013475	Proximal
Forestomach	ENSBTAG00000013515	Proximal
Forestomach	ENSBTAG00000013541	Distal
Forestomach	ENSBTAG00000013544	Proximal
Forestomach	ENSBTAG00000013556	Proximal
Forestomach	ENSBTAG00000013568	Distal
Forestomach	ENSBTAG00000013581	Proximal
Forestomach	ENSBTAG00000013588	Proximal
Forestomach	ENSBTAG00000013653	Distal
Forestomach	ENSBTAG00000013658	Distal
Forestomach	ENSBTAG00000013699	Proximal
Forestomach	ENSBTAG00000013760	Distal
Forestomach	ENSBTAG00000013773	Distal
Forestomach	ENSBTAG00000013790	Proximal
Forestomach	ENSBTAG00000013842	Distal
Forestomach	ENSBTAG00000013856	Proximal
Forestomach	ENSBTAG00000013859	Proximal
Forestomach	ENSBTAG00000013910	Proximal
Forestomach	ENSBTAG00000013914	Distal
Forestomach	ENSBTAG00000013916	Proximal
Forestomach	ENSBTAG00000013949	Distal
Forestomach	ENSBTAG00000013953	Proximal
Forestomach	ENSBTAG00000013957	Proximal
Forestomach	ENSBTAG00000014011	Distal
Forestomach	ENSBTAG00000014029	Distal
Forestomach	ENSBTAG00000014030	Proximal
Forestomach	ENSBTAG00000014059	Proximal
Forestomach	ENSBTAG00000014074	Distal
Forestomach	ENSBTAG00000014076	Proximal
Forestomach	ENSBTAG00000014079	Distal
Forestomach	ENSBTAG00000014089	Proximal
Forestomach	ENSBTAG00000014095	Proximal
Forestomach	ENSBTAG00000014111	Proximal
Forestomach	ENSBTAG00000014119	Proximal
Forestomach	ENSBTAG00000014124	Proximal
Forestomach	ENSBTAG00000014151	Proximal
Forestomach	ENSBTAG00000014153	Proximal
Forestomach	ENSBTAG00000014156	Distal
Forestomach	ENSBTAG00000014158	Proximal
Forestomach	ENSBTAG00000014228	Distal
Forestomach	ENSBTAG00000014270	Proximal
Forestomach	ENSBTAG00000014273	Proximal
Forestomach	ENSBTAG00000014316	Proximal
Forestomach	ENSBTAG00000014320	Proximal
Forestomach	ENSBTAG00000014340	Proximal
Forestomach	ENSBTAG00000014349	Proximal
Forestomach	ENSBTAG00000014357	Proximal
Forestomach	ENSBTAG00000014399	Distal
Forestomach	ENSBTAG00000014432	Proximal
Forestomach	ENSBTAG00000014463	Distal
Forestomach	ENSBTAG00000014495	Proximal
Forestomach	ENSBTAG00000014501	Proximal
Forestomach	ENSBTAG00000014522	Distal
Forestomach	ENSBTAG00000014530	Proximal
Forestomach	ENSBTAG00000014536	Distal
Forestomach	ENSBTAG00000014543	Distal
Forestomach	ENSBTAG00000014567	Distal
Forestomach	ENSBTAG00000014575	Distal
Forestomach	ENSBTAG00000014660	Proximal
Forestomach	ENSBTAG00000014676	Proximal
Forestomach	ENSBTAG00000014689	Proximal
Forestomach	ENSBTAG00000014697	Distal
Forestomach	ENSBTAG00000014699	Proximal
Forestomach	ENSBTAG00000014722	Proximal
Forestomach	ENSBTAG00000014734	Distal
Forestomach	ENSBTAG00000014759	Proximal
Forestomach	ENSBTAG00000014792	Distal
Forestomach	ENSBTAG00000014797	Distal
Forestomach	ENSBTAG00000014807	Distal
Forestomach	ENSBTAG00000014927	Distal
Forestomach	ENSBTAG00000014936	Proximal
Forestomach	ENSBTAG00000014960	Distal
Forestomach	ENSBTAG00000015007	Proximal
Forestomach	ENSBTAG00000015018	Proximal
Forestomach	ENSBTAG00000015025	Proximal
Forestomach	ENSBTAG00000015129	Proximal
Forestomach	ENSBTAG00000015138	Distal
Forestomach	ENSBTAG00000015158	Proximal
Forestomach	ENSBTAG00000015177	Proximal
Forestomach	ENSBTAG00000015238	Distal
Forestomach	ENSBTAG00000015240	Proximal
Forestomach	ENSBTAG00000015248	Proximal
Forestomach	ENSBTAG00000015255	Distal
Forestomach	ENSBTAG00000015266	Proximal
Forestomach	ENSBTAG00000015286	Distal
Forestomach	ENSBTAG00000015291	Proximal
Forestomach	ENSBTAG00000015301	Proximal
Forestomach	ENSBTAG00000015310	Proximal
Forestomach	ENSBTAG00000015319	Proximal
Forestomach	ENSBTAG00000015385	Distal
Forestomach	ENSBTAG00000015413	Distal
Forestomach	ENSBTAG00000015428	Distal
Forestomach	ENSBTAG00000015432	Proximal
Forestomach	ENSBTAG00000015463	Proximal
Forestomach	ENSBTAG00000015474	Proximal
Forestomach	ENSBTAG00000015509	Proximal
Forestomach	ENSBTAG00000015541	Distal
Forestomach	ENSBTAG00000015580	Proximal
Forestomach	ENSBTAG00000015584	Distal
Forestomach	ENSBTAG00000015604	Distal
Forestomach	ENSBTAG00000015611	Proximal
Forestomach	ENSBTAG00000015662	Distal
Forestomach	ENSBTAG00000015713	Proximal
Forestomach	ENSBTAG00000015716	Proximal
Forestomach	ENSBTAG00000015718	Proximal
Forestomach	ENSBTAG00000015720	Distal
Forestomach	ENSBTAG00000015739	Proximal
Forestomach	ENSBTAG00000015769	Proximal
Forestomach	ENSBTAG00000015794	Distal
Forestomach	ENSBTAG00000015805	Proximal
Forestomach	ENSBTAG00000015824	Proximal
Forestomach	ENSBTAG00000015857	Proximal
Forestomach	ENSBTAG00000015891	Distal
Forestomach	ENSBTAG00000015893	Distal
Forestomach	ENSBTAG00000015944	Proximal
Forestomach	ENSBTAG00000015946	Distal
Forestomach	ENSBTAG00000015963	Distal
Forestomach	ENSBTAG00000015969	Proximal
Forestomach	ENSBTAG00000016002	Proximal
Forestomach	ENSBTAG00000016046	Proximal
Forestomach	ENSBTAG00000016062	Proximal
Forestomach	ENSBTAG00000016074	Distal
Forestomach	ENSBTAG00000016103	Distal
Forestomach	ENSBTAG00000016152	Proximal
Forestomach	ENSBTAG00000016167	Proximal
Forestomach	ENSBTAG00000016199	Distal
Forestomach	ENSBTAG00000016236	Distal
Forestomach	ENSBTAG00000016250	Distal
Forestomach	ENSBTAG00000016269	Proximal
Forestomach	ENSBTAG00000016298	Proximal
Forestomach	ENSBTAG00000016302	Proximal
Forestomach	ENSBTAG00000016311	Proximal
Forestomach	ENSBTAG00000016442	Distal
Forestomach	ENSBTAG00000016444	Proximal
Forestomach	ENSBTAG00000016451	Distal
Forestomach	ENSBTAG00000016495	Proximal
Forestomach	ENSBTAG00000016498	Distal
Forestomach	ENSBTAG00000016508	Distal
Forestomach	ENSBTAG00000016515	Distal
Forestomach	ENSBTAG00000016532	Proximal
Forestomach	ENSBTAG00000016549	Distal
Forestomach	ENSBTAG00000016563	Distal
Forestomach	ENSBTAG00000016629	Distal
Forestomach	ENSBTAG00000016635	Proximal
Forestomach	ENSBTAG00000016637	Proximal
Forestomach	ENSBTAG00000016667	Proximal
Forestomach	ENSBTAG00000016679	Proximal
Forestomach	ENSBTAG00000016709	Proximal
Forestomach	ENSBTAG00000016720	Distal
Forestomach	ENSBTAG00000016726	Proximal
Forestomach	ENSBTAG00000016740	Distal
Forestomach	ENSBTAG00000016744	Proximal
Forestomach	ENSBTAG00000016751	Proximal
Forestomach	ENSBTAG00000016760	Proximal
Forestomach	ENSBTAG00000016769	Distal
Forestomach	ENSBTAG00000016775	Distal
Forestomach	ENSBTAG00000016779	Distal
Forestomach	ENSBTAG00000016805	Distal
Forestomach	ENSBTAG00000016839	Proximal
Forestomach	ENSBTAG00000016848	Proximal
Forestomach	ENSBTAG00000016895	Proximal
Forestomach	ENSBTAG00000016896	Distal
Forestomach	ENSBTAG00000016900	Proximal
Forestomach	ENSBTAG00000016908	Distal
Forestomach	ENSBTAG00000016939	Proximal
Forestomach	ENSBTAG00000016956	Distal
Forestomach	ENSBTAG00000016958	Distal
Forestomach	ENSBTAG00000017001	Distal
Forestomach	ENSBTAG00000017019	Proximal
Forestomach	ENSBTAG00000017035	Distal
Forestomach	ENSBTAG00000017064	Proximal
Forestomach	ENSBTAG00000017078	Proximal
Forestomach	ENSBTAG00000017085	Proximal
Forestomach	ENSBTAG00000017087	Proximal
Forestomach	ENSBTAG00000017095	Proximal
Forestomach	ENSBTAG00000017120	Proximal
Forestomach	ENSBTAG00000017135	Distal
Forestomach	ENSBTAG00000017150	Proximal
Forestomach	ENSBTAG00000017164	Distal
Forestomach	ENSBTAG00000017179	Proximal
Forestomach	ENSBTAG00000017183	Proximal
Forestomach	ENSBTAG00000017218	Proximal
Forestomach	ENSBTAG00000017244	Distal
Forestomach	ENSBTAG00000017249	Proximal
Forestomach	ENSBTAG00000017310	Proximal
Forestomach	ENSBTAG00000017329	Proximal
Forestomach	ENSBTAG00000017401	Proximal
Forestomach	ENSBTAG00000017419	Proximal
Forestomach	ENSBTAG00000017450	Distal
Forestomach	ENSBTAG00000017455	Proximal
Forestomach	ENSBTAG00000017504	Proximal
Forestomach	ENSBTAG00000017527	Proximal
Forestomach	ENSBTAG00000017636	Proximal
Forestomach	ENSBTAG00000017652	Distal
Forestomach	ENSBTAG00000017662	Distal
Forestomach	ENSBTAG00000017664	Proximal
Forestomach	ENSBTAG00000017666	Proximal
Forestomach	ENSBTAG00000017694	Distal
Forestomach	ENSBTAG00000017706	Proximal
Forestomach	ENSBTAG00000017729	Proximal
Forestomach	ENSBTAG00000017744	Distal
Forestomach	ENSBTAG00000017746	Proximal
Forestomach	ENSBTAG00000017748	Proximal
Forestomach	ENSBTAG00000017753	Distal
Forestomach	ENSBTAG00000017765	Proximal
Forestomach	ENSBTAG00000017788	Distal
Forestomach	ENSBTAG00000017811	Distal
Forestomach	ENSBTAG00000017819	Proximal
Forestomach	ENSBTAG00000017826	Proximal
Forestomach	ENSBTAG00000017845	Proximal
Forestomach	ENSBTAG00000017871	Proximal
Forestomach	ENSBTAG00000017956	Proximal
Forestomach	ENSBTAG00000017958	Proximal
Forestomach	ENSBTAG00000017994	Proximal
Forestomach	ENSBTAG00000018024	Distal
Forestomach	ENSBTAG00000018025	Proximal
Forestomach	ENSBTAG00000018026	Proximal
Forestomach	ENSBTAG00000018033	Distal
Forestomach	ENSBTAG00000018035	Distal
Forestomach	ENSBTAG00000018041	Distal
Forestomach	ENSBTAG00000018049	Distal
Forestomach	ENSBTAG00000018067	Proximal
Forestomach	ENSBTAG00000018131	Proximal
Forestomach	ENSBTAG00000018138	Proximal
Forestomach	ENSBTAG00000018186	Proximal
Forestomach	ENSBTAG00000018213	Proximal
Forestomach	ENSBTAG00000018227	Proximal
Forestomach	ENSBTAG00000018280	Proximal
Forestomach	ENSBTAG00000018282	Proximal
Forestomach	ENSBTAG00000018313	Distal
Forestomach	ENSBTAG00000018318	Distal
Forestomach	ENSBTAG00000018347	Distal
Forestomach	ENSBTAG00000018401	Proximal
Forestomach	ENSBTAG00000018402	Proximal
Forestomach	ENSBTAG00000018417	Proximal
Forestomach	ENSBTAG00000018419	Proximal
Forestomach	ENSBTAG00000018421	Proximal
Forestomach	ENSBTAG00000018427	Proximal
Forestomach	ENSBTAG00000018465	Distal
Forestomach	ENSBTAG00000018496	Proximal
Forestomach	ENSBTAG00000018523	Proximal
Forestomach	ENSBTAG00000018557	Distal
Forestomach	ENSBTAG00000018559	Proximal
Forestomach	ENSBTAG00000018590	Distal
Forestomach	ENSBTAG00000018613	Proximal
Forestomach	ENSBTAG00000018642	Distal
Forestomach	ENSBTAG00000018653	Proximal
Forestomach	ENSBTAG00000018674	Proximal
Forestomach	ENSBTAG00000018694	Distal
Forestomach	ENSBTAG00000018699	Distal
Forestomach	ENSBTAG00000018727	Proximal
Forestomach	ENSBTAG00000018775	Proximal
Forestomach	ENSBTAG00000018824	Proximal
Forestomach	ENSBTAG00000018841	Distal
Forestomach	ENSBTAG00000018851	Distal
Forestomach	ENSBTAG00000018852	Proximal
Forestomach	ENSBTAG00000018868	Proximal
Forestomach	ENSBTAG00000018879	Distal
Forestomach	ENSBTAG00000018922	Proximal
Forestomach	ENSBTAG00000018938	Distal
Forestomach	ENSBTAG00000018942	Proximal
Forestomach	ENSBTAG00000018979	Distal
Forestomach	ENSBTAG00000019002	Proximal
Forestomach	ENSBTAG00000019020	Distal
Forestomach	ENSBTAG00000019027	Distal
Forestomach	ENSBTAG00000019029	Proximal
Forestomach	ENSBTAG00000019043	Proximal
Forestomach	ENSBTAG00000019061	Distal
Forestomach	ENSBTAG00000019107	Distal
Forestomach	ENSBTAG00000019129	Proximal
Forestomach	ENSBTAG00000019164	Distal
Forestomach	ENSBTAG00000019187	Distal
Forestomach	ENSBTAG00000019220	Distal
Forestomach	ENSBTAG00000019229	Proximal
Forestomach	ENSBTAG00000019231	Proximal
Forestomach	ENSBTAG00000019246	Proximal
Forestomach	ENSBTAG00000019279	Proximal
Forestomach	ENSBTAG00000019314	Proximal
Forestomach	ENSBTAG00000019329	Proximal
Forestomach	ENSBTAG00000019341	Distal
Forestomach	ENSBTAG00000019342	Proximal
Forestomach	ENSBTAG00000019410	Proximal
Forestomach	ENSBTAG00000019428	Distal
Forestomach	ENSBTAG00000019459	Proximal
Forestomach	ENSBTAG00000019496	Proximal
Forestomach	ENSBTAG00000019508	Distal
Forestomach	ENSBTAG00000019509	Distal
Forestomach	ENSBTAG00000019517	Proximal
Forestomach	ENSBTAG00000019556	Proximal
Forestomach	ENSBTAG00000019568	Proximal
Forestomach	ENSBTAG00000019592	Proximal
Forestomach	ENSBTAG00000019595	Distal
Forestomach	ENSBTAG00000019615	Proximal
Forestomach	ENSBTAG00000019644	Proximal
Forestomach	ENSBTAG00000019662	Proximal
Forestomach	ENSBTAG00000019684	Proximal
Forestomach	ENSBTAG00000019692	Distal
Forestomach	ENSBTAG00000019694	Distal
Forestomach	ENSBTAG00000019708	Distal
Forestomach	ENSBTAG00000019721	Proximal
Forestomach	ENSBTAG00000019750	Distal
Forestomach	ENSBTAG00000019759	Proximal
Forestomach	ENSBTAG00000019806	Proximal
Forestomach	ENSBTAG00000019836	Distal
Forestomach	ENSBTAG00000019839	Distal
Forestomach	ENSBTAG00000019854	Distal
Forestomach	ENSBTAG00000019864	Proximal
Forestomach	ENSBTAG00000019877	Distal
Forestomach	ENSBTAG00000019948	Proximal
Forestomach	ENSBTAG00000019952	Distal
Forestomach	ENSBTAG00000019954	Distal
Forestomach	ENSBTAG00000019983	Distal
Forestomach	ENSBTAG00000019984	Distal
Forestomach	ENSBTAG00000019987	Distal
Forestomach	ENSBTAG00000019988	Proximal
Forestomach	ENSBTAG00000020023	Distal
Forestomach	ENSBTAG00000020042	Proximal
Forestomach	ENSBTAG00000020043	Proximal
Forestomach	ENSBTAG00000020050	Proximal
Forestomach	ENSBTAG00000020090	Distal
Forestomach	ENSBTAG00000020108	Proximal
Forestomach	ENSBTAG00000020125	Proximal
Forestomach	ENSBTAG00000020133	Proximal
Forestomach	ENSBTAG00000020136	Distal
Forestomach	ENSBTAG00000020142	Proximal
Forestomach	ENSBTAG00000020154	Distal
Forestomach	ENSBTAG00000020164	Proximal
Forestomach	ENSBTAG00000020172	Proximal
Forestomach	ENSBTAG00000020175	Proximal
Forestomach	ENSBTAG00000020192	Distal
Forestomach	ENSBTAG00000020218	Distal
Forestomach	ENSBTAG00000020268	Distal
Forestomach	ENSBTAG00000020303	Distal
Forestomach	ENSBTAG00000020305	Proximal
Forestomach	ENSBTAG00000020309	Proximal
Forestomach	ENSBTAG00000020334	Distal
Forestomach	ENSBTAG00000020357	Proximal
Forestomach	ENSBTAG00000020389	Proximal
Forestomach	ENSBTAG00000020410	Distal
Forestomach	ENSBTAG00000020417	Proximal
Forestomach	ENSBTAG00000020420	Distal
Forestomach	ENSBTAG00000020459	Distal
Forestomach	ENSBTAG00000020465	Proximal
Forestomach	ENSBTAG00000020515	Proximal
Forestomach	ENSBTAG00000020536	Distal
Forestomach	ENSBTAG00000020546	Proximal
Forestomach	ENSBTAG00000020584	Distal
Forestomach	ENSBTAG00000020594	Proximal
Forestomach	ENSBTAG00000020626	Proximal
Forestomach	ENSBTAG00000020630	Proximal
Forestomach	ENSBTAG00000020644	Proximal
Forestomach	ENSBTAG00000020652	Proximal
Forestomach	ENSBTAG00000020654	Proximal
Forestomach	ENSBTAG00000020679	Distal
Forestomach	ENSBTAG00000020688	Distal
Forestomach	ENSBTAG00000020693	Distal
Forestomach	ENSBTAG00000020699	Proximal
Forestomach	ENSBTAG00000020731	Distal
Forestomach	ENSBTAG00000020749	Proximal
Forestomach	ENSBTAG00000020757	Proximal
Forestomach	ENSBTAG00000020772	Distal
Forestomach	ENSBTAG00000020781	Proximal
Forestomach	ENSBTAG00000020783	Distal
Forestomach	ENSBTAG00000020791	Distal
Forestomach	ENSBTAG00000020796	Proximal
Forestomach	ENSBTAG00000020806	Distal
Forestomach	ENSBTAG00000020819	Proximal
Forestomach	ENSBTAG00000020848	Distal
Forestomach	ENSBTAG00000020855	Distal
Forestomach	ENSBTAG00000020860	Proximal
Forestomach	ENSBTAG00000020886	Distal
Forestomach	ENSBTAG00000020914	Proximal
Forestomach	ENSBTAG00000020936	Distal
Forestomach	ENSBTAG00000020956	Proximal
Forestomach	ENSBTAG00000021024	Distal
Forestomach	ENSBTAG00000021026	Distal
Forestomach	ENSBTAG00000021035	Proximal
Forestomach	ENSBTAG00000021039	Distal
Forestomach	ENSBTAG00000021052	Proximal
Forestomach	ENSBTAG00000021079	Distal
Forestomach	ENSBTAG00000021087	Distal
Forestomach	ENSBTAG00000021107	Distal
Forestomach	ENSBTAG00000021128	Distal
Forestomach	ENSBTAG00000021131	Distal
Forestomach	ENSBTAG00000021135	Proximal
Forestomach	ENSBTAG00000021143	Distal
Forestomach	ENSBTAG00000021162	Distal
Forestomach	ENSBTAG00000021172	Proximal
Forestomach	ENSBTAG00000021173	Distal
Forestomach	ENSBTAG00000021181	Proximal
Forestomach	ENSBTAG00000021209	Proximal
Forestomach	ENSBTAG00000021237	Distal
Forestomach	ENSBTAG00000021245	Proximal
Forestomach	ENSBTAG00000021287	Proximal
Forestomach	ENSBTAG00000021291	Distal
Forestomach	ENSBTAG00000021307	Proximal
Forestomach	ENSBTAG00000021323	Proximal
Forestomach	ENSBTAG00000021334	Proximal
Forestomach	ENSBTAG00000021341	Proximal
Forestomach	ENSBTAG00000021523	Distal
Forestomach	ENSBTAG00000021577	Proximal
Forestomach	ENSBTAG00000021595	Proximal
Forestomach	ENSBTAG00000021645	Proximal
Forestomach	ENSBTAG00000021653	Proximal
Forestomach	ENSBTAG00000021668	Distal
Forestomach	ENSBTAG00000021672	Distal
Forestomach	ENSBTAG00000021680	Distal
Forestomach	ENSBTAG00000021694	Proximal
Forestomach	ENSBTAG00000021699	Proximal
Forestomach	ENSBTAG00000021752	Proximal
Forestomach	ENSBTAG00000021756	Distal
Forestomach	ENSBTAG00000021769	Proximal
Forestomach	ENSBTAG00000021773	Proximal
Forestomach	ENSBTAG00000021781	Proximal
Forestomach	ENSBTAG00000021849	Proximal
Forestomach	ENSBTAG00000021869	Distal
Forestomach	ENSBTAG00000021875	Distal
Forestomach	ENSBTAG00000021900	Proximal
Forestomach	ENSBTAG00000021933	Proximal
Forestomach	ENSBTAG00000021943	Proximal
Forestomach	ENSBTAG00000021956	Proximal
Forestomach	ENSBTAG00000021963	Proximal
Forestomach	ENSBTAG00000021967	Proximal
Forestomach	ENSBTAG00000021971	Proximal
Forestomach	ENSBTAG00000021976	Distal
Forestomach	ENSBTAG00000021978	Distal
Forestomach	ENSBTAG00000021996	Distal
Forestomach	ENSBTAG00000022004	Proximal
Forestomach	ENSBTAG00000022028	Proximal
Forestomach	ENSBTAG00000022114	Distal
Forestomach	ENSBTAG00000022188	Distal
Forestomach	ENSBTAG00000022360	Distal
Forestomach	ENSBTAG00000022461	Proximal
Forestomach	ENSBTAG00000022613	Proximal
Forestomach	ENSBTAG00000022721	Proximal
Forestomach	ENSBTAG00000022777	Distal
Forestomach	ENSBTAG00000023054	Proximal
Forestomach	ENSBTAG00000023218	Proximal
Forestomach	ENSBTAG00000023429	Proximal
Forestomach	ENSBTAG00000023600	Proximal
Forestomach	ENSBTAG00000023744	Proximal
Forestomach	ENSBTAG00000023847	Distal
Forestomach	ENSBTAG00000024015	Distal
Forestomach	ENSBTAG00000024081	Proximal
Forestomach	ENSBTAG00000024162	Proximal
Forestomach	ENSBTAG00000024275	Proximal
Forestomach	ENSBTAG00000024387	Distal
Forestomach	ENSBTAG00000024815	Proximal
Forestomach	ENSBTAG00000024888	Distal
Forestomach	ENSBTAG00000025182	Proximal
Forestomach	ENSBTAG00000025211	Proximal
Forestomach	ENSBTAG00000025320	Proximal
Forestomach	ENSBTAG00000025477	Proximal
Forestomach	ENSBTAG00000025526	Proximal
Forestomach	ENSBTAG00000025571	Proximal
Forestomach	ENSBTAG00000025756	Proximal
Forestomach	ENSBTAG00000025859	Proximal
Forestomach	ENSBTAG00000026004	Distal
Forestomach	ENSBTAG00000026156	Distal
Forestomach	ENSBTAG00000026283	Distal
Forestomach	ENSBTAG00000026356	Proximal
Forestomach	ENSBTAG00000026660	Distal
Forestomach	ENSBTAG00000026754	Proximal
Forestomach	ENSBTAG00000026813	Proximal
Forestomach	ENSBTAG00000026953	Distal
Forestomach	ENSBTAG00000026963	Proximal
Forestomach	ENSBTAG00000026995	Proximal
Forestomach	ENSBTAG00000027024	Proximal
Forestomach	ENSBTAG00000027059	Proximal
Forestomach	ENSBTAG00000027151	Distal
Forestomach	ENSBTAG00000027182	Distal
Forestomach	ENSBTAG00000027316	Distal
Forestomach	ENSBTAG00000027728	Distal
Forestomach	ENSBTAG00000027789	Distal
Forestomach	ENSBTAG00000027843	Distal
Forestomach	ENSBTAG00000027932	Proximal
Forestomach	ENSBTAG00000030366	Proximal
Forestomach	ENSBTAG00000030453	Proximal
Forestomach	ENSBTAG00000030599	Proximal
Forestomach	ENSBTAG00000030632	Distal
Forestomach	ENSBTAG00000030671	Distal
Forestomach	ENSBTAG00000030674	Proximal
Forestomach	ENSBTAG00000030675	Distal
Forestomach	ENSBTAG00000030744	Proximal
Forestomach	ENSBTAG00000030817	Distal
Forestomach	ENSBTAG00000030839	Proximal
Forestomach	ENSBTAG00000031084	Proximal
Forestomach	ENSBTAG00000031335	Proximal
Forestomach	ENSBTAG00000031697	Distal
Forestomach	ENSBTAG00000031709	Proximal
Forestomach	ENSBTAG00000031741	Distal
Forestomach	ENSBTAG00000031792	Proximal
Forestomach	ENSBTAG00000031885	Proximal
Forestomach	ENSBTAG00000032021	Distal
Forestomach	ENSBTAG00000032097	Proximal
Forestomach	ENSBTAG00000032260	Proximal
Forestomach	ENSBTAG00000032289	Distal
Forestomach	ENSBTAG00000032340	Proximal
Forestomach	ENSBTAG00000032366	Distal
Forestomach	ENSBTAG00000032477	Proximal
Forestomach	ENSBTAG00000032481	Distal
Forestomach	ENSBTAG00000032518	Distal
Forestomach	ENSBTAG00000032548	Proximal
Forestomach	ENSBTAG00000032637	Proximal
Forestomach	ENSBTAG00000032657	Distal
Forestomach	ENSBTAG00000032719	Distal
Forestomach	ENSBTAG00000032964	Proximal
Forestomach	ENSBTAG00000032996	Distal
Forestomach	ENSBTAG00000033180	Proximal
Forestomach	ENSBTAG00000033322	Proximal
Forestomach	ENSBTAG00000033690	Proximal
Forestomach	ENSBTAG00000034255	Proximal
Forestomach	ENSBTAG00000034430	Proximal
Forestomach	ENSBTAG00000034626	Proximal
Forestomach	ENSBTAG00000034987	Proximal
Forestomach	ENSBTAG00000035230	Distal
Forestomach	ENSBTAG00000037389	Distal
Forestomach	ENSBTAG00000037393	Proximal
Forestomach	ENSBTAG00000037489	Distal
Forestomach	ENSBTAG00000037571	Distal
Forestomach	ENSBTAG00000037765	Distal
Forestomach	ENSBTAG00000037781	Distal
Forestomach	ENSBTAG00000037803	Proximal
Forestomach	ENSBTAG00000037907	Distal
Forestomach	ENSBTAG00000037913	Proximal
Forestomach	ENSBTAG00000037972	Proximal
Forestomach	ENSBTAG00000037996	Proximal
Forestomach	ENSBTAG00000038117	Proximal
Forestomach	ENSBTAG00000038151	Proximal
Forestomach	ENSBTAG00000038181	Proximal
Forestomach	ENSBTAG00000038298	Proximal
Forestomach	ENSBTAG00000038333	Distal
Forestomach	ENSBTAG00000038375	Distal
Forestomach	ENSBTAG00000038487	Proximal
Forestomach	ENSBTAG00000038490	Proximal
Forestomach	ENSBTAG00000038625	Proximal
Forestomach	ENSBTAG00000038635	Proximal
Forestomach	ENSBTAG00000039014	Distal
Forestomach	ENSBTAG00000039050	Distal
Forestomach	ENSBTAG00000039121	Proximal
Forestomach	ENSBTAG00000039275	Distal
Forestomach	ENSBTAG00000039287	Proximal
Forestomach	ENSBTAG00000039289	Proximal
Forestomach	ENSBTAG00000039307	Distal
Forestomach	ENSBTAG00000039435	Distal
Forestomach	ENSBTAG00000039581	Proximal
Forestomach	ENSBTAG00000039620	Proximal
Forestomach	ENSBTAG00000039720	Proximal
Forestomach	ENSBTAG00000039815	Distal
Forestomach	ENSBTAG00000039916	Proximal
Forestomach	ENSBTAG00000040076	Proximal
Forestomach	ENSBTAG00000040368	Distal
Forestomach	ENSBTAG00000040384	Proximal
Forestomach	ENSBTAG00000040584	Proximal
Forestomach	ENSBTAG00000043953	Proximal
Forestomach	ENSBTAG00000043956	Proximal
Forestomach	ENSBTAG00000043961	Distal
Forestomach	ENSBTAG00000043996	Proximal
Forestomach	ENSBTAG00000044001	Distal
Forestomach	ENSBTAG00000044017	Proximal
Forestomach	ENSBTAG00000044053	Distal
Forestomach	ENSBTAG00000044061	Proximal
Forestomach	ENSBTAG00000044097	Proximal
Forestomach	ENSBTAG00000044129	Distal
Forestomach	ENSBTAG00000044179	Proximal
Forestomach	ENSBTAG00000046014	Distal
Forestomach	ENSBTAG00000046346	Proximal
Forestomach	ENSBTAG00000046481	Distal
Forestomach	ENSBTAG00000046545	Distal
Forestomach	ENSBTAG00000046588	Proximal
Forestomach	ENSBTAG00000046612	Distal
Forestomach	ENSBTAG00000046664	Proximal
Forestomach	ENSBTAG00000046774	Proximal
Forestomach	ENSBTAG00000047061	Distal
Forestomach	ENSBTAG00000047077	Distal
Forestomach	ENSBTAG00000047139	Proximal
Forestomach	ENSBTAG00000047219	Distal
Forestomach	ENSBTAG00000047225	Distal
Forestomach	ENSBTAG00000047420	Proximal
Forestomach	ENSBTAG00000047856	Proximal
Forestomach	ENSBTAG00000048071	Distal
Forestomach	ENSBTAG00000048090	Distal
Forestomach	ENSBTAG00000048107	Proximal
Forestomach	ENSBTAG00000048151	Distal
Forestomach	ENSBTAG00000048257	Proximal
Forestomach	ENSBTAG00000048459	Proximal
Forestomach	ENSBTAG00000048761	Proximal
Forestomach	ENSBTAG00000049158	Distal
Forestomach	ENSBTAG00000049203	Distal
Forestomach	ENSBTAG00000049483	Distal
Forestomach	ENSBTAG00000049733	Proximal
Forestomach	ENSBTAG00000050263	Proximal
Forestomach	ENSBTAG00000050334	Distal
Forestomach	ENSBTAG00000050385	Proximal
Forestomach	ENSBTAG00000050482	Distal
Forestomach	ENSBTAG00000050719	Proximal
Forestomach	ENSBTAG00000051230	Proximal
Forestomach	ENSBTAG00000051386	Proximal
Forestomach	ENSBTAG00000051500	Proximal
Forestomach	ENSBTAG00000051913	Distal
Forestomach	ENSBTAG00000052083	Proximal
Forestomach	ENSBTAG00000052665	Proximal
Forestomach	ENSBTAG00000052670	Proximal
Forestomach	ENSBTAG00000053129	Distal
Forestomach	ENSBTAG00000053303	Proximal
Forestomach	ENSBTAG00000053568	Distal
Forestomach	ENSBTAG00000053588	Distal
Forestomach	ENSBTAG00000054059	Proximal
Forestomach	ENSBTAG00000054218	Distal
Forestomach	ENSBTAG00000054322	Distal
Forestomach	ENSBTAG00000054647	Distal
Forestomach	ENSBTAG00000054773	Distal
Forestomach	ENSBTAG00000054881	Distal
Forestomach	ENSBTAG00000054987	Proximal
Forestomach	ENSBTAG00000055033	Proximal
Forestomach	ENSBTAG00000055051	Distal
Forestomach	ENSBTAG00000055286	Proximal
Nasal	ENSBTAG00000000005	Distal
Nasal	ENSBTAG00000000012	Proximal
Nasal	ENSBTAG00000000023	Distal
Nasal	ENSBTAG00000000065	Proximal
Nasal	ENSBTAG00000000074	Proximal
Nasal	ENSBTAG00000000098	Proximal
Nasal	ENSBTAG00000000113	Distal
Nasal	ENSBTAG00000000115	Distal
Nasal	ENSBTAG00000000184	Distal
Nasal	ENSBTAG00000000201	Proximal
Nasal	ENSBTAG00000000231	Distal
Nasal	ENSBTAG00000000290	Proximal
Nasal	ENSBTAG00000000297	Distal
Nasal	ENSBTAG00000000308	Proximal
Nasal	ENSBTAG00000000333	Distal
Nasal	ENSBTAG00000000355	Distal
Nasal	ENSBTAG00000000359	Proximal
Nasal	ENSBTAG00000000365	Proximal
Nasal	ENSBTAG00000000377	Proximal
Nasal	ENSBTAG00000000460	Distal
Nasal	ENSBTAG00000000472	Proximal
Nasal	ENSBTAG00000000495	Proximal
Nasal	ENSBTAG00000000511	Proximal
Nasal	ENSBTAG00000000521	Distal
Nasal	ENSBTAG00000000529	Distal
Nasal	ENSBTAG00000000545	Proximal
Nasal	ENSBTAG00000000548	Proximal
Nasal	ENSBTAG00000000551	Proximal
Nasal	ENSBTAG00000000555	Distal
Nasal	ENSBTAG00000000561	Proximal
Nasal	ENSBTAG00000000579	Proximal
Nasal	ENSBTAG00000000599	Proximal
Nasal	ENSBTAG00000000629	Proximal
Nasal	ENSBTAG00000000630	Distal
Nasal	ENSBTAG00000000662	Proximal
Nasal	ENSBTAG00000000667	Proximal
Nasal	ENSBTAG00000000672	Proximal
Nasal	ENSBTAG00000000700	Distal
Nasal	ENSBTAG00000000712	Proximal
Nasal	ENSBTAG00000000736	Distal
Nasal	ENSBTAG00000000770	Distal
Nasal	ENSBTAG00000000782	Proximal
Nasal	ENSBTAG00000000799	Proximal
Nasal	ENSBTAG00000000801	Proximal
Nasal	ENSBTAG00000000803	Proximal
Nasal	ENSBTAG00000000837	Proximal
Nasal	ENSBTAG00000000842	Proximal
Nasal	ENSBTAG00000000878	Distal
Nasal	ENSBTAG00000000902	Distal
Nasal	ENSBTAG00000000911	Proximal
Nasal	ENSBTAG00000000919	Proximal
Nasal	ENSBTAG00000000937	Distal
Nasal	ENSBTAG00000000962	Proximal
Nasal	ENSBTAG00000000993	Distal
Nasal	ENSBTAG00000001016	Proximal
Nasal	ENSBTAG00000001017	Distal
Nasal	ENSBTAG00000001043	Distal
Nasal	ENSBTAG00000001050	Proximal
Nasal	ENSBTAG00000001083	Proximal
Nasal	ENSBTAG00000001086	Proximal
Nasal	ENSBTAG00000001096	Proximal
Nasal	ENSBTAG00000001098	Proximal
Nasal	ENSBTAG00000001108	Proximal
Nasal	ENSBTAG00000001114	Distal
Nasal	ENSBTAG00000001124	Proximal
Nasal	ENSBTAG00000001132	Proximal
Nasal	ENSBTAG00000001141	Proximal
Nasal	ENSBTAG00000001142	Proximal
Nasal	ENSBTAG00000001146	Distal
Nasal	ENSBTAG00000001156	Proximal
Nasal	ENSBTAG00000001181	Proximal
Nasal	ENSBTAG00000001182	Proximal
Nasal	ENSBTAG00000001185	Distal
Nasal	ENSBTAG00000001192	Distal
Nasal	ENSBTAG00000001199	Proximal
Nasal	ENSBTAG00000001204	Distal
Nasal	ENSBTAG00000001209	Proximal
Nasal	ENSBTAG00000001225	Proximal
Nasal	ENSBTAG00000001243	Distal
Nasal	ENSBTAG00000001280	Proximal
Nasal	ENSBTAG00000001314	Distal
Nasal	ENSBTAG00000001393	Proximal
Nasal	ENSBTAG00000001395	Proximal
Nasal	ENSBTAG00000001400	Proximal
Nasal	ENSBTAG00000001403	Distal
Nasal	ENSBTAG00000001468	Distal
Nasal	ENSBTAG00000001478	Proximal
Nasal	ENSBTAG00000001484	Proximal
Nasal	ENSBTAG00000001492	Proximal
Nasal	ENSBTAG00000001499	Proximal
Nasal	ENSBTAG00000001513	Distal
Nasal	ENSBTAG00000001523	Proximal
Nasal	ENSBTAG00000001528	Distal
Nasal	ENSBTAG00000001573	Proximal
Nasal	ENSBTAG00000001580	Proximal
Nasal	ENSBTAG00000001598	Proximal
Nasal	ENSBTAG00000001617	Distal
Nasal	ENSBTAG00000001632	Proximal
Nasal	ENSBTAG00000001692	Distal
Nasal	ENSBTAG00000001697	Proximal
Nasal	ENSBTAG00000001744	Distal
Nasal	ENSBTAG00000001771	Proximal
Nasal	ENSBTAG00000001803	Proximal
Nasal	ENSBTAG00000001807	Distal
Nasal	ENSBTAG00000001821	Distal
Nasal	ENSBTAG00000001827	Distal
Nasal	ENSBTAG00000001847	Proximal
Nasal	ENSBTAG00000001861	Proximal
Nasal	ENSBTAG00000001887	Proximal
Nasal	ENSBTAG00000001942	Proximal
Nasal	ENSBTAG00000001947	Proximal
Nasal	ENSBTAG00000001956	Proximal
Nasal	ENSBTAG00000001977	Proximal
Nasal	ENSBTAG00000001999	Distal
Nasal	ENSBTAG00000002014	Proximal
Nasal	ENSBTAG00000002015	Proximal
Nasal	ENSBTAG00000002041	Distal
Nasal	ENSBTAG00000002078	Proximal
Nasal	ENSBTAG00000002086	Proximal
Nasal	ENSBTAG00000002179	Distal
Nasal	ENSBTAG00000002201	Proximal
Nasal	ENSBTAG00000002209	Proximal
Nasal	ENSBTAG00000002272	Proximal
Nasal	ENSBTAG00000002278	Distal
Nasal	ENSBTAG00000002295	Distal
Nasal	ENSBTAG00000002302	Proximal
Nasal	ENSBTAG00000002315	Proximal
Nasal	ENSBTAG00000002317	Distal
Nasal	ENSBTAG00000002323	Distal
Nasal	ENSBTAG00000002391	Proximal
Nasal	ENSBTAG00000002431	Distal
Nasal	ENSBTAG00000002432	Distal
Nasal	ENSBTAG00000002474	Proximal
Nasal	ENSBTAG00000002487	Distal
Nasal	ENSBTAG00000002493	Distal
Nasal	ENSBTAG00000002531	Proximal
Nasal	ENSBTAG00000002566	Proximal
Nasal	ENSBTAG00000002568	Proximal
Nasal	ENSBTAG00000002570	Proximal
Nasal	ENSBTAG00000002573	Proximal
Nasal	ENSBTAG00000002591	Proximal
Nasal	ENSBTAG00000002627	Distal
Nasal	ENSBTAG00000002643	Proximal
Nasal	ENSBTAG00000002646	Proximal
Nasal	ENSBTAG00000002647	Proximal
Nasal	ENSBTAG00000002690	Proximal
Nasal	ENSBTAG00000002725	Proximal
Nasal	ENSBTAG00000002726	Distal
Nasal	ENSBTAG00000002795	Distal
Nasal	ENSBTAG00000002810	Proximal
Nasal	ENSBTAG00000002869	Proximal
Nasal	ENSBTAG00000002874	Distal
Nasal	ENSBTAG00000002880	Proximal
Nasal	ENSBTAG00000002902	Distal
Nasal	ENSBTAG00000002935	Proximal
Nasal	ENSBTAG00000002949	Proximal
Nasal	ENSBTAG00000002988	Proximal
Nasal	ENSBTAG00000003021	Distal
Nasal	ENSBTAG00000003034	Proximal
Nasal	ENSBTAG00000003043	Proximal
Nasal	ENSBTAG00000003051	Proximal
Nasal	ENSBTAG00000003068	Distal
Nasal	ENSBTAG00000003076	Proximal
Nasal	ENSBTAG00000003084	Distal
Nasal	ENSBTAG00000003097	Distal
Nasal	ENSBTAG00000003098	Proximal
Nasal	ENSBTAG00000003111	Distal
Nasal	ENSBTAG00000003217	Proximal
Nasal	ENSBTAG00000003232	Proximal
Nasal	ENSBTAG00000003245	Distal
Nasal	ENSBTAG00000003265	Distal
Nasal	ENSBTAG00000003276	Proximal
Nasal	ENSBTAG00000003315	Proximal
Nasal	ENSBTAG00000003330	Proximal
Nasal	ENSBTAG00000003338	Proximal
Nasal	ENSBTAG00000003361	Distal
Nasal	ENSBTAG00000003375	Proximal
Nasal	ENSBTAG00000003384	Proximal
Nasal	ENSBTAG00000003395	Proximal
Nasal	ENSBTAG00000003438	Distal
Nasal	ENSBTAG00000003460	Distal
Nasal	ENSBTAG00000003469	Proximal
Nasal	ENSBTAG00000003502	Distal
Nasal	ENSBTAG00000003526	Distal
Nasal	ENSBTAG00000003541	Distal
Nasal	ENSBTAG00000003543	Distal
Nasal	ENSBTAG00000003546	Proximal
Nasal	ENSBTAG00000003550	Distal
Nasal	ENSBTAG00000003569	Proximal
Nasal	ENSBTAG00000003577	Distal
Nasal	ENSBTAG00000003585	Distal
Nasal	ENSBTAG00000003587	Distal
Nasal	ENSBTAG00000003602	Proximal
Nasal	ENSBTAG00000003619	Distal
Nasal	ENSBTAG00000003679	Proximal
Nasal	ENSBTAG00000003705	Proximal
Nasal	ENSBTAG00000003708	Distal
Nasal	ENSBTAG00000003727	Proximal
Nasal	ENSBTAG00000003749	Proximal
Nasal	ENSBTAG00000003764	Proximal
Nasal	ENSBTAG00000003793	Distal
Nasal	ENSBTAG00000003799	Proximal
Nasal	ENSBTAG00000003825	Proximal
Nasal	ENSBTAG00000003848	Proximal
Nasal	ENSBTAG00000003908	Distal
Nasal	ENSBTAG00000003934	Proximal
Nasal	ENSBTAG00000003949	Distal
Nasal	ENSBTAG00000003958	Proximal
Nasal	ENSBTAG00000003959	Proximal
Nasal	ENSBTAG00000003966	Distal
Nasal	ENSBTAG00000003975	Distal
Nasal	ENSBTAG00000004000	Proximal
Nasal	ENSBTAG00000004005	Proximal
Nasal	ENSBTAG00000004021	Proximal
Nasal	ENSBTAG00000004023	Proximal
Nasal	ENSBTAG00000004024	Proximal
Nasal	ENSBTAG00000004038	Proximal
Nasal	ENSBTAG00000004054	Proximal
Nasal	ENSBTAG00000004059	Proximal
Nasal	ENSBTAG00000004066	Proximal
Nasal	ENSBTAG00000004126	Distal
Nasal	ENSBTAG00000004154	Distal
Nasal	ENSBTAG00000004190	Proximal
Nasal	ENSBTAG00000004193	Proximal
Nasal	ENSBTAG00000004231	Distal
Nasal	ENSBTAG00000004240	Proximal
Nasal	ENSBTAG00000004256	Distal
Nasal	ENSBTAG00000004278	Proximal
Nasal	ENSBTAG00000004368	Distal
Nasal	ENSBTAG00000004402	Proximal
Nasal	ENSBTAG00000004460	Proximal
Nasal	ENSBTAG00000004512	Proximal
Nasal	ENSBTAG00000004517	Distal
Nasal	ENSBTAG00000004518	Proximal
Nasal	ENSBTAG00000004540	Proximal
Nasal	ENSBTAG00000004554	Proximal
Nasal	ENSBTAG00000004600	Proximal
Nasal	ENSBTAG00000004603	Proximal
Nasal	ENSBTAG00000004636	Distal
Nasal	ENSBTAG00000004709	Proximal
Nasal	ENSBTAG00000004736	Proximal
Nasal	ENSBTAG00000004745	Proximal
Nasal	ENSBTAG00000004753	Proximal
Nasal	ENSBTAG00000004780	Distal
Nasal	ENSBTAG00000004833	Proximal
Nasal	ENSBTAG00000004834	Proximal
Nasal	ENSBTAG00000004863	Distal
Nasal	ENSBTAG00000004877	Proximal
Nasal	ENSBTAG00000004895	Distal
Nasal	ENSBTAG00000004912	Proximal
Nasal	ENSBTAG00000004934	Proximal
Nasal	ENSBTAG00000004937	Proximal
Nasal	ENSBTAG00000004956	Proximal
Nasal	ENSBTAG00000004961	Proximal
Nasal	ENSBTAG00000004969	Distal
Nasal	ENSBTAG00000004989	Proximal
Nasal	ENSBTAG00000004995	Proximal
Nasal	ENSBTAG00000005025	Distal
Nasal	ENSBTAG00000005040	Proximal
Nasal	ENSBTAG00000005067	Distal
Nasal	ENSBTAG00000005102	Proximal
Nasal	ENSBTAG00000005110	Proximal
Nasal	ENSBTAG00000005137	Distal
Nasal	ENSBTAG00000005147	Proximal
Nasal	ENSBTAG00000005162	Distal
Nasal	ENSBTAG00000005181	Distal
Nasal	ENSBTAG00000005207	Proximal
Nasal	ENSBTAG00000005209	Proximal
Nasal	ENSBTAG00000005246	Distal
Nasal	ENSBTAG00000005263	Proximal
Nasal	ENSBTAG00000005299	Distal
Nasal	ENSBTAG00000005328	Proximal
Nasal	ENSBTAG00000005344	Proximal
Nasal	ENSBTAG00000005359	Distal
Nasal	ENSBTAG00000005400	Proximal
Nasal	ENSBTAG00000005416	Proximal
Nasal	ENSBTAG00000005436	Proximal
Nasal	ENSBTAG00000005455	Proximal
Nasal	ENSBTAG00000005481	Proximal
Nasal	ENSBTAG00000005482	Distal
Nasal	ENSBTAG00000005488	Distal
Nasal	ENSBTAG00000005492	Distal
Nasal	ENSBTAG00000005496	Proximal
Nasal	ENSBTAG00000005519	Distal
Nasal	ENSBTAG00000005542	Distal
Nasal	ENSBTAG00000005564	Distal
Nasal	ENSBTAG00000005614	Proximal
Nasal	ENSBTAG00000005661	Proximal
Nasal	ENSBTAG00000005678	Proximal
Nasal	ENSBTAG00000005710	Proximal
Nasal	ENSBTAG00000005730	Proximal
Nasal	ENSBTAG00000005738	Distal
Nasal	ENSBTAG00000005754	Distal
Nasal	ENSBTAG00000005756	Proximal
Nasal	ENSBTAG00000005762	Proximal
Nasal	ENSBTAG00000005796	Distal
Nasal	ENSBTAG00000005803	Proximal
Nasal	ENSBTAG00000005832	Proximal
Nasal	ENSBTAG00000005863	Proximal
Nasal	ENSBTAG00000005871	Proximal
Nasal	ENSBTAG00000005909	Proximal
Nasal	ENSBTAG00000005933	Distal
Nasal	ENSBTAG00000005990	Proximal
Nasal	ENSBTAG00000006040	Distal
Nasal	ENSBTAG00000006107	Proximal
Nasal	ENSBTAG00000006124	Proximal
Nasal	ENSBTAG00000006138	Proximal
Nasal	ENSBTAG00000006142	Proximal
Nasal	ENSBTAG00000006175	Proximal
Nasal	ENSBTAG00000006186	Proximal
Nasal	ENSBTAG00000006242	Distal
Nasal	ENSBTAG00000006246	Proximal
Nasal	ENSBTAG00000006255	Proximal
Nasal	ENSBTAG00000006259	Distal
Nasal	ENSBTAG00000006291	Distal
Nasal	ENSBTAG00000006321	Proximal
Nasal	ENSBTAG00000006364	Proximal
Nasal	ENSBTAG00000006369	Proximal
Nasal	ENSBTAG00000006372	Distal
Nasal	ENSBTAG00000006378	Proximal
Nasal	ENSBTAG00000006414	Proximal
Nasal	ENSBTAG00000006489	Proximal
Nasal	ENSBTAG00000006491	Distal
Nasal	ENSBTAG00000006501	Proximal
Nasal	ENSBTAG00000006511	Proximal
Nasal	ENSBTAG00000006556	Distal
Nasal	ENSBTAG00000006570	Distal
Nasal	ENSBTAG00000006614	Proximal
Nasal	ENSBTAG00000006616	Proximal
Nasal	ENSBTAG00000006656	Proximal
Nasal	ENSBTAG00000006678	Proximal
Nasal	ENSBTAG00000006680	Distal
Nasal	ENSBTAG00000006693	Distal
Nasal	ENSBTAG00000006708	Distal
Nasal	ENSBTAG00000006713	Proximal
Nasal	ENSBTAG00000006730	Proximal
Nasal	ENSBTAG00000006748	Proximal
Nasal	ENSBTAG00000006771	Distal
Nasal	ENSBTAG00000006816	Distal
Nasal	ENSBTAG00000006828	Proximal
Nasal	ENSBTAG00000006870	Proximal
Nasal	ENSBTAG00000006893	Distal
Nasal	ENSBTAG00000006909	Proximal
Nasal	ENSBTAG00000006919	Distal
Nasal	ENSBTAG00000006945	Proximal
Nasal	ENSBTAG00000006978	Distal
Nasal	ENSBTAG00000006984	Proximal
Nasal	ENSBTAG00000007002	Proximal
Nasal	ENSBTAG00000007066	Proximal
Nasal	ENSBTAG00000007074	Proximal
Nasal	ENSBTAG00000007079	Proximal
Nasal	ENSBTAG00000007115	Proximal
Nasal	ENSBTAG00000007139	Distal
Nasal	ENSBTAG00000007164	Proximal
Nasal	ENSBTAG00000007177	Proximal
Nasal	ENSBTAG00000007184	Distal
Nasal	ENSBTAG00000007234	Proximal
Nasal	ENSBTAG00000007236	Proximal
Nasal	ENSBTAG00000007270	Proximal
Nasal	ENSBTAG00000007304	Proximal
Nasal	ENSBTAG00000007321	Proximal
Nasal	ENSBTAG00000007330	Proximal
Nasal	ENSBTAG00000007331	Distal
Nasal	ENSBTAG00000007393	Proximal
Nasal	ENSBTAG00000007427	Proximal
Nasal	ENSBTAG00000007429	Proximal
Nasal	ENSBTAG00000007435	Proximal
Nasal	ENSBTAG00000007490	Proximal
Nasal	ENSBTAG00000007520	Proximal
Nasal	ENSBTAG00000007543	Proximal
Nasal	ENSBTAG00000007559	Proximal
Nasal	ENSBTAG00000007562	Distal
Nasal	ENSBTAG00000007577	Proximal
Nasal	ENSBTAG00000007578	Proximal
Nasal	ENSBTAG00000007592	Distal
Nasal	ENSBTAG00000007630	Proximal
Nasal	ENSBTAG00000007632	Proximal
Nasal	ENSBTAG00000007634	Distal
Nasal	ENSBTAG00000007636	Distal
Nasal	ENSBTAG00000007652	Proximal
Nasal	ENSBTAG00000007666	Proximal
Nasal	ENSBTAG00000007675	Distal
Nasal	ENSBTAG00000007678	Distal
Nasal	ENSBTAG00000007702	Proximal
Nasal	ENSBTAG00000007723	Distal
Nasal	ENSBTAG00000007725	Distal
Nasal	ENSBTAG00000007730	Distal
Nasal	ENSBTAG00000007761	Distal
Nasal	ENSBTAG00000007802	Distal
Nasal	ENSBTAG00000007818	Proximal
Nasal	ENSBTAG00000007825	Distal
Nasal	ENSBTAG00000007833	Distal
Nasal	ENSBTAG00000007867	Proximal
Nasal	ENSBTAG00000007898	Distal
Nasal	ENSBTAG00000007930	Proximal
Nasal	ENSBTAG00000007939	Distal
Nasal	ENSBTAG00000007953	Distal
Nasal	ENSBTAG00000007962	Distal
Nasal	ENSBTAG00000007970	Distal
Nasal	ENSBTAG00000007976	Proximal
Nasal	ENSBTAG00000007981	Proximal
Nasal	ENSBTAG00000007986	Distal
Nasal	ENSBTAG00000007988	Proximal
Nasal	ENSBTAG00000008006	Distal
Nasal	ENSBTAG00000008013	Proximal
Nasal	ENSBTAG00000008016	Distal
Nasal	ENSBTAG00000008053	Proximal
Nasal	ENSBTAG00000008063	Proximal
Nasal	ENSBTAG00000008065	Proximal
Nasal	ENSBTAG00000008068	Proximal
Nasal	ENSBTAG00000008076	Proximal
Nasal	ENSBTAG00000008131	Distal
Nasal	ENSBTAG00000008136	Distal
Nasal	ENSBTAG00000008170	Proximal
Nasal	ENSBTAG00000008175	Proximal
Nasal	ENSBTAG00000008248	Distal
Nasal	ENSBTAG00000008285	Distal
Nasal	ENSBTAG00000008329	Distal
Nasal	ENSBTAG00000008330	Proximal
Nasal	ENSBTAG00000008369	Proximal
Nasal	ENSBTAG00000008371	Distal
Nasal	ENSBTAG00000008386	Proximal
Nasal	ENSBTAG00000008397	Proximal
Nasal	ENSBTAG00000008429	Distal
Nasal	ENSBTAG00000008432	Distal
Nasal	ENSBTAG00000008446	Distal
Nasal	ENSBTAG00000008448	Proximal
Nasal	ENSBTAG00000008453	Proximal
Nasal	ENSBTAG00000008470	Proximal
Nasal	ENSBTAG00000008490	Proximal
Nasal	ENSBTAG00000008497	Proximal
Nasal	ENSBTAG00000008541	Proximal
Nasal	ENSBTAG00000008553	Distal
Nasal	ENSBTAG00000008576	Proximal
Nasal	ENSBTAG00000008621	Distal
Nasal	ENSBTAG00000008682	Proximal
Nasal	ENSBTAG00000008699	Proximal
Nasal	ENSBTAG00000008717	Proximal
Nasal	ENSBTAG00000008719	Distal
Nasal	ENSBTAG00000008794	Distal
Nasal	ENSBTAG00000008809	Proximal
Nasal	ENSBTAG00000008821	Proximal
Nasal	ENSBTAG00000008863	Distal
Nasal	ENSBTAG00000008873	Proximal
Nasal	ENSBTAG00000008881	Distal
Nasal	ENSBTAG00000008909	Distal
Nasal	ENSBTAG00000008915	Proximal
Nasal	ENSBTAG00000008926	Distal
Nasal	ENSBTAG00000008933	Proximal
Nasal	ENSBTAG00000008938	Proximal
Nasal	ENSBTAG00000008987	Distal
Nasal	ENSBTAG00000009037	Proximal
Nasal	ENSBTAG00000009050	Proximal
Nasal	ENSBTAG00000009061	Proximal
Nasal	ENSBTAG00000009065	Proximal
Nasal	ENSBTAG00000009085	Distal
Nasal	ENSBTAG00000009103	Proximal
Nasal	ENSBTAG00000009131	Proximal
Nasal	ENSBTAG00000009132	Distal
Nasal	ENSBTAG00000009142	Distal
Nasal	ENSBTAG00000009152	Distal
Nasal	ENSBTAG00000009191	Proximal
Nasal	ENSBTAG00000009210	Distal
Nasal	ENSBTAG00000009246	Proximal
Nasal	ENSBTAG00000009251	Proximal
Nasal	ENSBTAG00000009279	Distal
Nasal	ENSBTAG00000009299	Distal
Nasal	ENSBTAG00000009315	Distal
Nasal	ENSBTAG00000009340	Proximal
Nasal	ENSBTAG00000009381	Proximal
Nasal	ENSBTAG00000009427	Proximal
Nasal	ENSBTAG00000009434	Distal
Nasal	ENSBTAG00000009451	Proximal
Nasal	ENSBTAG00000009475	Distal
Nasal	ENSBTAG00000009482	Proximal
Nasal	ENSBTAG00000009516	Distal
Nasal	ENSBTAG00000009521	Proximal
Nasal	ENSBTAG00000009526	Proximal
Nasal	ENSBTAG00000009552	Proximal
Nasal	ENSBTAG00000009574	Proximal
Nasal	ENSBTAG00000009584	Distal
Nasal	ENSBTAG00000009654	Distal
Nasal	ENSBTAG00000009658	Proximal
Nasal	ENSBTAG00000009676	Distal
Nasal	ENSBTAG00000009681	Proximal
Nasal	ENSBTAG00000009685	Proximal
Nasal	ENSBTAG00000009732	Proximal
Nasal	ENSBTAG00000009734	Distal
Nasal	ENSBTAG00000009768	Proximal
Nasal	ENSBTAG00000009850	Proximal
Nasal	ENSBTAG00000009855	Proximal
Nasal	ENSBTAG00000009877	Proximal
Nasal	ENSBTAG00000009879	Proximal
Nasal	ENSBTAG00000009888	Distal
Nasal	ENSBTAG00000009905	Proximal
Nasal	ENSBTAG00000009983	Proximal
Nasal	ENSBTAG00000009987	Proximal
Nasal	ENSBTAG00000010012	Proximal
Nasal	ENSBTAG00000010073	Distal
Nasal	ENSBTAG00000010113	Distal
Nasal	ENSBTAG00000010124	Proximal
Nasal	ENSBTAG00000010125	Proximal
Nasal	ENSBTAG00000010144	Proximal
Nasal	ENSBTAG00000010178	Proximal
Nasal	ENSBTAG00000010192	Proximal
Nasal	ENSBTAG00000010210	Proximal
Nasal	ENSBTAG00000010220	Distal
Nasal	ENSBTAG00000010227	Proximal
Nasal	ENSBTAG00000010243	Proximal
Nasal	ENSBTAG00000010244	Distal
Nasal	ENSBTAG00000010271	Proximal
Nasal	ENSBTAG00000010291	Proximal
Nasal	ENSBTAG00000010292	Distal
Nasal	ENSBTAG00000010304	Proximal
Nasal	ENSBTAG00000010367	Distal
Nasal	ENSBTAG00000010388	Proximal
Nasal	ENSBTAG00000010390	Proximal
Nasal	ENSBTAG00000010395	Proximal
Nasal	ENSBTAG00000010401	Proximal
Nasal	ENSBTAG00000010419	Proximal
Nasal	ENSBTAG00000010437	Proximal
Nasal	ENSBTAG00000010442	Proximal
Nasal	ENSBTAG00000010462	Distal
Nasal	ENSBTAG00000010492	Proximal
Nasal	ENSBTAG00000010503	Distal
Nasal	ENSBTAG00000010514	Proximal
Nasal	ENSBTAG00000010533	Proximal
Nasal	ENSBTAG00000010546	Proximal
Nasal	ENSBTAG00000010563	Distal
Nasal	ENSBTAG00000010564	Distal
Nasal	ENSBTAG00000010571	Proximal
Nasal	ENSBTAG00000010579	Proximal
Nasal	ENSBTAG00000010606	Proximal
Nasal	ENSBTAG00000010630	Proximal
Nasal	ENSBTAG00000010662	Proximal
Nasal	ENSBTAG00000010666	Proximal
Nasal	ENSBTAG00000010717	Proximal
Nasal	ENSBTAG00000010736	Proximal
Nasal	ENSBTAG00000010778	Distal
Nasal	ENSBTAG00000010805	Proximal
Nasal	ENSBTAG00000010815	Proximal
Nasal	ENSBTAG00000010818	Proximal
Nasal	ENSBTAG00000010826	Distal
Nasal	ENSBTAG00000010882	Distal
Nasal	ENSBTAG00000010884	Distal
Nasal	ENSBTAG00000010898	Distal
Nasal	ENSBTAG00000010919	Proximal
Nasal	ENSBTAG00000010943	Distal
Nasal	ENSBTAG00000010948	Distal
Nasal	ENSBTAG00000010957	Distal
Nasal	ENSBTAG00000010988	Proximal
Nasal	ENSBTAG00000010989	Distal
Nasal	ENSBTAG00000011003	Distal
Nasal	ENSBTAG00000011017	Proximal
Nasal	ENSBTAG00000011022	Distal
Nasal	ENSBTAG00000011025	Proximal
Nasal	ENSBTAG00000011072	Proximal
Nasal	ENSBTAG00000011082	Proximal
Nasal	ENSBTAG00000011095	Proximal
Nasal	ENSBTAG00000011121	Proximal
Nasal	ENSBTAG00000011143	Distal
Nasal	ENSBTAG00000011187	Distal
Nasal	ENSBTAG00000011197	Distal
Nasal	ENSBTAG00000011198	Proximal
Nasal	ENSBTAG00000011206	Distal
Nasal	ENSBTAG00000011236	Proximal
Nasal	ENSBTAG00000011263	Proximal
Nasal	ENSBTAG00000011266	Proximal
Nasal	ENSBTAG00000011285	Proximal
Nasal	ENSBTAG00000011324	Distal
Nasal	ENSBTAG00000011344	Proximal
Nasal	ENSBTAG00000011345	Proximal
Nasal	ENSBTAG00000011397	Proximal
Nasal	ENSBTAG00000011415	Distal
Nasal	ENSBTAG00000011425	Proximal
Nasal	ENSBTAG00000011445	Proximal
Nasal	ENSBTAG00000011446	Proximal
Nasal	ENSBTAG00000011463	Proximal
Nasal	ENSBTAG00000011498	Proximal
Nasal	ENSBTAG00000011509	Proximal
Nasal	ENSBTAG00000011511	Proximal
Nasal	ENSBTAG00000011516	Proximal
Nasal	ENSBTAG00000011589	Distal
Nasal	ENSBTAG00000011601	Proximal
Nasal	ENSBTAG00000011623	Proximal
Nasal	ENSBTAG00000011626	Proximal
Nasal	ENSBTAG00000011642	Distal
Nasal	ENSBTAG00000011680	Proximal
Nasal	ENSBTAG00000011709	Proximal
Nasal	ENSBTAG00000011727	Proximal
Nasal	ENSBTAG00000011729	Distal
Nasal	ENSBTAG00000011748	Distal
Nasal	ENSBTAG00000011757	Distal
Nasal	ENSBTAG00000011761	Proximal
Nasal	ENSBTAG00000011767	Distal
Nasal	ENSBTAG00000011779	Proximal
Nasal	ENSBTAG00000011784	Proximal
Nasal	ENSBTAG00000011785	Proximal
Nasal	ENSBTAG00000011817	Proximal
Nasal	ENSBTAG00000011841	Proximal
Nasal	ENSBTAG00000011860	Proximal
Nasal	ENSBTAG00000011875	Distal
Nasal	ENSBTAG00000011883	Proximal
Nasal	ENSBTAG00000011885	Distal
Nasal	ENSBTAG00000011893	Proximal
Nasal	ENSBTAG00000011899	Proximal
Nasal	ENSBTAG00000011905	Proximal
Nasal	ENSBTAG00000011912	Proximal
Nasal	ENSBTAG00000011986	Proximal
Nasal	ENSBTAG00000012047	Distal
Nasal	ENSBTAG00000012050	Proximal
Nasal	ENSBTAG00000012067	Proximal
Nasal	ENSBTAG00000012086	Distal
Nasal	ENSBTAG00000012128	Proximal
Nasal	ENSBTAG00000012213	Proximal
Nasal	ENSBTAG00000012216	Proximal
Nasal	ENSBTAG00000012234	Proximal
Nasal	ENSBTAG00000012253	Proximal
Nasal	ENSBTAG00000012293	Distal
Nasal	ENSBTAG00000012321	Proximal
Nasal	ENSBTAG00000012341	Distal
Nasal	ENSBTAG00000012350	Proximal
Nasal	ENSBTAG00000012353	Proximal
Nasal	ENSBTAG00000012377	Distal
Nasal	ENSBTAG00000012385	Distal
Nasal	ENSBTAG00000012391	Proximal
Nasal	ENSBTAG00000012394	Distal
Nasal	ENSBTAG00000012409	Proximal
Nasal	ENSBTAG00000012413	Proximal
Nasal	ENSBTAG00000012432	Proximal
Nasal	ENSBTAG00000012446	Proximal
Nasal	ENSBTAG00000012447	Proximal
Nasal	ENSBTAG00000012456	Proximal
Nasal	ENSBTAG00000012463	Distal
Nasal	ENSBTAG00000012499	Proximal
Nasal	ENSBTAG00000012550	Proximal
Nasal	ENSBTAG00000012581	Proximal
Nasal	ENSBTAG00000012619	Distal
Nasal	ENSBTAG00000012622	Distal
Nasal	ENSBTAG00000012677	Proximal
Nasal	ENSBTAG00000012708	Proximal
Nasal	ENSBTAG00000012757	Distal
Nasal	ENSBTAG00000012758	Proximal
Nasal	ENSBTAG00000012818	Distal
Nasal	ENSBTAG00000012830	Distal
Nasal	ENSBTAG00000012833	Distal
Nasal	ENSBTAG00000012852	Distal
Nasal	ENSBTAG00000012857	Distal
Nasal	ENSBTAG00000012921	Proximal
Nasal	ENSBTAG00000012976	Distal
Nasal	ENSBTAG00000012982	Proximal
Nasal	ENSBTAG00000012994	Distal
Nasal	ENSBTAG00000013010	Proximal
Nasal	ENSBTAG00000013011	Proximal
Nasal	ENSBTAG00000013042	Proximal
Nasal	ENSBTAG00000013043	Distal
Nasal	ENSBTAG00000013057	Proximal
Nasal	ENSBTAG00000013068	Proximal
Nasal	ENSBTAG00000013103	Proximal
Nasal	ENSBTAG00000013142	Proximal
Nasal	ENSBTAG00000013153	Proximal
Nasal	ENSBTAG00000013196	Distal
Nasal	ENSBTAG00000013204	Distal
Nasal	ENSBTAG00000013236	Distal
Nasal	ENSBTAG00000013254	Distal
Nasal	ENSBTAG00000013300	Proximal
Nasal	ENSBTAG00000013301	Proximal
Nasal	ENSBTAG00000013314	Distal
Nasal	ENSBTAG00000013317	Proximal
Nasal	ENSBTAG00000013413	Proximal
Nasal	ENSBTAG00000013420	Proximal
Nasal	ENSBTAG00000013425	Proximal
Nasal	ENSBTAG00000013436	Proximal
Nasal	ENSBTAG00000013439	Proximal
Nasal	ENSBTAG00000013451	Proximal
Nasal	ENSBTAG00000013454	Distal
Nasal	ENSBTAG00000013460	Proximal
Nasal	ENSBTAG00000013475	Proximal
Nasal	ENSBTAG00000013544	Proximal
Nasal	ENSBTAG00000013556	Proximal
Nasal	ENSBTAG00000013568	Proximal
Nasal	ENSBTAG00000013581	Proximal
Nasal	ENSBTAG00000013588	Proximal
Nasal	ENSBTAG00000013620	Proximal
Nasal	ENSBTAG00000013653	Distal
Nasal	ENSBTAG00000013699	Proximal
Nasal	ENSBTAG00000013716	Distal
Nasal	ENSBTAG00000013773	Proximal
Nasal	ENSBTAG00000013790	Proximal
Nasal	ENSBTAG00000013842	Distal
Nasal	ENSBTAG00000013909	Proximal
Nasal	ENSBTAG00000013914	Proximal
Nasal	ENSBTAG00000013949	Proximal
Nasal	ENSBTAG00000013953	Distal
Nasal	ENSBTAG00000013957	Proximal
Nasal	ENSBTAG00000014011	Distal
Nasal	ENSBTAG00000014029	Proximal
[truncated: 272,614+ more rows]
