# Supplementary material for: Pan-tissue transcriptomic profiling of dairy cattle
Source: J Anim Sci Biotechnol. 2026 Jun 14;17:120. doi: 10.1186/s40104-026-01440-9 (PMC13264825; doi:10.1186/s40104-026-01440-9)
Supplement: Supplementary file 1 — Additional file 1: Table S1. Summary of mRNA sequencing datasets used in this study, including sample identifiers, tissue sources, sequencing platforms, read alignment rates, and other quality control metrics. Table S2. Milk production–related candidate genes retrieved from the Cattle QTL database, encompassing five milk production traits, including milk yield, fat yield, fat percentage, protein yield, and protein percentage. Table S3. List of tissue-specific genes identified across tissues. Genes were defined as tissue-specifically expressed based on a one-versus-all comparison using thresholds of log2FC > 1 and Benjamini–Hochberg adjusted P < 0.05. Table S4. List of tissue-specific miRNAs identified across tissues using DESeq2, with filtering criteria of log2FC > 1 and adjusted P < 0.05. Table S5. List of tissue-specific lncRNAs identified across tissues, defined by log2FC > 1 and adjusted P < 0.05. Table S6. List of tissue-specific circRNAs identified across tissues using DESeq2 (log2FC > 0.5, adjusted P < 0.05). Host gene annotations for each circRNA are provided. Table S7. Comprehensive list of alternative splicing events identified across all tissues using rMATS, including skipped exon (SE), mutually exclusive exon (MXE), alternative 5′ splice site (A5SS), alternative 3′ splice site (A3SS), and retained intron (RI) events. Differential alternative splicing events were defined using thresholds of |ΔPSI| ≥ 0.1 and Benjamini–Hochberg adjusted P < 0.05. Table S8. List of alternative polyadenylation events identified across tissues, including gene-level alternative polyadenylation events status and the dominant polyadenylation site (proximal or distal) in each tissue. [file 40104_2026_1440_MOESM1_ESM.zip › Table S1.xlsx]

## Sheet: Summary of individual samples
Table S1. Sample metadata and sequencing statistics
Sample_ID	Individual_ID	SRR/CRR	Clean reads	Total mapped	Uniquely mapped	Multiple mapped	Breed	Nation	Sex	Age	Platform	Tissue	Cluster	project_NCBI	Study	RIN
E1_CRR2866168	1	CRR2866168	203817484	0.841289	0.793065	0.0482231	Holstein	China	Female	multiparous cow	Illumina 6000	Bone marrow	Bone marrow	PRJCA060419	1	7.1
E1_CRR2866169	2	CRR2866169	196253640	0.959466	0.91212	0.0473453	Holstein	China	Female	multiparous cow	Illumina 6000	Cervical lymph nodes	Lymph system	PRJCA060419	1	7.9
E1_CRR2866170	3	CRR2866170	213194224	0.955273	0.885886	0.0693866	Holstein	China	Female	multiparous cow	Illumina 6000	Thymus	Lymph system	PRJCA060419	1	7
E1_CRR2866171	4	CRR2866171	162336288	0.965656	0.937474	0.0281819	Holstein	China	Female	multiparous cow	Illumina 6000	Frontal lobe gray matter	Brain	PRJCA060419	1	7.5
E1_CRR2866172	5	CRR2866172	199366440	0.969441	0.94854	0.0209015	Holstein	China	Female	multiparous cow	Illumina 6000	Occipital lobe gray matter	Brain	PRJCA060419	1	7.2
E1_CRR2866173	6	CRR2866173	185440732	0.966659	0.937775	0.0288843	Holstein	China	Female	multiparous cow	Illumina 6000	Parietal lobe gray matter	Brain	PRJCA060419	1	8.1
E1_CRR2866174	7	CRR2866174	196393052	0.966694	0.945865	0.0208288	Holstein	China	Female	multiparous cow	Illumina 6000	Temporal lobe gray matter	Brain	PRJCA060419	1	7.1
E1_CRR2866175	8	CRR2866175	190968588	0.968358	0.949286	0.0190724	Holstein	China	Female	multiparous cow	Illumina 6000	Frontal lobe white matter	Brain	PRJCA060419	1	7.2
E1_CRR2866176	9	CRR2866176	206582292	0.963736	0.945249	0.0184877	Holstein	China	Female	multiparous cow	Illumina 6000	Occipital lobe white matter	Brain	PRJCA060419	1	8.2
E1_CRR2866177	10	CRR2866177	171787560	0.964284	0.930836	0.0334478	Holstein	China	Female	multiparous cow	Illumina 6000	Parietal lobe white matter	Brain	PRJCA060419	1	7.3
E1_CRR2866178	11	CRR2866178	196787708	0.962329	0.937907	0.0244218	Holstein	China	Female	multiparous cow	Illumina 6000	Temporal lobe white matter	Brain	PRJCA060419	1	7.2
E1_CRR2866179	12	CRR2866179	192184708	0.974444	0.950035	0.0244084	Holstein	China	Female	multiparous cow	Illumina 6000	Hippocampus	Brain	PRJCA060419	1	6.6
E1_CRR2866180	13	CRR2866180	222030432	0.966536	0.943415	0.0231208	Holstein	China	Female	multiparous cow	Illumina 6000	Piriform cortex	Brain	PRJCA060419	1	7.6
E1_CRR2866181	14	CRR2866181	214615248	0.966924	0.944741	0.0221836	Holstein	China	Female	multiparous cow	Illumina 6000	Olfactory brain gray matter	Brain	PRJCA060419	1	6.6
E1_CRR2866182	15	CRR2866182	158824880	0.966686	0.941172	0.0255141	Holstein	China	Female	multiparous cow	Illumina 6000	Cerebral cerebellar gray matter	Brain	PRJCA060419	1	7.2
E1_CRR2866183	16	CRR2866183	161283804	0.96516	0.944949	0.0202114	Holstein	China	Female	multiparous cow	Illumina 6000	Spinal cerebellar gray matter	Brain	PRJCA060419	1	7.2
E1_CRR2866184	17	CRR2866184	178672336	0.970767	0.952431	0.0183365	Holstein	China	Female	multiparous cow	Illumina 6000	Vestibulocerebellum gray matter	Brain	PRJCA060419	1	7.1
E1_CRR2866185	18	CRR2866185	161629268	0.964578	0.937127	0.0274512	Holstein	China	Female	multiparous cow	Illumina 6000	Cerebral cerebellar white matter	Brain	PRJCA060419	1	7.1
E1_CRR2866186	19	CRR2866186	194810616	0.96939	0.94847	0.02092	Holstein	China	Female	multiparous cow	Illumina 6000	Spinal cerebellar white matter	Brain	PRJCA060419	1	7.1
E1_CRR2866187	20	CRR2866187	182415116	0.974331	0.954343	0.0199874	Holstein	China	Female	multiparous cow	Illumina 6000	Vestibulocerebellum white matter	Brain	PRJCA060419	1	7
E1_CRR2866188	21	CRR2866188	175648932	0.96132	0.923084	0.038236	Holstein	China	Female	multiparous cow	Illumina 6000	Medulla oblongata	Brain	PRJCA060419	1	7
E1_CRR2866189	22	CRR2866189	164768376	0.9745	0.948817	0.0256826	Holstein	China	Female	multiparous cow	Illumina 6000	Pons	Brain	PRJCA060419	1	6.7
E1_CRR2866190	23	CRR2866190	191123660	0.962397	0.941232	0.021165	Holstein	China	Female	multiparous cow	Illumina 6000	Midbrain	Brain	PRJCA060419	1	6.5
E1_CRR2866191	24	CRR2866191	201023064	0.963499	0.939081	0.0244173	Holstein	China	Female	multiparous cow	Illumina 6000	Thalamus	Brain	PRJCA060419	1	6.3
E1_CRR2866192	25	CRR2866192	164650816	0.963364	0.927038	0.0363257	Holstein	China	Female	multiparous cow	Illumina 6000	Hypothalamus	Brain	PRJCA060419	1	7.4
E1_CRR2866193	26	CRR2866193	192311468	0.967749	0.940925	0.026824	Holstein	China	Female	multiparous cow	Illumina 6000	Pituitary gland	Brain	PRJCA060419	1	7.7
E1_CRR2866194	27	CRR2866194	179250112	0.963618	0.930491	0.0331272	Holstein	China	Female	multiparous cow	Illumina 6000	Pineal gland	Brain	PRJCA060419	1	7.7
E1_CRR2866195	28	CRR2866195	194613080	0.966508	0.94166	0.0248479	Holstein	China	Female	multiparous cow	Illumina 6000	Eyeball	Eyeball	PRJCA060419	1	7
E1_CRR2866196	29	CRR2866196	195684868	0.95438	0.909446	0.044934	Holstein	China	Female	multiparous cow	Illumina 6000	Inner skin	Skin	PRJCA060419	1	6
E1_CRR2866197	30	CRR2866197	195502768	0.947688	0.901656	0.0460319	Holstein	China	Female	multiparous cow	Illumina 6000	Nasolabial mucosa	Nasal	PRJCA060419	1	7.1
E1_CRR2866198	31	CRR2866198	236329936	0.927305	0.875126	0.0521796	Holstein	China	Female	multiparous cow	Illumina 6000	Conical papilla	Tongue	PRJCA060419	1	7.4
E1_CRR2866199	32	CRR2866199	206588700	0.782258	0.733634	0.0486246	Holstein	China	Female	multiparous cow	Illumina 6000	Fungiform papilla	Tongue	PRJCA060419	1	7.1
E1_CRR2866200	33	CRR2866200	167837676	0.962534	0.911269	0.0512649	Holstein	China	Female	multiparous cow	Illumina 6000	Circumvallate papilla	Tongue	PRJCA060419	1	6.8
E1_CRR2866201	34	CRR2866201	173482548	0.973458	0.909787	0.0636712	Holstein	China	Female	multiparous cow	Illumina 6000	Nasolabial plane	Nasal	PRJCA060419	1	7.3
E1_CRR2866202	35	CRR2866202	214747228	0.964036	0.878248	0.085788	Holstein	China	Female	multiparous cow	Illumina 6000	Pancreas	Pancreas	PRJCA060419	1	7
E1_CRR2866203	36	CRR2866203	211456704	0.964653	0.914103	0.0505502	Holstein	China	Female	multiparous cow	Illumina 6000	Sublingual gland	Sublingual gland	PRJCA060419	1	7.1
E1_CRR2866204	37	CRR2866204	206633380	0.963623	0.927305	0.0363173	Holstein	China	Female	multiparous cow	Illumina 6000	Left ventricle	Heart	PRJCA060419	1	7
E1_CRR2866205	38	CRR2866205	207569464	0.953818	0.907973	0.0458446	Holstein	China	Female	multiparous cow	Illumina 6000	Superior vena cava	Heart	PRJCA060419	1	7.7
E1_CRR2866206	39	CRR2866206	168727864	0.92717	0.806008	0.121162	Holstein	China	Female	multiparous cow	Illumina 6000	Aorta	Heart	PRJCA060419	1	7.3
E1_CRR2866207	40	CRR2866207	209255100	0.967788	0.930661	0.0371262	Holstein	China	Female	multiparous cow	Illumina 6000	Renal Papilla	Kidney	PRJCA060419	1	7.3
E1_CRR2866208	41	CRR2866208	176232540	0.971681	0.935821	0.0358598	Holstein	China	Female	multiparous cow	Illumina 6000	Renal Medulla	Kidney	PRJCA060419	1	7.1
E1_CRR2866209	42	CRR2866209	181697312	0.972787	0.945376	0.0274111	Holstein	China	Female	multiparous cow	Illumina 6000	Renal Cortex	Kidney	PRJCA060419	1	7.3
E1_CRR2866210	43	CRR2866210	209399928	0.939819	0.880601	0.0592182	Holstein	China	Female	multiparous cow	Illumina 6000	Adrenal gland	Adrenal gland	PRJCA060419	1	7.4
E1_CRR2866211	44	CRR2866211	164934496	0.972548	0.919919	0.0526284	Holstein	China	Female	multiparous cow	Illumina 6000	Ureter	Urinary	PRJCA060419	1	7.4
E1_CRR2866212	45	CRR2866212	172628468	0.952447	0.895178	0.0572691	Holstein	China	Female	multiparous cow	Illumina 6000	Bladder	Urinary	PRJCA060419	1	7.9
E1_CRR2866213	46	CRR2866213	185946848	0.968037	0.932894	0.035143	Holstein	China	Female	multiparous cow	Illumina 6000	Uterine horn mucosa	Reproductive	PRJCA060419	1	8.5
E1_CRR2866214	47	CRR2866214	162232244	0.964502	0.928059	0.0364432	Holstein	China	Female	multiparous cow	Illumina 6000	Uterine horn	Reproductive	PRJCA060419	1	8
E1_CRR2866215	48	CRR2866215	175469844	0.962956	0.930516	0.0324397	Holstein	China	Female	multiparous cow	Illumina 6000	Uterine endometrium	Reproductive	PRJCA060419	1	8.4
E1_CRR2866216	49	CRR2866216	183221556	0.963026	0.90216	0.0608659	Holstein	China	Female	multiparous cow	Illumina 6000	Uterine body	Reproductive	PRJCA060419	1	8.4
E1_CRR2866217	50	CRR2866217	184131236	0.966278	0.934919	0.0313589	Holstein	China	Female	multiparous cow	Illumina 6000	Uterine cervical mucosa	Reproductive	PRJCA060419	1	7.5
E1_CRR2866218	51	CRR2866218	165506308	0.957466	0.906215	0.0512508	Holstein	China	Female	multiparous cow	Illumina 6000	Uterine cervix	Reproductive	PRJCA060419	1	7.3
E1_CRR2866219	52	CRR2866219	205273508	0.970545	0.936811	0.0337341	Holstein	China	Female	multiparous cow	Illumina 6000	Infundibulum	Reproductive	PRJCA060419	1	7
E1_CRR2866220	53	CRR2866220	160548208	0.962938	0.911397	0.0515412	Holstein	China	Female	multiparous cow	Illumina 6000	Ampulla	Reproductive	PRJCA060419	1	8.5
E1_CRR2866221	54	CRR2866221	167371244	0.975633	0.936231	0.0394025	Holstein	China	Female	multiparous cow	Illumina 6000	Isthmus	Reproductive	PRJCA060419	1	8.4
E1_CRR2866222	55	CRR2866222	159306284	0.963487	0.916705	0.0467819	Holstein	China	Female	multiparous cow	Illumina 6000	Corpus Luteum	Reproductive	PRJCA060419	1	8.7
E1_CRR2866223	56	CRR2866223	167131496	0.964082	0.928185	0.0358964	Holstein	China	Female	multiparous cow	Illumina 6000	Follicle	Reproductive	PRJCA060419	1	8.9
E1_CRR2866224	57	CRR2866224	191050628	0.966747	0.943496	0.0232515	Holstein	China	Female	multiparous cow	Illumina 6000	Ovary	Reproductive	PRJCA060419	1	7.4
E1_CRR2866225	58	CRR2866225	161145936	0.95873	0.923148	0.035582	Holstein	China	Female	multiparous cow	Illumina 6000	Vagina	Reproductive	PRJCA060419	1	7
E1_CRR2866226	59	CRR2866226	167492108	0.959021	0.857083	0.101939	Holstein	China	Female	multiparous cow	Illumina 6000	Mammary parenchyma	Mammary gland	PRJCA060419	1	7.8
E1_CRR2866227	60	CRR2866227	185765312	0.961829	0.879857	0.0819717	Holstein	China	Female	multiparous cow	Illumina 6000	Mammary duct	Mammary gland	PRJCA060419	1	8.4
E1_CRR2866228	61	CRR2866228	181132680	0.945055	0.879122	0.0659328	Holstein	China	Female	multiparous cow	Illumina 6000	Mammary cistern	Mammary gland	PRJCA060419	1	7.9
E1_CRR2866229	62	CRR2866229	178584832	0.952428	0.912452	0.0399762	Holstein	China	Female	multiparous cow	Illumina 6000	Rumen papillary	Forestomach	PRJCA060419	1	7.1
E1_CRR2866230	63	CRR2866230	203829060	0.940895	0.897848	0.0430467	Holstein	China	Female	multiparous cow	Illumina 6000	Rumen muscle	Forestomach	PRJCA060419	1	7.1
E1_CRR2866231	64	CRR2866231	188667020	0.905344	0.856472	0.0488723	Holstein	China	Female	multiparous cow	Illumina 6000	Rumen	Forestomach	PRJCA060419	1	7.3
E1_CRR2866232	65	CRR2866232	214177764	0.950375	0.906192	0.0441826	Holstein	China	Female	multiparous cow	Illumina 6000	Reticulum papillary	Forestomach	PRJCA060419	1	7.4
E1_CRR2866233	66	CRR2866233	197542116	0.929176	0.876983	0.0521933	Holstein	China	Female	multiparous cow	Illumina 6000	Reticulum	Forestomach	PRJCA060419	1	7.3
E1_CRR2866234	67	CRR2866234	206871980	0.963379	0.903475	0.0599046	Holstein	China	Female	multiparous cow	Illumina 6000	Omasum papillary	Forestomach	PRJCA060419	1	7.1
E1_CRR2866235	68	CRR2866235	173246076	0.955584	0.888949	0.0666354	Holstein	China	Female	multiparous cow	Illumina 6000	Omasum	Forestomach	PRJCA060419	1	7.3
E1_CRR2866236	69	CRR2866236	206153868	0.941427	0.887854	0.0535732	Holstein	China	Female	multiparous cow	Illumina 6000	Abomasum mucosa	Abomasum	PRJCA060419	1	7.4
E1_CRR2866237	70	CRR2866237	189711008	0.943224	0.887578	0.0556467	Holstein	China	Female	multiparous cow	Illumina 6000	Abomasum	Abomasum	PRJCA060419	1	7.6
E1_CRR2866238	71	CRR2866238	244701840	0.933781	0.882034	0.0517469	Holstein	China	Female	multiparous cow	Illumina 6000	Duodenal mucosa	Small intestine	PRJCA060419	1	7.4
E1_CRR2866239	72	CRR2866239	160708940	0.948497	0.885565	0.0629318	Holstein	China	Female	multiparous cow	Illumina 6000	Duodenum	Small intestine	PRJCA060419	1	7.1
E1_CRR2866240	73	CRR2866240	183778100	0.951056	0.912085	0.0389711	Holstein	China	Female	multiparous cow	Illumina 6000	Jejunum mucosa	Small intestine	PRJCA060419	1	8.1
E1_CRR2866241	74	CRR2866241	196783808	0.948634	0.902911	0.0457232	Holstein	China	Female	multiparous cow	Illumina 6000	Jejunum	Small intestine	PRJCA060419	1	8.1
E1_CRR2866242	75	CRR2866242	169272320	0.955659	0.91777	0.0378885	Holstein	China	Female	multiparous cow	Illumina 6000	Ileum mucosa	Small intestine	PRJCA060419	1	7.2
E1_CRR2866243	76	CRR2866243	193680372	0.957987	0.920031	0.0379564	Holstein	China	Female	multiparous cow	Illumina 6000	Ileum	Small intestine	PRJCA060419	1	7.7
E1_CRR2866244	77	CRR2866244	232913788	0.957646	0.925236	0.03241	Holstein	China	Female	multiparous cow	Illumina 6000	Appendix mucosa	Large intestine	PRJCA060419	1	7.7
E1_CRR2866245	78	CRR2866245	160092136	0.961295	0.926328	0.0349666	Holstein	China	Female	multiparous cow	Illumina 6000	Appendix	Large intestine	PRJCA060419	1	7.8
E1_CRR2866246	79	CRR2866246	159574764	0.956878	0.922405	0.0344728	Holstein	China	Female	multiparous cow	Illumina 6000	Cecum mucosa	Large intestine	PRJCA060419	1	7.1
E1_CRR2866247	80	CRR2866247	221742436	0.953386	0.91687	0.0365161	Holstein	China	Female	multiparous cow	Illumina 6000	Cecum	Large intestine	PRJCA060419	1	7.1
E1_CRR2866248	81	CRR2866248	195080396	0.953115	0.910003	0.0431122	Holstein	China	Female	multiparous cow	Illumina 6000	Rectum mucosa	Large intestine	PRJCA060419	1	7.3
E1_CRR2866249	82	CRR2866249	204554000	0.950142	0.897929	0.0522139	Holstein	China	Female	multiparous cow	Illumina 6000	Rectum	Large intestine	PRJCA060419	1	7.4
E1_CRR2866250	83	CRR2866250	207349988	0.971573	0.938975	0.0325979	Holstein	China	Female	multiparous cow	Illumina 6000	Liver	Liver	PRJCA060419	1	7.5
E1_CRR2866251	84	CRR2866251	221851900	0.967289	0.942187	0.0251026	Holstein	China	Female	multiparous cow	Illumina 6000	Left lung	Lung	PRJCA060419	1	7.1
E1_CRR2866252	85	CRR2866252	185952124	0.829831	0.794229	0.035602	Holstein	China	Female	multiparous cow	Illumina 6000	Thyroid	Thyroid	PRJCA060419	1	7.1
E1_CRR2866253	86	CRR2866253	201603100	0.89018	0.836047	0.0541327	Holstein	China	Female	multiparous cow	Illumina 6000	Trachea	Trachea	PRJCA060419	1	7.3
E1_CRR2866254	87	CRR2866254	183723404	0.966121	0.927558	0.0385636	Holstein	China	Female	multiparous cow	Illumina 6000	Esophageal mucosa	Esophagus	PRJCA060419	1	7.4
E1_CRR2866255	88	CRR2866255	210651768	0.959296	0.925546	0.0337496	Holstein	China	Female	multiparous cow	Illumina 6000	Esophagus	Muscle	PRJCA060419	1	7
E1_CRR2866256	89	CRR2866256	194567852	0.955311	0.912907	0.0424045	Holstein	China	Female	multiparous cow	Illumina 6000	Longissimus dorsi muscle	Muscle	PRJCA060419	1	6.8
E1_CRR2866257	90	CRR2866257	164878296	0.929929	0.889911	0.0400181	Holstein	China	Female	multiparous cow	Illumina 6000	Thigh muscle	Muscle	PRJCA060419	1	7.3
E1_CRR2866258	91	CRR2866258	168360924	0.952341	0.9184	0.0339407	Holstein	China	Female	multiparous cow	Illumina 6000	Thigh skin	Skin	PRJCA060419	1	7.4
E1_CRR2866259	92	CRR2866259	158458112	0.960271	0.905263	0.0550087	Holstein	China	Female	multiparous cow	Illumina 6000	Neck skin	Skin	PRJCA060419	1	6.3
E1_CRR2866260	93	CRR2866260	202251916	0.93493	0.896057	0.0388733	Holstein	China	Female	multiparous cow	Illumina 6000	Back skin	Skin	PRJCA060419	1	7.1
E1_CRR2866261	94	CRR2866261	208436780	0.971483	0.930845	0.0406383	Holstein	China	Female	multiparous cow	Illumina 6000	Mammary skin	Skin	PRJCA060419	1	7.7
E1_CRR2866262	95	CRR2866262	198739072	0.960265	0.92416	0.0361049	Holstein	China	Female	multiparous cow	Illumina 6000	Gallbladder	Gallbladder	PRJCA060419	1	6.8
E1_CRR2866263	96	CRR2866263	162512368	0.938286	0.859995	0.0782908	Holstein	China	Female	multiparous cow	Illumina 6000	Bile Duct	Gallbladder	PRJCA060419	1	6.5
E1_CRR2866264	97	CRR2866264	163942220	0.944455	0.892091	0.0523641	Holstein	China	Female	multiparous cow	Illumina 6000	Spleen	Lymph system	PRJCA060419	1	7
E1_CRR2866265	98	CRR2866265	210351536	0.952855	0.913532	0.0393228	Holstein	China	Female	multiparous cow	Illumina 6000	Bone marrow	Bone marrow	PRJCA060419	1	7.3
E1_CRR2866266	99	CRR2866266	202638880	0.972016	0.945391	0.026625	Holstein	China	Female	multiparous cow	Illumina 6000	Cervical lymph nodes	Lymph system	PRJCA060419	1	8.2
E1_CRR2866267	100	CRR2866267	205923368	0.958298	0.93317	0.0251279	Holstein	China	Female	multiparous cow	Illumina 6000	Thymus	Lymph system	PRJCA060419	1	7.8
E1_CRR2866268	101	CRR2866268	164225728	0.966285	0.938506	0.0277791	Holstein	China	Female	multiparous cow	Illumina 6000	Frontal lobe gray matter	Brain	PRJCA060419	1	7
E1_CRR2866269	102	CRR2866269	174692724	0.970512	0.939938	0.0305731	Holstein	China	Female	multiparous cow	Illumina 6000	Occipital lobe gray matter	Brain	PRJCA060419	1	7.4
E1_CRR2866270	103	CRR2866270	170115060	0.964364	0.939224	0.0251406	Holstein	China	Female	multiparous cow	Illumina 6000	Parietal lobe gray matter	Brain	PRJCA060419	1	7.2
E1_CRR2866271	104	CRR2866271	173262444	0.972277	0.947371	0.024906	Holstein	China	Female	multiparous cow	Illumina 6000	Temporal lobe gray matter	Brain	PRJCA060419	1	7.4
E1_CRR2866272	105	CRR2866272	213301144	0.960275	0.922706	0.0375689	Holstein	China	Female	multiparous cow	Illumina 6000	Frontal lobe white matter	Brain	PRJCA060419	1	7.3
E1_CRR2866273	106	CRR2866273	204724320	0.97347	0.944292	0.0291778	Holstein	China	Female	multiparous cow	Illumina 6000	Occipital lobe white matter	Brain	PRJCA060419	1	7.1
E1_CRR2866274	107	CRR2866274	180384884	0.964767	0.934953	0.0298138	Holstein	China	Female	multiparous cow	Illumina 6000	Parietal lobe white matter	Brain	PRJCA060419	1	7.2
E1_CRR2866275	108	CRR2866275	190890720	0.967523	0.94233	0.0251928	Holstein	China	Female	multiparous cow	Illumina 6000	Temporal lobe white matter	Brain	PRJCA060419	1	7
E1_CRR2866276	109	CRR2866276	211077408	0.964589	0.934982	0.029607	Holstein	China	Female	multiparous cow	Illumina 6000	Hippocampus	Brain	PRJCA060419	1	7.6
E1_CRR2866277	110	CRR2866277	196987852	0.971557	0.944133	0.0274246	Holstein	China	Female	multiparous cow	Illumina 6000	Piriform cortex	Brain	PRJCA060419	1	7
E1_CRR2866278	111	CRR2866278	197879316	0.970015	0.942702	0.0273126	Holstein	China	Female	multiparous cow	Illumina 6000	Olfactory brain gray matter	Brain	PRJCA060419	1	7.3
E1_CRR2866279	112	CRR2866279	163963948	0.958482	0.932305	0.0261773	Holstein	China	Female	multiparous cow	Illumina 6000	Cerebral cerebellar gray matter	Brain	PRJCA060419	1	7.5
E1_CRR2866280	113	CRR2866280	161125300	0.969908	0.951617	0.0182911	Holstein	China	Female	multiparous cow	Illumina 6000	Spinal cerebellar gray matter	Brain	PRJCA060419	1	7
E1_CRR2866281	114	CRR2866281	184990772	0.965234	0.947736	0.017498	Holstein	China	Female	multiparous cow	Illumina 6000	Vestibulocerebellum gray matter	Brain	PRJCA060419	1	7.2
E1_CRR2866282	115	CRR2866282	203477284	0.960908	0.941438	0.0194695	Holstein	China	Female	multiparous cow	Illumina 6000	Cerebral cerebellar white matter	Brain	PRJCA060419	1	7.3
E1_CRR2866283	116	CRR2866283	181746224	0.972962	0.952751	0.0202111	Holstein	China	Female	multiparous cow	Illumina 6000	Spinal cerebellar white matter	Brain	PRJCA060419	1	7.4
E1_CRR2866284	117	CRR2866284	166314388	0.977545	0.951515	0.0260302	Holstein	China	Female	multiparous cow	Illumina 6000	Vestibulocerebellum white matter	Brain	PRJCA060419	1	7.4
E1_CRR2866285	118	CRR2866285	195251272	0.958602	0.904717	0.0538856	Holstein	China	Female	multiparous cow	Illumina 6000	Medulla oblongata	Brain	PRJCA060419	1	7.1
E1_CRR2866286	119	CRR2866286	171833528	0.974735	0.947699	0.0270352	Holstein	China	Female	multiparous cow	Illumina 6000	Pons	Brain	PRJCA060419	1	7.1
E1_CRR2866287	120	CRR2866287	204981104	0.974487	0.952277	0.0222103	Holstein	China	Female	multiparous cow	Illumina 6000	Midbrain	Brain	PRJCA060419	1	6.5
E1_CRR2866288	121	CRR2866288	182182268	0.974795	0.953284	0.0215115	Holstein	China	Female	multiparous cow	Illumina 6000	Thalamus	Brain	PRJCA060419	1	7.4
E1_CRR2866289	122	CRR2866289	156844624	0.966627	0.930238	0.0363894	Holstein	China	Female	multiparous cow	Illumina 6000	Hypothalamus	Brain	PRJCA060419	1	7.6
E1_CRR2866290	123	CRR2866290	184732180	0.966726	0.932315	0.03441	Holstein	China	Female	multiparous cow	Illumina 6000	Pituitary gland	Brain	PRJCA060419	1	7.4
E1_CRR2866291	124	CRR2866291	164983136	0.966936	0.932678	0.0342575	Holstein	China	Female	multiparous cow	Illumina 6000	Pineal gland	Brain	PRJCA060419	1	7.4
E1_CRR2866292	125	CRR2866292	217727588	0.960119	0.933742	0.0263765	Holstein	China	Female	multiparous cow	Illumina 6000	Eyeball	Eyeball	PRJCA060419	1	7.3
E1_CRR2866293	126	CRR2866293	181164056	0.959561	0.905054	0.0545073	Holstein	China	Female	multiparous cow	Illumina 6000	Inner skin	Skin	PRJCA060419	1	7.1
E1_CRR2866294	127	CRR2866294	182452928	0.963297	0.923995	0.0393029	Holstein	China	Female	multiparous cow	Illumina 6000	Nasolabial mucosa	Nasal	PRJCA060419	1	7.3
E1_CRR2866295	128	CRR2866295	170281036	0.968561	0.91529	0.0532705	Holstein	China	Female	multiparous cow	Illumina 6000	Conical papilla	Tongue	PRJCA060419	1	7.4
E1_CRR2866296	129	CRR2866296	205781276	0.940944	0.88195	0.0589935	Holstein	China	Female	multiparous cow	Illumina 6000	Fungiform papilla	Tongue	PRJCA060419	1	7.4
E1_CRR2866297	130	CRR2866297	177796024	0.968473	0.911285	0.0571883	Holstein	China	Female	multiparous cow	Illumina 6000	Circumvallate papilla	Tongue	PRJCA060419	1	7.4
E1_CRR2866298	131	CRR2866298	173452620	0.97132	0.875921	0.095399	Holstein	China	Female	multiparous cow	Illumina 6000	Nasolabial plane	Nasal	PRJCA060419	1	7.3
E1_CRR2866299	132	CRR2866299	171666520	0.976648	0.884457	0.0921902	Holstein	China	Female	multiparous cow	Illumina 6000	Pancreas	Pancreas	PRJCA060419	1	6.1
E1_CRR2866300	133	CRR2866300	211586144	0.925552	0.877486	0.0480659	Holstein	China	Female	multiparous cow	Illumina 6000	Sublingual gland	Sublingual gland	PRJCA060419	1	7.4
E1_CRR2866301	134	CRR2866301	175830812	0.969428	0.938976	0.0304516	Holstein	China	Female	multiparous cow	Illumina 6000	Left ventricle	Heart	PRJCA060419	1	7.2
E1_CRR2866302	135	CRR2866302	194513572	0.961121	0.92879	0.0323313	Holstein	China	Female	multiparous cow	Illumina 6000	Superior vena cava	Heart	PRJCA060419	1	7.5
E1_CRR2866303	136	CRR2866303	179265060	0.945612	0.900606	0.0450069	Holstein	China	Female	multiparous cow	Illumina 6000	Aorta	Heart	PRJCA060419	1	7.4
E1_CRR2866304	137	CRR2866304	209315284	0.964115	0.936682	0.0274328	Holstein	China	Female	multiparous cow	Illumina 6000	Renal Papilla	Kidney	PRJCA060419	1	8.4
E1_CRR2866305	138	CRR2866305	209604780	0.9678	0.937554	0.0302457	Holstein	China	Female	multiparous cow	Illumina 6000	Renal Medulla	Kidney	PRJCA060419	1	8.4
E1_CRR2866306	139	CRR2866306	166309396	0.979777	0.945877	0.0338998	Holstein	China	Female	multiparous cow	Illumina 6000	Renal Cortex	Kidney	PRJCA060419	1	8.4
E1_CRR2866307	140	CRR2866307	218566544	0.968117	0.937148	0.0309699	Holstein	China	Female	multiparous cow	Illumina 6000	Adrenal gland	Adrenal gland	PRJCA060419	1	8.2
E1_CRR2866308	141	CRR2866308	209456684	0.972343	0.909717	0.062626	Holstein	China	Female	multiparous cow	Illumina 6000	Ureter	Urinary	PRJCA060419	1	7.4
E1_CRR2866309	142	CRR2866309	162294300	0.945896	0.886743	0.0591532	Holstein	China	Female	multiparous cow	Illumina 6000	Bladder	Urinary	PRJCA060419	1	7.9
E1_CRR2866310	143	CRR2866310	161185168	0.952777	0.912873	0.0399041	Holstein	China	Female	multiparous cow	Illumina 6000	Uterine horn mucosa	Reproductive	PRJCA060419	1	7
E1_CRR2866311	144	CRR2866311	164998772	0.96322	0.924457	0.0387627	Holstein	China	Female	multiparous cow	Illumina 6000	Uterine horn	Reproductive	PRJCA060419	1	8.1
E1_CRR2866312	145	CRR2866312	172866676	0.9642	0.926303	0.0378967	Holstein	China	Female	multiparous cow	Illumina 6000	Uterine endometrium	Reproductive	PRJCA060419	1	8.3
E1_CRR2866313	146	CRR2866313	167298032	0.967524	0.938237	0.0292865	Holstein	China	Female	multiparous cow	Illumina 6000	Uterine body	Reproductive	PRJCA060419	1	7.2
E1_CRR2866314	147	CRR2866314	180398752	0.961955	0.895744	0.0662109	Holstein	China	Female	multiparous cow	Illumina 6000	Uterine cervical mucosa	Reproductive	PRJCA060419	1	7.4
E1_CRR2866315	148	CRR2866315	172357584	0.952675	0.887821	0.0648538	Holstein	China	Female	multiparous cow	Illumina 6000	Uterine cervix	Reproductive	PRJCA060419	1	7.1
E1_CRR2866316	149	CRR2866316	201376872	0.960521	0.919811	0.0407097	Holstein	China	Female	multiparous cow	Illumina 6000	Infundibulum	Reproductive	PRJCA060419	1	7.4
E1_CRR2866317	150	CRR2866317	167719488	0.965788	0.934441	0.0313465	Holstein	China	Female	multiparous cow	Illumina 6000	Ampulla	Reproductive	PRJCA060419	1	8.3
E1_CRR2866318	151	CRR2866318	187750628	0.969723	0.928123	0.0416005	Holstein	China	Female	multiparous cow	Illumina 6000	Isthmus	Reproductive	PRJCA060419	1	7.3
E1_CRR2866319	152	CRR2866319	164566340	0.966974	0.926054	0.0409199	Holstein	China	Female	multiparous cow	Illumina 6000	Corpus Luteum	Reproductive	PRJCA060419	1	8.5
E1_CRR2866320	153	CRR2866320	166036780	0.965863	0.931962	0.0339007	Holstein	China	Female	multiparous cow	Illumina 6000	Follicle	Reproductive	PRJCA060419	1	8.4
E1_CRR2866321	154	CRR2866321	166302176	0.966757	0.934097	0.0326598	Holstein	China	Female	multiparous cow	Illumina 6000	Ovary	Reproductive	PRJCA060419	1	8.4
E1_CRR2866322	155	CRR2866322	202700808	0.952851	0.893747	0.0591038	Holstein	China	Female	multiparous cow	Illumina 6000	Vagina	Reproductive	PRJCA060419	1	7.1
E1_CRR2866323	156	CRR2866323	158067128	0.959759	0.811866	0.147893	Holstein	China	Female	multiparous cow	Illumina 6000	Mammary parenchyma	Mammary gland	PRJCA060419	1	7.2
E1_CRR2866324	157	CRR2866324	199526676	0.955266	0.81381	0.141456	Holstein	China	Female	multiparous cow	Illumina 6000	Mammary duct	Mammary gland	PRJCA060419	1	7.1
E1_CRR2866325	158	CRR2866325	202259056	0.965149	0.834724	0.130425	Holstein	China	Female	multiparous cow	Illumina 6000	Mammary cistern	Mammary gland	PRJCA060419	1	7.5
E1_CRR2866326	159	CRR2866326	231334476	0.956947	0.905636	0.0513112	Holstein	China	Female	multiparous cow	Illumina 6000	Rumen papillary	Forestomach	PRJCA060419	1	7.1
E1_CRR2866327	160	CRR2866327	166443968	0.886249	0.811543	0.0747067	Holstein	China	Female	multiparous cow	Illumina 6000	Rumen muscle	Forestomach	PRJCA060419	1	7.3
E1_CRR2866328	161	CRR2866328	228509384	0.946986	0.899509	0.0474762	Holstein	China	Female	multiparous cow	Illumina 6000	Rumen	Forestomach	PRJCA060419	1	7.4
E1_CRR2866329	162	CRR2866329	235187116	0.935741	0.874639	0.0611019	Holstein	China	Female	multiparous cow	Illumina 6000	Reticulum papillary	Forestomach	PRJCA060419	1	7.3
E1_CRR2866330	163	CRR2866330	171314408	0.948772	0.915055	0.033717	Holstein	China	Female	multiparous cow	Illumina 6000	Reticulum	Forestomach	PRJCA060419	1	7.4
E1_CRR2866331	164	CRR2866331	234461364	0.949122	0.890672	0.0584495	Holstein	China	Female	multiparous cow	Illumina 6000	Omasum papillary	Forestomach	PRJCA060419	1	7.3
E1_CRR2866332	165	CRR2866332	234117396	0.94583	0.898718	0.0471128	Holstein	China	Female	multiparous cow	Illumina 6000	Omasum	Forestomach	PRJCA060419	1	7.1
E1_CRR2866333	166	CRR2866333	230413740	0.953893	0.918099	0.0357948	Holstein	China	Female	multiparous cow	Illumina 6000	Abomasum mucosa	Abomasum	PRJCA060419	1	7.3
E1_CRR2866334	167	CRR2866334	210202376	0.955089	0.918104	0.0369843	Holstein	China	Female	multiparous cow	Illumina 6000	Abomasum	Abomasum	PRJCA060419	1	7.1
E1_CRR2866335	168	CRR2866335	163794788	0.951255	0.904302	0.0469537	Holstein	China	Female	multiparous cow	Illumina 6000	Duodenal mucosa	Small intestine	PRJCA060419	1	7.4
E1_CRR2866336	169	CRR2866336	169087572	0.953083	0.902162	0.0509209	Holstein	China	Female	multiparous cow	Illumina 6000	Duodenum	Small intestine	PRJCA060419	1	7.1
E1_CRR2866337	170	CRR2866337	167855300	0.953618	0.899934	0.0536838	Holstein	China	Female	multiparous cow	Illumina 6000	Jejunum mucosa	Small intestine	PRJCA060419	1	7.1
E1_CRR2866338	171	CRR2866338	213124620	0.944299	0.899753	0.0445459	Holstein	China	Female	multiparous cow	Illumina 6000	Jejunum	Small intestine	PRJCA060419	1	7.3
E1_CRR2866339	172	CRR2866339	214458284	0.957867	0.927579	0.0302877	Holstein	China	Female	multiparous cow	Illumina 6000	Ileum mucosa	Small intestine	PRJCA060419	1	7.4
E1_CRR2866340	173	CRR2866340	170171504	0.96566	0.921888	0.0437726	Holstein	China	Female	multiparous cow	Illumina 6000	Ileum	Small intestine	PRJCA060419	1	7.3
E1_CRR2866341	174	CRR2866341	209424016	0.951706	0.914842	0.0368648	Holstein	China	Female	multiparous cow	Illumina 6000	Appendix mucosa	Large intestine	PRJCA060419	1	7.1
E1_CRR2866342	175	CRR2866342	213510300	0.948918	0.906184	0.0427337	Holstein	China	Female	multiparous cow	Illumina 6000	Appendix	Large intestine	PRJCA060419	1	7.3
E1_CRR2866343	176	CRR2866343	262393196	0.955598	0.922182	0.0334159	Holstein	China	Female	multiparous cow	Illumina 6000	Cecum mucosa	Large intestine	PRJCA060419	1	7.4
E1_CRR2866344	177	CRR2866344	209584344	0.947297	0.900505	0.0467916	Holstein	China	Female	multiparous cow	Illumina 6000	Cecum	Large intestine	PRJCA060419	1	7.3
E1_CRR2866345	178	CRR2866345	206045184	0.954426	0.921503	0.0329228	Holstein	China	Female	multiparous cow	Illumina 6000	Rectum mucosa	Large intestine	PRJCA060419	1	7.1
E1_CRR2866346	179	CRR2866346	221787516	0.959544	0.915549	0.0439949	Holstein	China	Female	multiparous cow	Illumina 6000	Rectum	Large intestine	PRJCA060419	1	7.3
E1_CRR2866347	180	CRR2866347	206469012	0.96946	0.941041	0.0284188	Holstein	China	Female	multiparous cow	Illumina 6000	Liver	Liver	PRJCA060419	1	7.4
E1_CRR2866348	181	CRR2866348	207210560	0.962386	0.934333	0.0280532	Holstein	China	Female	multiparous cow	Illumina 6000	Left lung	Lung	PRJCA060419	1	7.1
E1_CRR2866349	182	CRR2866349	180037360	0.944488	0.895071	0.0494165	Holstein	China	Female	multiparous cow	Illumina 6000	Thyroid	Thyroid	PRJCA060419	1	7.3
E1_CRR2866350	183	CRR2866350	165130040	0.940255	0.896733	0.0435228	Holstein	China	Female	multiparous cow	Illumina 6000	Trachea	Trachea	PRJCA060419	1	7.6
E1_CRR2866351	184	CRR2866351	157552676	0.966132	0.926669	0.0394632	Holstein	China	Female	multiparous cow	Illumina 6000	Esophageal mucosa	Esophagus	PRJCA060419	1	7.4
E1_CRR2866352	185	CRR2866352	178781436	0.926839	0.864871	0.0619684	Holstein	China	Female	multiparous cow	Illumina 6000	Esophagus	Muscle	PRJCA060419	1	7.4
E1_CRR2866353	186	CRR2866353	245531480	0.912547	0.869205	0.0433415	Holstein	China	Female	multiparous cow	Illumina 6000	Longissimus dorsi muscle	Muscle	PRJCA060419	1	7.3
E1_CRR2866354	187	CRR2866354	164898960	0.932081	0.879686	0.052395	Holstein	China	Female	multiparous cow	Illumina 6000	Thigh muscle	Muscle	PRJCA060419	1	7.4
E1_CRR2866355	188	CRR2866355	162361956	0.952177	0.904007	0.0481695	Holstein	China	Female	multiparous cow	Illumina 6000	Thigh skin	Skin	PRJCA060419	1	7
E1_CRR2866356	189	CRR2866356	168716176	0.95158	0.909871	0.041709	Holstein	China	Female	multiparous cow	Illumina 6000	Neck skin	Skin	PRJCA060419	1	8.5
E1_CRR2866357	190	CRR2866357	185006936	0.945462	0.899646	0.0458161	Holstein	China	Female	multiparous cow	Illumina 6000	Back skin	Skin	PRJCA060419	1	6.7
E1_CRR2866358	191	CRR2866358	174166996	0.944818	0.882372	0.0624463	Holstein	China	Female	multiparous cow	Illumina 6000	Mammary skin	Skin	PRJCA060419	1	7.3
E1_CRR2866359	192	CRR2866359	179501264	0.933298	0.903588	0.0297098	Holstein	China	Female	multiparous cow	Illumina 6000	Gallbladder	Gallbladder	PRJCA060419	1	7.1
E1_CRR2866360	193	CRR2866360	176578280	0.921594	0.882844	0.0387499	Holstein	China	Female	multiparous cow	Illumina 6000	Bile Duct	Gallbladder	PRJCA060419	1	5.4
E1_CRR2866361	194	CRR2866361	202253348	0.964514	0.94008	0.0244337	Holstein	China	Female	multiparous cow	Illumina 6000	Spleen	Lymph system	PRJCA060419	1	7.1
E1_CRR2866362	195	CRR2866362	189937720	0.89093	0.85452	0.0364101	Holstein	China	Female	multiparous cow	Illumina 6000	BMEC	BMECs	PRJCA060419	1	9
E1_CRR2866363	196	CRR2866363	192942836	0.782211	0.755239	0.0269726	Holstein	China	Female	multiparous cow	Illumina 6000	BMEC	BMECs	PRJCA060419	1	8.4
E1_CRR2866364	197	CRR2866364	182038648	0.979852	0.952093	0.0277593	Holstein	China	Female	multiparous cow	Illumina 6000	MACT	BMECs	PRJCA060419	1	7.5
E1_CRR2866365	198	CRR2866365	183226392	0.978211	0.95267	0.0255415	Holstein	China	Female	multiparous cow	Illumina 6000	MACT	BMECs	PRJCA060419	1	7.5
E2_SRR26343080	199	SRR26343080	72413814	0.9399	0.8665	0.0285	Holsetin	China	Female	multiparous cow	illumina Hiseq X5	Liver	Liver	PRJNA1017964	2	-
E2_SRR26343081	200	SRR26343081	50853672	0.9181	0.8272	0.0264	Holsetin	China	Female	multiparous cow	illumina Hiseq X5	Liver	Liver	PRJNA1017964	2	-
E2_SRR26343082	201	SRR26343082	87012906	0.9201	0.8406	0.0274	Holsetin	China	Female	multiparous cow	illumina Hiseq X5	Gallbladder	Gallbladder	PRJNA1017964	2	-
E2_SRR26343083	202	SRR26343083	60937110	0.9346	0.8639	0.0281	Holsetin	China	Female	multiparous cow	illumina Hiseq X5	Gallbladder	Gallbladder	PRJNA1017964	2	-
E2_SRR26343084	203	SRR26343084	76777520	0.9276	0.8535	0.0307	Holsetin	China	Female	multiparous cow	illumina Hiseq X5	Rectum	Large intestine	PRJNA1017964	2	-
E2_SRR26343085	204	SRR26343085	66406658	0.9404	0.8739	0.0317	Holsetin	China	Female	multiparous cow	illumina Hiseq X5	Rectum	Large intestine	PRJNA1017964	2	-
E2_SRR26343086	205	SRR26343086	50031474	0.9187	0.8401	0.0271	Holsetin	China	Female	multiparous cow	illumina Hiseq X5	Cecum epithelial cell	Large intestine	PRJNA1017964	2	-
E2_SRR26343087	206	SRR26343087	83364378	0.9406	0.8734	0.0289	Holsetin	China	Female	multiparous cow	illumina Hiseq X5	Cecum epithelial cell	Large intestine	PRJNA1017964	2	-
E2_SRR26343088	207	SRR26343088	75812242	0.9148	0.8324	0.0323	Holsetin	China	Female	multiparous cow	illumina Hiseq X5	Appendix	Large intestine	PRJNA1017964	2	-
E2_SRR26343089	208	SRR26343089	80147418	0.938	0.8682	0.0346	Holsetin	China	Female	multiparous cow	illumina Hiseq X5	Appendix	Large intestine	PRJNA1017964	2	-
E2_SRR26343090	209	SRR26343090	93492230	0.9458	0.875	0.0289	Holsetin	China	Female	multiparous cow	illumina Hiseq X5	Latissimus dorsi muscle	Muscle	PRJNA1017964	2	-
E2_SRR26343091	210	SRR26343091	76580254	0.9187	0.8432	0.0266	Holsetin	China	Female	multiparous cow	illumina Hiseq X5	Ileum	Small intestine	PRJNA1017964	2	-
E2_SRR26343092	211	SRR26343092	89929502	0.9428	0.881	0.0283	Holsetin	China	Female	multiparous cow	illumina Hiseq X5	Ileum	Small intestine	PRJNA1017964	2	-
E2_SRR26343093	212	SRR26343093	75856320	0.893	0.8017	0.0316	Holsetin	China	Female	multiparous cow	illumina Hiseq X5	Jejunum	Small intestine	PRJNA1017964	2	-
E2_SRR26343094	213	SRR26343094	81077270	0.9191	0.8408	0.0342	Holsetin	China	Female	multiparous cow	illumina Hiseq X5	Jejunum	Small intestine	PRJNA1017964	2	-
E2_SRR26343095	214	SRR26343095	81311912	0.9087	0.8208	0.0322	Holsetin	China	Female	multiparous cow	illumina Hiseq X5	Duodenal epithelial cell	Small intestine	PRJNA1017964	2	-
E2_SRR26343096	215	SRR26343096	44022848	0.9186	0.8364	0.0317	Holsetin	China	Female	multiparous cow	illumina Hiseq X5	Duodenal epithelial cell	Small intestine	PRJNA1017964	2	-
E2_SRR26343097	216	SRR26343097	74670576	0.9251	0.8497	0.0269	Holsetin	China	Female	multiparous cow	illumina Hiseq X5	Abomasum	Abomasum	PRJNA1017964	2	-
E2_SRR26343110	217	SRR26343110	68108264	0.9703	0.9016	0.0435	Holsetin	China	Female	multiparous cow	illumina Hiseq X5	Ventral sac of rumen	Forestomach	PRJNA1017964	2	-
E2_SRR26343121	218	SRR26343121	80073996	0.9405	0.8541	0.0436	Holsetin	China	Female	multiparous cow	illumina Hiseq X5	Dorsal sac of rumen	Forestomach	PRJNA1017964	2	-
E2_SRR26343130	219	SRR26343130	50875226	0.9399	0.8535	0.0393	Holsetin	China	Female	multiparous cow	illumina Hiseq X5	Apical of tongue	Tongue	PRJNA1017964	2	-
E2_SRR26343141	220	SRR26343141	45707052	0.9529	0.8747	0.0403	Holsetin	China	Female	multiparous cow	illumina Hiseq X5	Apical of tongue	Tongue	PRJNA1017964	2	-
E2_SRR26343163	221	SRR26343163	79280826	0.9479	0.8809	0.0271	Holsetin	China	Female	multiparous cow	illumina Hiseq X5	Extensor digitorum longus	Muscle	PRJNA1017964	2	-
E2_SRR26343174	222	SRR26343174	76068288	0.9689	0.9146	0.0286	Holsetin	China	Female	multiparous cow	illumina Hiseq X5	Extensor digitorum longus	Muscle	PRJNA1017964	2	-
E2_SRR26343186	223	SRR26343186	78266970	0.9441	0.8749	0.0259	Holsetin	China	Female	multiparous cow	illumina Hiseq X5	Quadriceps femoris	Muscle	PRJNA1017964	2	-
E2_SRR26343197	224	SRR26343197	59098702	0.9424	0.8724	0.0256	Holsetin	China	Female	multiparous cow	illumina Hiseq X5	Middle gluteal muscle	Muscle	PRJNA1017964	2	-
E2_SRR26343208	225	SRR26343208	86570722	0.9685	0.9138	0.0279	Holsetin	China	Female	multiparous cow	illumina Hiseq X5	Middle gluteal muscle	Muscle	PRJNA1017964	2	-
E2_SRR26343218	226	SRR26343218	86705470	0.9646	0.9058	0.0284	Holsetin	China	Female	multiparous cow	illumina Hiseq X5	Medial rectus abdominis	Muscle	PRJNA1017964	2	-
E2_SRR26343229	227	SRR26343229	68338168	0.9495	0.8824	0.0281	Holsetin	China	Female	multiparous cow	illumina Hiseq X5	Obliquus externus abdominis	Muscle	PRJNA1017964	2	-
E2_SRR26343240	228	SRR26343240	57846328	0.9711	0.9181	0.0287	Holsetin	China	Female	multiparous cow	illumina Hiseq X5	Obliquus externus abdominis	Muscle	PRJNA1017964	2	-
E2_SRR26343251	229	SRR26343251	77821764	0.9725	0.9185	0.0302	Holsetin	China	Female	multiparous cow	illumina Hiseq X5	Latissimus dorsi muscle	Muscle	PRJNA1017964	2	-
E2_SRR26343262	230	SRR26343262	70310814	0.9447	0.8762	0.0269	Holsetin	China	Female	multiparous cow	illumina Hiseq X5	Radial extensor of wrist	Muscle	PRJNA1017964	2	-
E2_SRR26343275	231	SRR26343275	61439348	0.9482	0.8796	0.0283	Holsetin	China	Female	multiparous cow	illumina Hiseq X5	Biceps brachii	Muscle	PRJNA1017964	2	-
E2_SRR26343286	232	SRR26343286	88898212	0.9728	0.9185	0.0312	Holsetin	China	Female	multiparous cow	illumina Hiseq X5	Biceps brachii	Muscle	PRJNA1017964	2	-
E2_SRR26343297	233	SRR26343297	45546106	0.9377	0.8649	0.0264	Holsetin	China	Female	multiparous cow	illumina Hiseq X5	Fascial extensor of forearm	Muscle	PRJNA1017964	2	-
E2_SRR26343298	234	SRR26343298	90689938	0.9696	0.9226	0.0219	Holsetin	China	Female	multiparous cow	illumina Hiseq X5	Subcutaneous tissue	Skin	PRJNA1017964	2	-
E2_SRR26343299	235	SRR26343299	40332574	0.957	0.9066	0.0163	Holsetin	China	Female	multiparous cow	illumina Hiseq X5	Medulla oblongata	Brain	PRJNA1017964	2	-
E2_SRR26343300	236	SRR26343300	50611812	0.9184	0.8359	0.0153	Holsetin	China	Female	multiparous cow	illumina Hiseq X5	Medulla oblongata	Brain	PRJNA1017964	2	-
E2_SRR26343301	237	SRR26343301	53237994	0.9554	0.904	0.0171	Holsetin	China	Female	multiparous cow	illumina Hiseq X5	Pons	Brain	PRJNA1017964	2	-
E2_SRR26343302	238	SRR26343302	46635794	0.9185	0.8364	0.0159	Holsetin	China	Female	multiparous cow	illumina Hiseq X5	Pons	Brain	PRJNA1017964	2	-
E2_SRR26343303	239	SRR26343303	58152216	0.9604	0.9115	0.017	Holsetin	China	Female	multiparous cow	illumina Hiseq X5	Midbrain	Brain	PRJNA1017964	2	-
E2_SRR26343304	240	SRR26343304	66208660	0.9209	0.8383	0.0156	Holsetin	China	Female	multiparous cow	illumina Hiseq X5	Midbrain	Brain	PRJNA1017964	2	-
E2_SRR26343305	241	SRR26343305	65812330	0.9537	0.9003	0.0169	Holsetin	China	Female	multiparous cow	illumina Hiseq X5	Thalamus	Brain	PRJNA1017964	2	-
E2_SRR26343306	242	SRR26343306	64770400	0.974	0.9341	0.0176	Holsetin	China	Female	multiparous cow	illumina Hiseq X5	Thalamus	Brain	PRJNA1017964	2	-
E2_SRR26343307	243	SRR26343307	58717730	0.9554	0.9043	0.0158	Holsetin	China	Female	multiparous cow	illumina Hiseq X5	Cerebellum	Brain	PRJNA1017964	2	-
E2_SRR26343308	244	SRR26343308	61950308	0.9209	0.841	0.0147	Holsetin	China	Female	multiparous cow	illumina Hiseq X5	Cerebellum	Brain	PRJNA1017964	2	-
E2_SRR26343309	245	SRR26343309	62426188	0.9484	0.8845	0.025	Holsetin	China	Female	multiparous cow	illumina Hiseq X5	Deltoid	Muscle	PRJNA1017964	2	-
E2_SRR26343310	246	SRR26343310	67299442	0.9775	0.9391	0.0191	Holsetin	China	Female	multiparous cow	illumina Hiseq X5	Ventral hippocampus	Brain	PRJNA1017964	2	-
E2_SRR26343311	247	SRR26343311	67086622	0.9655	0.9197	0.0186	Holsetin	China	Female	multiparous cow	illumina Hiseq X5	Ventral hippocampus	Brain	PRJNA1017964	2	-
E2_SRR26343312	248	SRR26343312	84436688	0.9509	0.8953	0.0183	Holsetin	China	Female	multiparous cow	illumina Hiseq X5	Dorsal hippocampus	Brain	PRJNA1017964	2	-
E2_SRR26343313	249	SRR26343313	91525738	0.9655	0.9192	0.0192	Holsetin	China	Female	multiparous cow	illumina Hiseq X5	Dorsal hippocampus	Brain	PRJNA1017964	2	-
E2_SRR26343314	250	SRR26343314	69186112	0.9502	0.8948	0.016	Holsetin	China	Female	multiparous cow	illumina Hiseq X5	Cerebrum	Brain	PRJNA1017964	2	-
E2_SRR26343315	251	SRR26343315	44379110	0.9632	0.9169	0.0162	Holsetin	China	Female	multiparous cow	illumina Hiseq X5	Cerebellum	Brain	PRJNA1017964	2	-
E2_SRR26343316	252	SRR26343316	131672998	0.955	0.8967	0.0231	Holsetin	China	Female	multiparous cow	illumina Hiseq X5	Bone marrow	Bone marrow	PRJNA1017964	2	-
E2_SRR26343317	253	SRR26343317	48758908	0.9189	0.8337	0.0184	Holsetin	China	Female	multiparous cow	illumina Hiseq X5	Bone marrow	Bone marrow	PRJNA1017964	2	-
E2_SRR26343318	254	SRR26343318	89351844	0.9558	0.8917	0.029	Holsetin	China	Female	multiparous cow	illumina Hiseq X5	Axillary lymph nodes	Lymph system	PRJNA1017964	2	-
E2_SRR26343319	255	SRR26343319	67424786	0.9673	0.913	0.0278	Holsetin	China	Female	multiparous cow	illumina Hiseq X5	Axillary lymph nodes	Lymph system	PRJNA1017964	2	-
E2_SRR26343320	256	SRR26343320	89804246	0.9703	0.9183	0.0278	Holsetin	China	Female	multiparous cow	illumina Hiseq X5	Deltoid	Muscle	PRJNA1017964	2	-
E2_SRR26343324	257	SRR26343324	56634018	0.9402	0.8724	0.0329	Holsetin	China	Female	multiparous cow	illumina Hiseq X5	Mesenteric lymph nodes	Lymph system	PRJNA1017964	2	-
E2_SRR26343328	258	SRR26343328	65824008	0.9261	0.8552	0.0221	Holsetin	China	Female	multiparous cow	illumina Hiseq X5	Cranial sac of rumen	Forestomach	PRJNA1017964	2	-
E2_SRR26343339	259	SRR26343339	83368056	0.9623	0.9113	0.0243	Holsetin	China	Female	multiparous cow	illumina Hiseq X5	Cranial sac of rumen	Forestomach	PRJNA1017964	2	-
E2_SRR26343349	260	SRR26343349	79102476	0.9478	0.8803	0.0268	Holsetin	China	Female	multiparous cow	illumina Hiseq X5	Supraspinatus muscle	Muscle	PRJNA1017964	2	-
E2_SRR26343350	261	SRR26343350	61148922	0.9452	0.8793	0.0213	Holsetin	China	Female	multiparous cow	illumina Hiseq X5	Left Atrium	Heart	PRJNA1017964	2	-
E2_SRR26343351	262	SRR26343351	65564864	0.96	0.9048	0.0213	Holsetin	China	Female	multiparous cow	illumina Hiseq X5	Left Atrium	Heart	PRJNA1017964	2	-
E2_SRR26343352	263	SRR26343352	71529970	0.977	0.9288	0.0273	Holsetin	China	Female	multiparous cow	illumina Hiseq X5	Uterine cervix top	Reproductive	PRJNA1017964	2	-
E2_SRR26343353	264	SRR26343353	69937448	0.9647	0.9086	0.0269	Holsetin	China	Female	multiparous cow	illumina Hiseq X5	Uterine cervix top	Reproductive	PRJNA1017964	2	-
E2_SRR26343354	265	SRR26343354	51361660	0.9507	0.8881	0.0242	Holsetin	China	Female	multiparous cow	illumina Hiseq X5	Uterine cervix bottom	Reproductive	PRJNA1017964	2	-
E2_SRR26343355	266	SRR26343355	54975940	0.9636	0.9097	0.025	Holsetin	China	Female	multiparous cow	illumina Hiseq X5	Uterine cervix bottom	Reproductive	PRJNA1017964	2	-
E2_SRR26343356	267	SRR26343356	60644750	0.9288	0.8508	0.0254	Holsetin	China	Female	multiparous cow	illumina Hiseq X5	Uterine cervix	Reproductive	PRJNA1017964	2	-
E2_SRR26343357	268	SRR26343357	50366930	0.9514	0.8861	0.027	Holsetin	China	Female	multiparous cow	illumina Hiseq X5	uterine caruncle	Reproductive	PRJNA1017964	2	-
E2_SRR26343358	269	SRR26343358	70536786	0.9523	0.8909	0.0238	Holsetin	China	Female	multiparous cow	illumina Hiseq X5	Uterus	Reproductive	PRJNA1017964	2	-
E2_SRR26343359	270	SRR26343359	58485380	0.9654	0.9139	0.024	Holsetin	China	Female	multiparous cow	illumina Hiseq X5	Uterus	Reproductive	PRJNA1017964	2	-
E2_SRR26343360	271	SRR26343360	86029606	0.9716	0.9181	0.0292	Holsetin	China	Female	multiparous cow	illumina Hiseq X5	Supraspinatus muscle	Muscle	PRJNA1017964	2	-
E2_SRR26343361	272	SRR26343361	66269856	0.9493	0.8841	0.0257	Holsetin	China	Female	multiparous cow	illumina Hiseq X5	Fallopian Tube	Reproductive	PRJNA1017964	2	-
E2_SRR26343362	273	SRR26343362	48383556	0.9624	0.9067	0.0258	Holsetin	China	Female	multiparous cow	illumina Hiseq X5	Fallopian Tube	Reproductive	PRJNA1017964	2	-
E2_SRR26343363	274	SRR26343363	59814048	0.939	0.8708	0.023	Holsetin	China	Female	multiparous cow	illumina Hiseq X5	Ovary	Reproductive	PRJNA1017964	2	-
E2_SRR26343364	275	SRR26343364	59188448	0.9543	0.8958	0.0239	Holsetin	China	Female	multiparous cow	illumina Hiseq X5	Ovary	Reproductive	PRJNA1017964	2	-
E2_SRR26343365	276	SRR26343365	56632326	0.9419	0.8774	0.0214	Holsetin	China	Female	multiparous cow	illumina Hiseq X5	Urethra	Urinary	PRJNA1017964	2	-
E2_SRR26343366	277	SRR26343366	55912334	0.956	0.9007	0.022	Holsetin	China	Female	multiparous cow	illumina Hiseq X5	Urethra	Urinary	PRJNA1017964	2	-
E2_SRR26343367	278	SRR26343367	83290610	0.9444	0.8837	0.0223	Holsetin	China	Female	multiparous cow	illumina Hiseq X5	Bladder	Urinary	PRJNA1017964	2	-
E2_SRR26343368	279	SRR26343368	57573296	0.9504	0.892	0.022	Holsetin	China	Female	multiparous cow	illumina Hiseq X5	Bladder	Urinary	PRJNA1017964	2	-
E2_SRR26343369	280	SRR26343369	74238300	0.9582	0.9025	0.026	Holsetin	China	Female	multiparous cow	illumina Hiseq X5	Ureter	Urinary	PRJNA1017964	2	-
E2_SRR26343370	281	SRR26343370	51188194	0.9507	0.8906	0.0252	Holsetin	China	Female	multiparous cow	illumina Hiseq X5	Ureter	Urinary	PRJNA1017964	2	-
E2_SRR26343371	282	SRR26343371	86283850	0.951	0.8867	0.0258	Holsetin	China	Female	multiparous cow	illumina Hiseq X5	Serratus ventralis	Muscle	PRJNA1017964	2	-
E2_SRR26343372	283	SRR26343372	78537938	0.9498	0.8918	0.0186	Holsetin	China	Female	multiparous cow	illumina Hiseq X5	Renal Medulla	Kidney	PRJNA1017964	2	-
E2_SRR26343373	284	SRR26343373	60842242	0.9637	0.9159	0.0187	Holsetin	China	Female	multiparous cow	illumina Hiseq X5	Renal Medulla	Kidney	PRJNA1017964	2	-
E2_SRR26343374	285	SRR26343374	73041810	0.9426	0.8778	0.021	Holsetin	China	Female	multiparous cow	illumina Hiseq X5	Renal Cortex	Kidney	PRJNA1017964	2	-
E2_SRR26343375	286	SRR26343375	70497778	0.9577	0.9025	0.0217	Holsetin	China	Female	multiparous cow	illumina Hiseq X5	Renal Cortex	Kidney	PRJNA1017964	2	-
E2_SRR26343377	287	SRR26343377	42638586	0.9553	0.8993	0.022	Holsetin	China	Female	multiparous cow	illumina Hiseq X5	Perirenal fat capsule	Kidney	PRJNA1017964	2	-
E2_SRR26343379	288	SRR26343379	87276994	0.949	0.888	0.0283	Holsetin	China	Female	multiparous cow	illumina Hiseq X5	Abomasum	Abomasum	PRJNA1017964	2	-
E2_SRR26343390	289	SRR26343390	85603168	0.9341	0.8519	0.0424	Holsetin	China	Female	multiparous cow	illumina Hiseq X5	Retctum	Forestomach	PRJNA1017964	2	-
E2_SRR26343401	290	SRR26343401	98345864	0.9568	0.8867	0.046	Holsetin	China	Female	multiparous cow	illumina Hiseq X5	Retctum	Forestomach	PRJNA1017964	2	-
E2_SRR26343402	291	SRR26343402	75531714	0.9721	0.9183	0.0295	Holsetin	China	Female	multiparous cow	illumina Hiseq X5	Latissimus dorsi muscle	Muscle	PRJNA1017964	2	-
E2_SRR26343407	292	SRR26343407	91387808	0.967	0.8965	0.0457	Holsetin	China	Female	multiparous cow	illumina Hiseq X5	Dorsal sac of rumen	Forestomach	PRJNA1017964	2	-
E2_SRR26343418	293	SRR26343418	63693924	0.9274	0.8687	0.0217	Holsetin	China	Female	multiparous cow	illumina Hiseq X5	Thoracic esophagus	Esophagus	PRJNA1017964	2	-
E2_SRR26343429	294	SRR26343429	81925840	0.9489	0.903	0.0232	Holsetin	China	Female	multiparous cow	illumina Hiseq X5	Thoracic esophagus	Esophagus	PRJNA1017964	2	-
E2_SRR26343430	295	SRR26343430	72257186	0.9463	0.8763	0.0274	Holsetin	China	Female	multiparous cow	illumina Hiseq X5	Musculus trapezius	Muscle	PRJNA1017964	2	-
E2_SRR26343433	296	SRR26343433	100383302	0.9704	0.9158	0.0288	Holsetin	China	Female	multiparous cow	illumina Hiseq X5	Musculus trapezius	Muscle	PRJNA1017964	2	-
E2_SRR26343444	297	SRR26343444	42535328	0.9435	0.8773	0.0248	Holsetin	China	Female	multiparous cow	illumina Hiseq X5	Tail muscle	Muscle	PRJNA1017964	2	-
E2_SRR26343455	298	SRR26343455	66225928	0.9667	0.914	0.0269	Holsetin	China	Female	multiparous cow	illumina Hiseq X5	Tail muscle	Muscle	PRJNA1017964	2	-
E2_SRR26343465	299	SRR26343465	83413680	0.9741	0.9241	0.0283	Holsetin	China	Female	multiparous cow	illumina Hiseq X5	Tensor fasciae latae	Muscle	PRJNA1017964	2	-
E2_SRR26343476	300	SRR26343476	59519598	0.936	0.8573	0.0295	Holsetin	China	Female	multiparous cow	illumina Hiseq X5	Gluteus femoris biceps	Muscle	PRJNA1017964	2	-
E2_SRR26343487	301	SRR26343487	89605132	0.9643	0.9014	0.032	Holsetin	China	Female	multiparous cow	illumina Hiseq X5	Gluteus femoris biceps	Muscle	PRJNA1017964	2	-
E2_SRR26343498	302	SRR26343498	67096710	0.9709	0.9209	0.0254	Holsetin	China	Female	multiparous cow	illumina Hiseq X5	Medial rectus abdominis	Muscle	PRJNA1017964	2	-
E2_SRR26343509	303	SRR26343509	55442758	0.9298	0.8512	0.0263	Holsetin	China	Female	multiparous cow	illumina Hiseq X5	Medial rectus abdominis	Muscle	PRJNA1017964	2	-
E2_SRR26343520	304	SRR26343520	54835026	0.9486	0.8836	0.0254	Holsetin	China	Female	multiparous cow	illumina Hiseq X5	Sternocephalicus muscle	Muscle	PRJNA1017964	2	-
E2_SRR26343531	305	SRR26343531	97392392	0.9708	0.9178	0.0289	Holsetin	China	Female	multiparous cow	illumina Hiseq X5	Sternocephalicus muscle	Muscle	PRJNA1017964	2	-
E2_SRR26343542	306	SRR26343542	138561484	0.9488	0.8776	0.0309	Holsetin	China	Female	multiparous cow	illumina Hiseq X5	Latissimus dorsi muscle	Muscle	PRJNA1017964	2	-
E2_SRR26343565	307	SRR26343565	82104120	0.9709	0.9198	0.0277	Holsetin	China	Female	multiparous cow	illumina Hiseq X5	Triceps brachii	Muscle	PRJNA1017964	2	-
E2_SRR26343588	308	SRR26343588	90392830	0.9497	0.8937	0.0178	Holsetin	China	Female	multiparous cow	illumina Hiseq X5	Hypothalamus	Brain	PRJNA1017964	2	-
E2_SRR26343589	309	SRR26343589	101292846	0.9726	0.9311	0.0187	Holsetin	China	Female	multiparous cow	illumina Hiseq X5	Hypothalamus	Brain	PRJNA1017964	2	-
E2_SRR26343590	310	SRR26343590	50425302	0.9504	0.8938	0.0175	Holsetin	China	Female	multiparous cow	illumina Hiseq X5	Pineal gland	Brain	PRJNA1017964	2	-
E2_SRR26343591	311	SRR26343591	50955046	0.9187	0.8371	0.0163	Holsetin	China	Female	multiparous cow	illumina Hiseq X5	Pineal gland	Brain	PRJNA1017964	2	-
E2_SRR26343592	312	SRR26343592	50427432	0.9541	0.8964	0.0231	Holsetin	China	Female	multiparous cow	illumina Hiseq X5	Thyroid	Thyroid	PRJNA1017964	2	-
E2_SRR26343593	313	SRR26343593	54591938	0.9214	0.8368	0.0217	Holsetin	China	Female	multiparous cow	illumina Hiseq X5	Thyroid	Thyroid	PRJNA1017964	2	-
E2_SRR26343594	314	SRR26343594	126099182	0.919	0.838	0.0387	Holsetin	China	Female	multiparous cow	illumina Hiseq X5	Adrenal gland	Adrenal gland	PRJNA1017964	2	-
E2_SRR26343595	315	SRR26343595	47168054	0.8881	0.7835	0.0349	Holsetin	China	Female	multiparous cow	illumina Hiseq X5	Adrenal gland	Adrenal gland	PRJNA1017964	2	-
E2_SRR26343596	316	SRR26343596	101139282	0.9738	0.9203	0.0311	Holsetin	China	Female	multiparous cow	illumina Hiseq X5	Hypothalamus	Brain	PRJNA1017964	2	-
E2_SRR26343597	317	SRR26343597	50585112	0.9276	0.8409	0.0259	Holsetin	China	Female	multiparous cow	illumina Hiseq X5	Pituitary gland	Brain	PRJNA1017964	2	-
E2_SRR26343598	318	SRR26343598	78287602	0.9737	0.9355	0.0173	Holsetin	China	Female	multiparous cow	illumina Hiseq X5	Sternocephalicus muscle	Muscle	PRJNA1017964	2	-
E2_SRR26343599	319	SRR26343599	47834892	0.9585	0.905	0.0225	Holsetin	China	Female	multiparous cow	illumina Hiseq X5	Perirenal fat capsule	Kidney	PRJNA1017964	2	-
E2_SRR26343600	320	SRR26343600	75321318	0.9388	0.8736	0.0234	Holsetin	China	Female	multiparous cow	illumina Hiseq X5	Accessory lobe	Brain	PRJNA1017964	2	-
E2_SRR26343601	321	SRR26343601	79701276	0.9531	0.8971	0.0241	Holsetin	China	Female	multiparous cow	illumina Hiseq X5	Accessory lobe	Brain	PRJNA1017964	2	-
E2_SRR26343602	322	SRR26343602	76902562	0.948	0.8868	0.0217	Holsetin	China	Female	multiparous cow	illumina Hiseq X5	Right Middle Lobe	Lung	PRJNA1017964	2	-
E2_SRR26343603	323	SRR26343603	46838434	0.9611	0.909	0.0217	Holsetin	China	Female	multiparous cow	illumina Hiseq X5	Right Middle Lobe	Lung	PRJNA1017964	2	-
E2_SRR26343604	324	SRR26343604	96227170	0.9723	0.922	0.0269	Holsetin	China	Female	multiparous cow	illumina Hiseq X5	Serratus ventralis	Muscle	PRJNA1017964	2	-
E2_SRR26343605	325	SRR26343605	65901466	0.9435	0.8787	0.0221	Holsetin	China	Female	multiparous cow	illumina Hiseq X5	Right Lower Lobe	Lung	PRJNA1017964	2	-
E2_SRR26343606	326	SRR26343606	66213128	0.9564	0.8993	0.023	Holsetin	China	Female	multiparous cow	illumina Hiseq X5	Right Lower Lobe	Lung	PRJNA1017964	2	-
E2_SRR26343607	327	SRR26343607	88394124	0.9422	0.8806	0.0232	Holsetin	China	Female	multiparous cow	illumina Hiseq X5	Right Upper Lobe	Lung	PRJNA1017964	2	-
E2_SRR26343608	328	SRR26343608	93459620	0.9546	0.9011	0.0236	Holsetin	China	Female	multiparous cow	illumina Hiseq X5	Right Upper Lobe	Lung	PRJNA1017964	2	-
E2_SRR26343609	329	SRR26343609	52677438	0.9498	0.8918	0.0218	Holsetin	China	Female	multiparous cow	illumina Hiseq X5	Trachea	Trachea	PRJNA1017964	2	-
E2_SRR26343610	330	SRR26343610	85057684	0.9597	0.9083	0.0226	Holsetin	China	Female	multiparous cow	illumina Hiseq X5	Trachea	Trachea	PRJNA1017964	2	-
E2_SRR26343611	331	SRR26343611	98815892	0.9214	0.8426	0.0319	Holsetin	China	Female	multiparous cow	illumina Hiseq X5	Trachea	Trachea	PRJNA1017964	2	-
E2_SRR26343612	332	SRR26343612	99588368	0.9352	0.8653	0.0325	Holsetin	China	Female	multiparous cow	illumina Hiseq X5	Trachea	Trachea	PRJNA1017964	2	-
E2_SRR26343613	333	SRR26343613	48933386	0.9612	0.9071	0.0236	Holsetin	China	Female	multiparous cow	illumina Hiseq X5	Laryngeal muscle	Muscle	PRJNA1017964	2	-
E2_SRR26343614	334	SRR26343614	71946154	0.9711	0.923	0.025	Holsetin	China	Female	multiparous cow	illumina Hiseq X5	Laryngeal muscle	Muscle	PRJNA1017964	2	-
E2_SRR26343616	335	SRR26343616	57491184	0.9608	0.821	0.1028	Holsetin	China	Female	multiparous cow	illumina Hiseq X5	Pancreas	Pancreas	PRJNA1017964	2	-
E2_SRR26343617	336	SRR26343617	56535456	0.9723	0.8408	0.1056	Holsetin	China	Female	multiparous cow	illumina Hiseq X5	Pancreas	Pancreas	PRJNA1017964	2	-
E2_SRR26343618	337	SRR26343618	75963992	0.9429	0.8728	0.0284	Holsetin	China	Female	multiparous cow	illumina Hiseq X5	Bile Duct	Gallbladder	PRJNA1017964	2	-
E2_SRR26343619	338	SRR26343619	80997124	0.9554	0.8931	0.0289	Holsetin	China	Female	multiparous cow	illumina Hiseq X5	Bile Duct	Gallbladder	PRJNA1017964	2	-
E2_SRR26343620	339	SRR26343620	75241464	0.9448	0.8757	0.0284	Holsetin	China	Female	multiparous cow	illumina Hiseq X5	Caudate lobe	Liver	PRJNA1017964	2	-
E2_SRR26343621	340	SRR26343621	45782280	0.9594	0.9012	0.0274	Holsetin	China	Female	multiparous cow	illumina Hiseq X5	Caudate lobe	Liver	PRJNA1017964	2	-
E2_SRR26343623	341	SRR26343623	107442604	0.9612	0.9027	0.0297	Holsetin	China	Female	multiparous cow	illumina Hiseq X5	Quadrate lobe	Liver	PRJNA1017964	2	-
E2_SRR26343624	342	SRR26343624	83466082	0.9477	0.8794	0.0291	Holsetin	China	Female	multiparous cow	illumina Hiseq X5	Left lobe	Liver	PRJNA1017964	2	-
E2_SRR26343625	343	SRR26343625	61527380	0.9604	0.9008	0.0292	Holsetin	China	Female	multiparous cow	illumina Hiseq X5	Left lobe	Liver	PRJNA1017964	2	-
E2_SRR26343626	344	SRR26343626	87151758	0.9677	0.9105	0.0312	Holsetin	China	Female	multiparous cow	illumina Hiseq X5	Superficial thoracic muscle	Muscle	PRJNA1017964	2	-
E2_SRR26343630	345	SRR26343630	70021698	0.9451	0.8613	0.0414	Holsetin	China	Female	multiparous cow	illumina Hiseq X5	Ventral sac of rumen	Forestomach	PRJNA1017964	2	-
E2_SRR26343637	346	SRR26343637	72382646	0.9431	0.879	0.0219	Holsetin	China	Female	multiparous cow	illumina Hiseq X5	Hyoid bone	Tongue	PRJNA1017964	2	-
E2_SRR26343648	347	SRR26343648	80671572	0.9669	0.9182	0.023	Holsetin	China	Female	multiparous cow	illumina Hiseq X5	Hyoid bone	Tongue	PRJNA1017964	2	-
E2_SRR26343697	348	SRR26343697	74523056	0.9685	0.9142	0.0276	Holsetin	China	Female	multiparous cow	illumina Hiseq X5	Quadriceps femoris	Muscle	PRJNA1017964	2	-
E2_SRR26343708	349	SRR26343708	57931064	0.952	0.8886	0.0264	Holsetin	China	Female	multiparous cow	illumina Hiseq X5	Tensor fasciae latae	Muscle	PRJNA1017964	2	-
E2_SRR26343718	350	SRR26343718	81935070	0.9696	0.9156	0.0288	Holsetin	China	Female	multiparous cow	illumina Hiseq X5	Radial extensor of wrist	Muscle	PRJNA1017964	2	-
E2_SRR26343729	351	SRR26343729	50137710	0.9446	0.876	0.026	Holsetin	China	Female	multiparous cow	illumina Hiseq X5	Triceps brachii	Muscle	PRJNA1017964	2	-
E2_SRR26343740	352	SRR26343740	88988614	0.9679	0.9119	0.0291	Holsetin	China	Female	multiparous cow	illumina Hiseq X5	Triceps brachii	Muscle	PRJNA1017964	2	-
E2_SRR26343741	353	SRR26343741	65540970	0.9445	0.8818	0.0206	Holsetin	China	Female	multiparous cow	illumina Hiseq X5	Subcutaneous tissue	Skin	PRJNA1017964	2	-
E2_SRR26343752	354	SRR26343752	93932384	0.962	0.9002	0.0293	Holsetin	China	Female	multiparous cow	illumina Hiseq X5	Fascial extensor of forearm	Muscle	PRJNA1017964	2	-
E2_SRR26343768	355	SRR26343768	70870376	0.9436	0.882	0.0225	Holsetin	China	Female	multiparous cow	illumina Hiseq X5	Popliteal lymph nodes	Lymph system	PRJNA1017964	2	-
E2_SRR26343770	356	SRR26343770	63009634	0.9562	0.9032	0.0229	Holsetin	China	Female	multiparous cow	illumina Hiseq X5	Popliteal lymph nodes	Lymph system	PRJNA1017964	2	-
E2_SRR26343773	357	SRR26343773	82218432	0.9285	0.8506	0.0329	Holsetin	China	Female	multiparous cow	illumina Hiseq X5	Thymus	Lymph system	PRJNA1017964	2	-
E2_SRR26343774	358	SRR26343774	56124480	0.9416	0.8721	0.0337	Holsetin	China	Female	multiparous cow	illumina Hiseq X5	Thymus	Lymph system	PRJNA1017964	2	-
E2_SRR26343775	359	SRR26343775	137516280	0.9375	0.8624	0.0292	Holsetin	China	Female	multiparous cow	illumina Hiseq X5	Infraspinatus	Muscle	PRJNA1017964	2	-
E2_SRR26343776	360	SRR26343776	81434374	0.9067	0.8111	0.0466	Holsetin	China	Female	multiparous cow	illumina Hiseq X5	Red pulp	Bone marrow	PRJNA1017964	2	-
E2_SRR26343777	361	SRR26343777	53845570	0.9188	0.83	0.0482	Holsetin	China	Female	multiparous cow	illumina Hiseq X5	Red pulp	Bone marrow	PRJNA1017964	2	-
E2_SRR26343779	362	SRR26343779	58854372	0.8849	0.7774	0.0534	Holsetin	China	Female	multiparous cow	illumina Hiseq X5	White pulp	Bone marrow	PRJNA1017964	2	-
E2_SRR26343786	363	SRR26343786	87433884	0.9669	0.9123	0.0282	Holsetin	China	Female	multiparous cow	illumina Hiseq X5	Infraspinatus	Muscle	PRJNA1017964	2	-
E2_SRR26343787	364	SRR26343787	41587280	0.9481	0.8872	0.0207	Holsetin	China	Female	multiparous cow	illumina Hiseq X5	Pulmonary Artery	Heart	PRJNA1017964	2	-
E2_SRR26343788	365	SRR26343788	53464134	0.9626	0.9109	0.0217	Holsetin	China	Female	multiparous cow	illumina Hiseq X5	Pulmonary Artery	Heart	PRJNA1017964	2	-
E2_SRR26343791	366	SRR26343791	81899420	0.9409	0.8749	0.0208	Holsetin	China	Female	multiparous cow	illumina Hiseq X5	Right Ventricle	Heart	PRJNA1017964	2	-
E2_SRR26343792	367	SRR26343792	55169134	0.918	0.8328	0.0189	Holsetin	China	Female	multiparous cow	illumina Hiseq X5	Right Ventricle	Heart	PRJNA1017964	2	-
E2_SRR26343793	368	SRR26343793	75835710	0.9478	0.8848	0.0209	Holsetin	China	Female	multiparous cow	illumina Hiseq X5	Left Ventricle	Heart	PRJNA1017964	2	-
E2_SRR26343794	369	SRR26343794	49570006	0.9619	0.9106	0.0203	Holsetin	China	Female	multiparous cow	illumina Hiseq X5	Left Ventricle	Heart	PRJNA1017964	2	-
E2_SRR26343795	370	SRR26343795	67516042	0.9434	0.8784	0.0213	Holsetin	China	Female	multiparous cow	illumina Hiseq X5	Right Atrium	Heart	PRJNA1017964	2	-
E2_SRR26343797	371	SRR26343797	68894156	0.9584	0.9032	0.0218	Holsetin	China	Female	multiparous cow	illumina Hiseq X5	Right Atrium	Heart	PRJNA1017964	2	-
E2_SRR26343805	372	SRR26343805	79305102	0.935	0.8737	0.023	Holsetin	China	Female	multiparous cow	illumina Hiseq X5	Caudoventral blind sac of rumen	Forestomach	PRJNA1017964	2	-
E2_SRR26343816	373	SRR26343816	91621314	0.9564	0.9095	0.0238	Holsetin	China	Female	multiparous cow	illumina Hiseq X5	Caudoventral blind sac of rumen	Forestomach	PRJNA1017964	2	-
E2_SRR26343843	374	SRR26343843	90777072	0.9711	0.9253	0.026	Holsetin	China	Female	multiparous cow	illumina Hiseq X5	Cervical esophagus	Esophagus	PRJNA1017964	2	-
E2_SRR26343856	375	SRR26343856	85276174	0.9506	0.8834	0.0284	Holsetin	China	Female	multiparous cow	illumina Hiseq X5	Gluteal muscle	Muscle	PRJNA1017964	2	-
E2_SRR26343867	376	SRR26343867	75734716	0.9702	0.9171	0.0282	Holsetin	China	Female	multiparous cow	illumina Hiseq X5	Gluteal muscle	Muscle	PRJNA1017964	2	-
E2_SRR26343878	377	SRR26343878	49874270	0.972	0.9225	0.0255	Holsetin	China	Female	multiparous cow	illumina Hiseq X5	Medial rectus abdominis	Muscle	PRJNA1017964	2	-
E2_SRR26343889	378	SRR26343889	70461368	0.9501	0.8816	0.029	Holsetin	China	Female	multiparous cow	illumina Hiseq X5	Midriff	Muscle	PRJNA1017964	2	-
E2_SRR26343900	379	SRR26343900	87023222	0.9736	0.9194	0.0311	Holsetin	China	Female	multiparous cow	illumina Hiseq X5	Midriff	Muscle	PRJNA1017964	2	-
E3_SRR1607558	380	SRR1607558	56848070	0.9835	0.9351	0.0301	Holsetin	Europe	Female	multiparous cow	Illumina 2000	Liver	Liver	PRJNA263327	3	-
E3_SRR1607560	381	SRR1607560	66590364	0.9823	0.9303	0.028	Holsetin	Europe	Female	multiparous cow	Illumina 2000	Liver	Liver	PRJNA263327	3	-
E3_SRR1607561	382	SRR1607561	56575202	0.9874	0.9405	0.033	Holsetin	Europe	Female	multiparous cow	Illumina 2000	Liver	Liver	PRJNA263327	3	-
E3_SRR1607562	383	SRR1607562	50056300	0.9886	0.9365	0.0386	Holsetin	Europe	Female	multiparous cow	Illumina 2000	Liver	Liver	PRJNA263327	3	-
E3_SRR1607563	384	SRR1607563	53617720	0.9867	0.9426	0.0296	Holsetin	Europe	Female	multiparous cow	Illumina 2000	Liver	Liver	PRJNA263327	3	-
E3_SRR1607564	385	SRR1607564	56199298	0.9873	0.9436	0.0293	Holsetin	Europe	Female	multiparous cow	Illumina 2000	Liver	Liver	PRJNA263327	3	-
E3_SRR1607565	386	SRR1607565	56661546	0.9877	0.9389	0.0349	Holsetin	Europe	Female	multiparous cow	Illumina 2000	Liver	Liver	PRJNA263327	3	-
E3_SRR1607566	387	SRR1607566	53574970	0.9856	0.9415	0.0288	Holsetin	Europe	Female	multiparous cow	Illumina 2000	Liver	Liver	PRJNA263327	3	-
E3_SRR1607567	388	SRR1607567	55755098	0.9885	0.9346	0.0392	Holsetin	Europe	Female	multiparous cow	Illumina 2000	Liver	Liver	PRJNA263327	3	-
E3_SRR1607568	389	SRR1607568	50598254	0.9872	0.9421	0.03	Holsetin	Europe	Female	multiparous cow	Illumina 2000	Liver	Liver	PRJNA263327	3	-
E3_SRR1607569	390	SRR1607569	57325336	0.9847	0.9383	0.0304	Holsetin	Europe	Female	multiparous cow	Illumina 2000	Liver	Liver	PRJNA263327	3	-
E3_SRR1607570	391	SRR1607570	61730254	0.9838	0.9182	0.041	Holsetin	Europe	Female	multiparous cow	Illumina 2000	Liver	Liver	PRJNA263327	3	-
E3_SRR1607571	392	SRR1607571	66283130	0.9848	0.932	0.0359	Holsetin	Europe	Female	multiparous cow	Illumina 2000	Liver	Liver	PRJNA263327	3	-
E3_SRR1607572	393	SRR1607572	63549484	0.982	0.9256	0.0334	Holsetin	Europe	Female	multiparous cow	Illumina 2000	Liver	Liver	PRJNA263327	3	-
E3_SRR1607573	394	SRR1607573	48176288	0.99	0.9428	0.0353	Holsetin	Europe	Female	multiparous cow	Illumina 2000	Liver	Liver	PRJNA263327	3	-
E3_SRR1607574	395	SRR1607574	59817070	0.9859	0.938	0.0316	Holsetin	Europe	Female	multiparous cow	Illumina 2000	Liver	Liver	PRJNA263327	3	-
E3_SRR1607575	396	SRR1607575	47789310	0.9895	0.9495	0.0279	Holsetin	Europe	Female	multiparous cow	Illumina 2000	Liver	Liver	PRJNA263327	3	-
E3_SRR1607576	397	SRR1607576	45891190	0.9919	0.9515	0.03	Holsetin	Europe	Female	multiparous cow	Illumina 2000	Liver	Liver	PRJNA263327	3	-
E3_SRR1607577	398	SRR1607577	66896834	0.9857	0.9348	0.0343	Holsetin	Europe	Female	multiparous cow	Illumina 2000	Liver	Liver	PRJNA263327	3	-
E3_SRR1607578	399	SRR1607578	46827814	0.9918	0.9503	0.0305	Holsetin	Europe	Female	multiparous cow	Illumina 2000	Liver	Liver	PRJNA263327	3	-
E3_SRR1607579	400	SRR1607579	53071830	0.9895	0.9486	0.0292	Holsetin	Europe	Female	multiparous cow	Illumina 2000	Liver	Liver	PRJNA263327	3	-
E3_SRR1607580	401	SRR1607580	51849668	0.9901	0.9479	0.03	Holsetin	Europe	Female	multiparous cow	Illumina 2000	Liver	Liver	PRJNA263327	3	-
E3_SRR1607581	402	SRR1607581	57630744	0.9882	0.9423	0.0319	Holsetin	Europe	Female	multiparous cow	Illumina 2000	Liver	Liver	PRJNA263327	3	-
E3_SRR1607582	403	SRR1607582	43945314	0.975	0.9125	0.0273	Holsetin	Europe	Female	multiparous cow	Illumina 2000	Liver	Liver	PRJNA263327	3	-
E3_SRR1607584	404	SRR1607584	49462746	0.9736	0.9144	0.0289	Holsetin	Europe	Female	multiparous cow	Illumina 2000	Liver	Liver	PRJNA263327	3	-
E3_SRR1607585	405	SRR1607585	39651942	0.9817	0.9363	0.0251	Holsetin	Europe	Female	multiparous cow	Illumina 2000	Liver	Liver	PRJNA263327	3	-
E3_SRR1607586	406	SRR1607586	56499344	0.9728	0.9146	0.028	Holsetin	Europe	Female	multiparous cow	Illumina 2000	Liver	Liver	PRJNA263327	3	-
E3_SRR1607587	407	SRR1607587	38702080	0.9834	0.9291	0.0354	Holsetin	Europe	Female	multiparous cow	Illumina 2000	Liver	Liver	PRJNA263327	3	-
E3_SRR1607588	408	SRR1607588	36807476	0.9816	0.9339	0.027	Holsetin	Europe	Female	multiparous cow	Illumina 2000	Liver	Liver	PRJNA263327	3	-
E3_SRR1607589	409	SRR1607589	39645454	0.9821	0.9329	0.0287	Holsetin	Europe	Female	multiparous cow	Illumina 2000	Liver	Liver	PRJNA263327	3	-
E3_SRR1607590	410	SRR1607590	40113826	0.9812	0.9323	0.028	Holsetin	Europe	Female	multiparous cow	Illumina 2000	Liver	Liver	PRJNA263327	3	-
E3_SRR1607591	411	SRR1607591	40660762	0.9822	0.9361	0.0268	Holsetin	Europe	Female	multiparous cow	Illumina 2000	Liver	Liver	PRJNA263327	3	-
E3_SRR1607592	412	SRR1607592	41439666	0.9827	0.9303	0.0323	Holsetin	Europe	Female	multiparous cow	Illumina 2000	Liver	Liver	PRJNA263327	3	-
E3_SRR1607593	413	SRR1607593	50176828	0.9757	0.9208	0.0273	Holsetin	Europe	Female	multiparous cow	Illumina 2000	Liver	Liver	PRJNA263327	3	-
E3_SRR1607594	414	SRR1607594	44293594	0.9734	0.9104	0.0281	Holsetin	Europe	Female	multiparous cow	Illumina 2000	Liver	Liver	PRJNA263327	3	-
E3_SRR1607595	415	SRR1607595	52961672	0.9742	0.9123	0.0307	Holsetin	Europe	Female	multiparous cow	Illumina 2000	Liver	Liver	PRJNA263327	3	-
E3_SRR1607596	416	SRR1607596	56685440	0.9732	0.9117	0.0302	Holsetin	Europe	Female	multiparous cow	Illumina 2000	Liver	Liver	PRJNA263327	3	-
E3_SRR1607597	417	SRR1607597	45311740	0.9766	0.9175	0.0278	Holsetin	Europe	Female	multiparous cow	Illumina 2000	Liver	Liver	PRJNA263327	3	-
E3_SRR1607598	418	SRR1607598	51793792	0.9729	0.9144	0.0262	Holsetin	Europe	Female	multiparous cow	Illumina 2000	Liver	Liver	PRJNA263327	3	-
E3_SRR1607599	419	SRR1607599	59295616	0.9735	0.9125	0.0285	Holsetin	Europe	Female	multiparous cow	Illumina 2000	Liver	Liver	PRJNA263327	3	-
E3_SRR1607600	420	SRR1607600	54708896	0.9723	0.9119	0.0293	Holsetin	Europe	Female	multiparous cow	Illumina 2000	Liver	Liver	PRJNA263327	3	-
E3_SRR1607601	421	SRR1607601	55127274	0.9735	0.9096	0.0319	Holsetin	Europe	Female	multiparous cow	Illumina 2000	Liver	Liver	PRJNA263327	3	-
E3_SRR1607602	422	SRR1607602	58576532	0.9718	0.9124	0.0272	Holsetin	Europe	Female	multiparous cow	Illumina 2000	Liver	Liver	PRJNA263327	3	-
E3_SRR1607603	423	SRR1607603	45334576	0.9741	0.9144	0.0259	Holsetin	Europe	Female	multiparous cow	Illumina 2000	Liver	Liver	PRJNA263327	3	-
E3_SRR1607604	424	SRR1607604	56635352	0.9753	0.9086	0.0332	Holsetin	Europe	Female	multiparous cow	Illumina 2000	Liver	Liver	PRJNA263327	3	-
E3_SRR1607605	425	SRR1607605	49912052	0.9743	0.9148	0.0284	Holsetin	Europe	Female	multiparous cow	Illumina 2000	Liver	Liver	PRJNA263327	3	-
E3_SRR1607559	426	SRR1607559	53842114	0.988	0.9435	0.0305	Holsetin	Europe	Female	multiparous cow	Illumina 2000	Liver	Liver	PRJNA263327	3	-
E4_SRR10462329	427	SRR10462329	81353412	0.968	0.9051	0.0354	Holsetin	The United States	Female	primiparous cow	Illumina 3000	Ampulla	Reproductive	PRJNA589857	4	-
E4_SRR10462330	428	SRR10462330	83769428	0.974	0.9182	0.0304	Holsetin	The United States	Female	primiparous cow	Illumina 3000	Ampulla	Reproductive	PRJNA589857	4	-
E4_SRR10462331	429	SRR10462331	61467074	0.9715	0.9076	0.0411	Holsetin	The United States	Female	primiparous cow	Illumina 3000	Ampulla	Reproductive	PRJNA589857	4	-
E4_SRR10462333	430	SRR10462333	79857754	0.9725	0.9137	0.0345	Holsetin	The United States	Female	primiparous cow	Illumina 3000	Ampulla	Reproductive	PRJNA589857	4	-
E4_SRR10462334	431	SRR10462334	73552786	0.9692	0.8927	0.0432	Holsetin	The United States	Female	primiparous cow	Illumina 3000	Ampulla	Reproductive	PRJNA589857	4	-
E4_SRR10462335	432	SRR10462335	82237638	0.9307	0.8322	0.0584	Holsetin	The United States	Female	primiparous cow	Illumina 3000	Ampulla	Reproductive	PRJNA589857	4	-
E4_SRR10462338	433	SRR10462338	72851360	0.9684	0.9027	0.0379	Holsetin	The United States	Female	primiparous cow	Illumina 3000	Isthmus	Reproductive	PRJNA589857	4	-
E4_SRR10462339	434	SRR10462339	84390152	0.9718	0.9137	0.0309	Holsetin	The United States	Female	primiparous cow	Illumina 3000	Isthmus	Reproductive	PRJNA589857	4	-
E4_SRR10462341	435	SRR10462341	93943912	0.9724	0.9081	0.0364	Holsetin	The United States	Female	primiparous cow	Illumina 3000	Isthmus	Reproductive	PRJNA589857	4	-
E4_SRR10462342	436	SRR10462342	74619166	0.9699	0.9079	0.0357	Holsetin	The United States	Female	primiparous cow	Illumina 3000	Isthmus	Reproductive	PRJNA589857	4	-
E4_SRR10462343	437	SRR10462343	85720276	0.9692	0.9067	0.0337	Holsetin	The United States	Female	primiparous cow	Illumina 3000	Isthmus	Reproductive	PRJNA589857	4	-
E4_SRR10462344	438	SRR10462344	57602688	0.9687	0.9071	0.0364	Holsetin	The United States	Female	primiparous cow	Illumina 3000	Isthmus	Reproductive	PRJNA589857	4	-
E4_SRR10462347	439	SRR10462347	90102698	0.9573	0.8844	0.0363	Holsetin	The United States	Female	primiparous cow	Illumina 3000	Uterine endometrium	Reproductive	PRJNA589857	4	-
E4_SRR10462348	440	SRR10462348	78105432	0.9566	0.8873	0.0344	Holsetin	The United States	Female	primiparous cow	Illumina 3000	Uterine endometrium	Reproductive	PRJNA589857	4	-
E4_SRR10462349	441	SRR10462349	92177290	0.9529	0.839	0.06	Holsetin	The United States	Female	primiparous cow	Illumina 3000	Uterine endometrium	Reproductive	PRJNA589857	4	-
E4_SRR10462351	442	SRR10462351	70923064	0.9703	0.9142	0.0277	Holsetin	The United States	Female	primiparous cow	Illumina 3000	Uterine endometrium	Reproductive	PRJNA589857	4	-
E4_SRR10462352	443	SRR10462352	83160278	0.9564	0.8906	0.0308	Holsetin	The United States	Female	primiparous cow	Illumina 3000	Uterine endometrium	Reproductive	PRJNA589857	4	-
E4_SRR10462354	444	SRR10462354	79809492	0.9706	0.9127	0.0285	Holsetin	The United States	Female	primiparous cow	Illumina 3000	Uterine endometrium	Reproductive	PRJNA589857	4	-
E4_SRR10462355	445	SRR10462355	75991960	0.9728	0.9248	0.0223	Holsetin	The United States	Female	primiparous cow	Illumina 3000	Uterine endometrium	Reproductive	PRJNA589857	4	-
E4_SRR10462356	446	SRR10462356	72835600	0.9493	0.8793	0.0333	Holsetin	The United States	Female	primiparous cow	Illumina 3000	Uterine endometrium	Reproductive	PRJNA589857	4	-
E4_SRR10462357	447	SRR10462357	68493824	0.9666	0.9081	0.0305	Holsetin	The United States	Female	primiparous cow	Illumina 3000	Uterine endometrium	Reproductive	PRJNA589857	4	-
E4_SRR10462358	448	SRR10462358	83976416	0.9453	0.8685	0.0397	Holsetin	The United States	Female	primiparous cow	Illumina 3000	Uterine endometrium	Reproductive	PRJNA589857	4	-
E4_SRR10462361	449	SRR10462361	87654108	0.9564	0.8878	0.0343	Holsetin	The United States	Female	primiparous cow	Illumina 3000	Uterine endometrium	Reproductive	PRJNA589857	4	-
E4_SRR10462362	450	SRR10462362	73484430	0.9685	0.9166	0.0251	Holsetin	The United States	Female	primiparous cow	Illumina 3000	Uterine endometrium	Reproductive	PRJNA589857	4	-
E4_SRR10462364	451	SRR10462364	70410140	0.9609	0.8859	0.0426	Holsetin	The United States	Female	primiparous cow	Illumina 3000	Uterine endometrium	Reproductive	PRJNA589857	4	-
E4_SRR10462365	452	SRR10462365	68361422	0.9635	0.858	0.0588	Holsetin	The United States	Female	primiparous cow	Illumina 3000	Follicle	Reproductive	PRJNA589857	4	-
E4_SRR10462366	453	SRR10462366	51245232	0.8244	0.6644	0.0433	Holsetin	The United States	Female	primiparous cow	Illumina 3000	Follicle	Reproductive	PRJNA589857	4	-
E4_SRR10462368	454	SRR10462368	51759676	0.8051	0.6084	0.0603	Holsetin	The United States	Female	primiparous cow	Illumina 3000	Follicle	Reproductive	PRJNA589857	4	-
E4_SRR10462369	455	SRR10462369	68190036	0.9498	0.8695	0.0374	Holsetin	The United States	Female	primiparous cow	Illumina 3000	Follicle	Reproductive	PRJNA589857	4	-
E4_SRR10462370	456	SRR10462370	62971276	0.9384	0.8543	0.0341	Holsetin	The United States	Female	primiparous cow	Illumina 3000	Follicle	Reproductive	PRJNA589857	4	-
E4_SRR10462371	457	SRR10462371	59769100	0.9539	0.88	0.0347	Holsetin	The United States	Female	primiparous cow	Illumina 3000	Follicle	Reproductive	PRJNA589857	4	-
E4_SRR10462372	458	SRR10462372	53541110	0.9504	0.8701	0.0359	Holsetin	The United States	Female	primiparous cow	Illumina 3000	Follicle	Reproductive	PRJNA589857	4	-
E4_SRR10462373	459	SRR10462373	50166146	0.8495	0.6823	0.051	Holsetin	The United States	Female	primiparous cow	Illumina 3000	Follicle	Reproductive	PRJNA589857	4	-
E5_SRR19536098	460	SRR19536098	74456068	0.9737	0.881	0.0278	Holsetin	The United States	Female	primiparous cow	Illumina Next 500	Endometriosis Implant	Reproductive	PRJNA844972	5	-
E5_SRR19536099	461	SRR19536099	71762252	0.972	0.8671	0.025	Holsetin	The United States	Female	primiparous cow	Illumina Next 500	Endometriosis Implant	Reproductive	PRJNA844972	5	-
E5_SRR19536100	462	SRR19536100	78371922	0.9714	0.8677	0.0247	Holsetin	The United States	Female	primiparous cow	Illumina Next 500	Endometriosis Implant	Reproductive	PRJNA844972	5	-
E5_SRR19536101	463	SRR19536101	75456406	0.9718	0.8649	0.0257	Holsetin	The United States	Female	primiparous cow	Illumina Next 500	Endometriosis Implant	Reproductive	PRJNA844972	5	-
E5_SRR19536102	464	SRR19536102	63368600	0.9742	0.877	0.0269	Holsetin	The United States	Female	primiparous cow	Illumina Next 500	Endometriosis Implant	Reproductive	PRJNA844972	5	-
E5_SRR19536103	465	SRR19536103	67271082	0.9734	0.8831	0.0256	Holsetin	The United States	Female	primiparous cow	Illumina Next 500	Endometriosis Implant	Reproductive	PRJNA844972	5	-
E5_SRR19536104	466	SRR19536104	77906088	0.9747	0.8801	0.0287	Holsetin	The United States	Female	primiparous cow	Illumina Next 500	Endometriosis Implant	Reproductive	PRJNA844972	5	-
E5_SRR19536105	467	SRR19536105	70701556	0.9717	0.8787	0.0292	Holsetin	The United States	Female	primiparous cow	Illumina Next 500	Endometriosis Implant	Reproductive	PRJNA844972	5	-
E5_SRR19536106	468	SRR19536106	60715064	0.9778	0.8856	0.0234	Holsetin	The United States	Female	primiparous cow	Illumina Next 500	Endometriosis Implant	Reproductive	PRJNA844972	5	-
E5_SRR19536107	469	SRR19536107	69771712	0.9754	0.8794	0.0257	Holsetin	The United States	Female	primiparous cow	Illumina Next 500	Endometriosis Implant	Reproductive	PRJNA844972	5	-
E5_SRR19536108	470	SRR19536108	66242308	0.9696	0.874	0.025	Holsetin	The United States	Female	primiparous cow	Illumina Next 500	Endometriosis Implant	Reproductive	PRJNA844972	5	-
E5_SRR19536110	471	SRR19536110	76497190	0.9699	0.8613	0.0241	Holsetin	The United States	Female	primiparous cow	Illumina Next 500	Endometriosis Implant	Reproductive	PRJNA844972	5	-
E5_SRR19536111	472	SRR19536111	66702422	0.9699	0.8576	0.0384	Holsetin	The United States	Female	primiparous cow	Illumina Next 500	Endometriosis Implant	Reproductive	PRJNA844972	5	-
E5_SRR19536112	473	SRR19536112	67891144	0.9708	0.8698	0.0244	Holsetin	The United States	Female	primiparous cow	Illumina Next 500	Endometriosis Implant	Reproductive	PRJNA844972	5	-
E5_SRR19536113	474	SRR19536113	67639324	0.9718	0.8722	0.0223	Holsetin	The United States	Female	primiparous cow	Illumina Next 500	Endometriosis Implant	Reproductive	PRJNA844972	5	-
E5_SRR19536114	475	SRR19536114	66990564	0.973	0.8696	0.0233	Holsetin	The United States	Female	primiparous cow	Illumina Next 500	Endometriosis Implant	Reproductive	PRJNA844972	5	-
E5_SRR19536115	476	SRR19536115	59594428	0.9748	0.8773	0.0239	Holsetin	The United States	Female	primiparous cow	Illumina Next 500	Endometriosis Implant	Reproductive	PRJNA844972	5	-
E5_SRR19536116	477	SRR19536116	80139396	0.9698	0.8662	0.0257	Holsetin	The United States	Female	primiparous cow	Illumina Next 500	Endometriosis Implant	Reproductive	PRJNA844972	5	-
E5_SRR19536117	478	SRR19536117	69872884	0.9713	0.8649	0.0228	Holsetin	The United States	Female	primiparous cow	Illumina Next 500	Endometriosis Implant	Reproductive	PRJNA844972	5	-
E5_SRR19536118	479	SRR19536118	67621524	0.9744	0.8644	0.0234	Holsetin	The United States	Female	primiparous cow	Illumina Next 500	Endometriosis Implant	Reproductive	PRJNA844972	5	-
E5_SRR19536119	480	SRR19536119	61586692	0.9727	0.8713	0.0246	Holsetin	The United States	Female	primiparous cow	Illumina Next 500	Endometriosis Implant	Reproductive	PRJNA844972	5	-
E5_SRR19536120	481	SRR19536120	58781518	0.9696	0.8697	0.0255	Holsetin	The United States	Female	primiparous cow	Illumina Next 500	Endometriosis Implant	Reproductive	PRJNA844972	5	-
E5_SRR19536121	482	SRR19536121	84456592	0.9729	0.8683	0.0283	Holsetin	The United States	Female	primiparous cow	Illumina Next 500	Endometriosis Implant	Reproductive	PRJNA844972	5	-
E5_SRR19536122	483	SRR19536122	82059074	0.9708	0.8596	0.0331	Holsetin	The United States	Female	primiparous cow	Illumina Next 500	Endometriosis Implant	Reproductive	PRJNA844972	5	-
E5_SRR19536123	484	SRR19536123	74220678	0.9695	0.8674	0.0252	Holsetin	The United States	Female	primiparous cow	Illumina Next 500	Endometriosis Implant	Reproductive	PRJNA844972	5	-
E5_SRR19536124	485	SRR19536124	75800944	0.9708	0.8687	0.026	Holsetin	The United States	Female	primiparous cow	Illumina Next 500	Endometriosis Implant	Reproductive	PRJNA844972	5	-
E5_SRR19536125	486	SRR19536125	72497944	0.9691	0.8665	0.0248	Holsetin	The United States	Female	primiparous cow	Illumina Next 500	Endometriosis Implant	Reproductive	PRJNA844972	5	-
E5_SRR19536126	487	SRR19536126	68141220	0.9714	0.8672	0.0261	Holsetin	The United States	Female	primiparous cow	Illumina Next 500	Endometriosis Implant	Reproductive	PRJNA844972	5	-
E5_SRR19536127	488	SRR19536127	67570914	0.9733	0.8663	0.0284	Holsetin	The United States	Female	primiparous cow	Illumina Next 500	Endometriosis Implant	Reproductive	PRJNA844972	5	-
E5_SRR19536128	489	SRR19536128	70986034	0.9712	0.8816	0.0259	Holsetin	The United States	Female	primiparous cow	Illumina Next 500	Endometriosis Implant	Reproductive	PRJNA844972	5	-
E5_SRR19536129	490	SRR19536129	72231268	0.9724	0.8756	0.0306	Holsetin	The United States	Female	primiparous cow	Illumina Next 500	Endometriosis Implant	Reproductive	PRJNA844972	5	-
E5_SRR19536109	491	SRR19536109	72313282	0.9764	0.8656	0.0251	Holsetin	The United States	Female	primiparous cow	Illumina Next 500	Endometriosis Implant	Reproductive	PRJNA844972	5	-
E6_SRR20047082	492	SRR20047082	55549536	0.9843	0.9076	0.0275	Holsetin	The United States	Female	multiparous cow	Illumina 6000	Uterus	Reproductive	PRJNA856977	6	-
E6_SRR20047083	493	SRR20047083	52980088	0.9864	0.9164	0.0197	Holsetin	The United States	Female	multiparous cow	Illumina 6000	Uterus	Reproductive	PRJNA856977	6	-
E6_SRR20047084	494	SRR20047084	69860686	0.9861	0.9041	0.0247	Holsetin	The United States	Female	multiparous cow	Illumina 6000	Uterus	Reproductive	PRJNA856977	6	-
E6_SRR20047085	495	SRR20047085	73804624	0.9871	0.9219	0.0231	Holsetin	The United States	Female	multiparous cow	Illumina 6000	Uterus	Reproductive	PRJNA856977	6	-
E6_SRR20047086	496	SRR20047086	76610170	0.9854	0.9007	0.0225	Holsetin	The United States	Female	multiparous cow	Illumina 6000	Uterus	Reproductive	PRJNA856977	6	-
E6_SRR20047087	497	SRR20047087	51381220	0.9873	0.9368	0.0221	Holsetin	The United States	Female	multiparous cow	Illumina 6000	Uterus	Reproductive	PRJNA856977	6	-
E6_SRR20047088	498	SRR20047088	60742142	0.9869	0.9217	0.0207	Holsetin	The United States	Female	multiparous cow	Illumina 6000	Uterus	Reproductive	PRJNA856977	6	-
E6_SRR20047089	499	SRR20047089	62277168	0.987	0.9191	0.0235	Holsetin	The United States	Female	multiparous cow	Illumina 6000	Uterus	Reproductive	PRJNA856977	6	-
E6_SRR20047090	500	SRR20047090	58305244	0.9882	0.9492	0.0229	Holsetin	The United States	Female	multiparous cow	Illumina 6000	Uterus	Reproductive	PRJNA856977	6	-
E6_SRR20047091	501	SRR20047091	63213406	0.9853	0.9198	0.0198	Holsetin	The United States	Female	multiparous cow	Illumina 6000	Uterus	Reproductive	PRJNA856977	6	-
E6_SRR20047092	502	SRR20047092	62053036	0.9875	0.9309	0.0253	Holsetin	The United States	Female	multiparous cow	Illumina 6000	Uterus	Reproductive	PRJNA856977	6	-
E6_SRR20047093	503	SRR20047093	67343194	0.9861	0.9092	0.0302	Holsetin	The United States	Female	multiparous cow	Illumina 6000	Uterus	Reproductive	PRJNA856977	6	-
E6_SRR20047094	504	SRR20047094	57038456	0.9863	0.9064	0.0197	Holsetin	The United States	Female	multiparous cow	Illumina 6000	Uterus	Reproductive	PRJNA856977	6	-
E6_SRR20047095	505	SRR20047095	68494840	0.9864	0.9106	0.0256	Holsetin	The United States	Female	multiparous cow	Illumina 6000	Uterus	Reproductive	PRJNA856977	6	-
E6_SRR20047096	506	SRR20047096	66084706	0.9864	0.9338	0.0193	Holsetin	The United States	Female	multiparous cow	Illumina 6000	Uterus	Reproductive	PRJNA856977	6	-
E6_SRR20047097	507	SRR20047097	68430016	0.9871	0.9173	0.0249	Holsetin	The United States	Female	multiparous cow	Illumina 6000	Uterus	Reproductive	PRJNA856977	6	-
E6_SRR20047098	508	SRR20047098	82895058	0.9859	0.8956	0.0228	Holsetin	The United States	Female	multiparous cow	Illumina 6000	Uterus	Reproductive	PRJNA856977	6	-
E6_SRR20047099	509	SRR20047099	63212994	0.9874	0.9503	0.0209	Holsetin	The United States	Female	multiparous cow	Illumina 6000	Uterus	Reproductive	PRJNA856977	6	-
E6_SRR20047100	510	SRR20047100	59137502	0.9869	0.9207	0.0234	Holsetin	The United States	Female	multiparous cow	Illumina 6000	Uterus	Reproductive	PRJNA856977	6	-
E6_SRR20047101	511	SRR20047101	70054814	0.9875	0.9405	0.019	Holsetin	The United States	Female	multiparous cow	Illumina 6000	Uterus	Reproductive	PRJNA856977	6	-
E6_SRR20047102	512	SRR20047102	74514556	0.9834	0.8803	0.0201	Holsetin	The United States	Female	multiparous cow	Illumina 6000	Uterus	Reproductive	PRJNA856977	6	-
E6_SRR20047103	513	SRR20047103	61711682	0.9877	0.9149	0.02	Holsetin	The United States	Female	multiparous cow	Illumina 6000	Uterus	Reproductive	PRJNA856977	6	-
E6_SRR20047104	514	SRR20047104	58262218	0.9867	0.9259	0.0189	Holsetin	The United States	Female	multiparous cow	Illumina 6000	Uterus	Reproductive	PRJNA856977	6	-
E6_SRR20047105	515	SRR20047105	61232774	0.9843	0.904	0.0207	Holsetin	The United States	Female	multiparous cow	Illumina 6000	Uterus	Reproductive	PRJNA856977	6	-
E6_SRR20047106	516	SRR20047106	65387834	0.987	0.9237	0.0206	Holsetin	The United States	Female	multiparous cow	Illumina 6000	Uterus	Reproductive	PRJNA856977	6	-
E6_SRR20047107	517	SRR20047107	70912444	0.9854	0.921	0.0245	Holsetin	The United States	Female	multiparous cow	Illumina 6000	Uterus	Reproductive	PRJNA856977	6	-
E6_SRR20047108	518	SRR20047108	67397940	0.9878	0.9511	0.0198	Holsetin	The United States	Female	multiparous cow	Illumina 6000	Uterus	Reproductive	PRJNA856977	6	-
E7_SRR13963682	519	SRR13963682	43789888	0.9423	0.8803	0.0177	Holsetin	The United States	Female	multiparous cow	Illumina 2000	Liver	Liver	PRJNA714561	7	-
E7_SRR13963683	520	SRR13963683	42389504	0.929	0.8642	0.0168	Holsetin	The United States	Female	multiparous cow	Illumina 2000	Liver	Liver	PRJNA714561	7	-
E7_SRR13963684	521	SRR13963684	45445916	0.9334	0.8714	0.0179	Holsetin	The United States	Female	multiparous cow	Illumina 2000	Liver	Liver	PRJNA714561	7	-
E7_SRR13963686	522	SRR13963686	45408422	0.9372	0.878	0.0168	Holsetin	The United States	Female	multiparous cow	Illumina 2000	Liver	Liver	PRJNA714561	7	-
E7_SRR13963687	523	SRR13963687	71647118	0.9264	0.8604	0.0169	Holsetin	The United States	Female	multiparous cow	Illumina 2000	Liver	Liver	PRJNA714561	7	-
E7_SRR13963688	524	SRR13963688	69204116	0.9302	0.8653	0.0166	Holsetin	The United States	Female	multiparous cow	Illumina 2000	Liver	Liver	PRJNA714561	7	-
E7_SRR13963689	525	SRR13963689	44208514	0.9282	0.8635	0.0163	Holsetin	The United States	Female	multiparous cow	Illumina 2000	Liver	Liver	PRJNA714561	7	-
E7_SRR13963690	526	SRR13963690	47071294	0.9207	0.855	0.0168	Holsetin	The United States	Female	multiparous cow	Illumina 2000	Liver	Liver	PRJNA714561	7	-
E7_SRR13963691	527	SRR13963691	63785202	0.9294	0.8645	0.0157	Holsetin	The United States	Female	multiparous cow	Illumina 2000	Liver	Liver	PRJNA714561	7	-
E7_SRR13963692	528	SRR13963692	47791184	0.9219	0.8548	0.0171	Holsetin	The United States	Female	multiparous cow	Illumina 2000	Liver	Liver	PRJNA714561	7	-
E7_SRR13963693	529	SRR13963693	154597362	0.9099	0.8389	0.0177	Holsetin	The United States	Female	multiparous cow	Illumina 2000	Liver	Liver	PRJNA714561	7	-
E7_SRR13963694	530	SRR13963694	55609662	0.9386	0.8763	0.0194	Holsetin	The United States	Female	multiparous cow	Illumina 2000	Mammary	Mammary gland	PRJNA714561	7	-
E7_SRR13963695	531	SRR13963695	82382122	0.9423	0.8803	0.0189	Holsetin	The United States	Female	multiparous cow	Illumina 2000	Mammary	Mammary gland	PRJNA714561	7	-
E7_SRR13963696	532	SRR13963696	54287548	0.9399	0.8746	0.0198	Holsetin	The United States	Female	multiparous cow	Illumina 2000	Mammary	Mammary gland	PRJNA714561	7	-
E7_SRR13963697	533	SRR13963697	63589124	0.9166	0.8552	0.0238	Holsetin	The United States	Female	multiparous cow	Illumina 2000	Mammary	Mammary gland	PRJNA714561	7	-
E7_SRR13963698	534	SRR13963698	42666264	0.9414	0.8829	0.0192	Holsetin	The United States	Female	multiparous cow	Illumina 2000	Mammary	Mammary gland	PRJNA714561	7	-
E7_SRR13963699	535	SRR13963699	44167698	0.9387	0.8774	0.0178	Holsetin	The United States	Female	multiparous cow	Illumina 2000	Mammary	Mammary gland	PRJNA714561	7	-
E7_SRR13963700	536	SRR13963700	78907318	0.9181	0.8454	0.0265	Holsetin	The United States	Female	multiparous cow	Illumina 2000	Mammary	Mammary gland	PRJNA714561	7	-
E7_SRR13963701	537	SRR13963701	68424884	0.9332	0.8672	0.0223	Holsetin	The United States	Female	multiparous cow	Illumina 2000	Mammary	Mammary gland	PRJNA714561	7	-
E7_SRR13963702	538	SRR13963702	48609966	0.9439	0.8858	0.0188	Holsetin	The United States	Female	multiparous cow	Illumina 2000	Mammary	Mammary gland	PRJNA714561	7	-
E7_SRR13963703	539	SRR13963703	43481664	0.9496	0.891	0.0212	Holsetin	The United States	Female	multiparous cow	Illumina 2000	Mammary	Mammary gland	PRJNA714561	7	-
E7_SRR13963704	540	SRR13963704	71472310	0.9357	0.876	0.019	Holsetin	The United States	Female	multiparous cow	Illumina 2000	Mammary	Mammary gland	PRJNA714561	7	-
E7_SRR13963705	541	SRR13963705	69119506	0.9371	0.8754	0.0207	Holsetin	The United States	Female	multiparous cow	Illumina 2000	Mammary	Mammary gland	PRJNA714561	7	-
E8_SRR10174869	542	SRR10174869	36298424	0.9305	0.8576	0.0172	Holsetin	The United States	Female	multiparous cow	Illumina 2500	Prefrontal cortex	Brain	PRJNA573919	8	-
E8_SRR10174878	543	SRR10174878	45627734	0.8854	0.7964	0.0241	Holsetin	The United States	Female	multiparous cow	Illumina 2500	Ileum	Small intestine	PRJNA573919	8	-
E8_SRR10174880	544	SRR10174880	36618378	0.8925	0.8071	0.0228	Holsetin	The United States	Female	multiparous cow	Illumina 2500	Ileum	Small intestine	PRJNA573919	8	-
E8_SRR10174885	545	SRR10174885	36775404	0.9381	0.8714	0.0181	Holsetin	The United States	Female	multiparous cow	Illumina 2500	Kidney	Kidney	PRJNA573919	8	-
E8_SRR10174890	546	SRR10174890	32169250	0.9292	0.8456	0.0288	Holsetin	The United States	Female	multiparous cow	Illumina 2500	Muscle	Muscle	PRJNA573919	8	-
E8_SRR10174892	547	SRR10174892	32637020	0.9087	0.8202	0.0276	Holsetin	The United States	Female	multiparous cow	Illumina 2500	Muscle	Muscle	PRJNA573919	8	-
E8_SRR10174897	548	SRR10174897	36158460	0.931	0.8594	0.0227	Holsetin	The United States	Female	multiparous cow	Illumina 2500	Liver	Liver	PRJNA573919	8	-
E8_SRR10174898	549	SRR10174898	41740640	0.9115	0.8233	0.0252	Holsetin	The United States	Female	multiparous cow	Illumina 2500	Liver	Liver	PRJNA573919	8	-
E8_SRR10174906	550	SRR10174906	52965614	0.923	0.7794	0.0877	Holsetin	The United States	Female	multiparous cow	Illumina 2500	Mammary	Mammary gland	PRJNA573919	8	-
E8_SRR10174907	551	SRR10174907	33104250	0.9023	0.8142	0.0201	Holsetin	The United States	Female	multiparous cow	Illumina 2500	Mammary	Mammary gland	PRJNA573919	8	-
E8_SRR10174908	552	SRR10174908	16764236	0.9036	0.818	0.0193	Holsetin	The United States	Female	multiparous cow	Illumina 2500	Mammary	Mammary gland	PRJNA573919	8	-
E8_SRR10174909	553	SRR10174909	44452168	0.9227	0.8456	0.0214	Holsetin	The United States	Female	multiparous cow	Illumina 2500	Ovary	Reproductive	PRJNA573919	8	-
E8_SRR10174910	554	SRR10174910	41232910	0.9236	0.8431	0.0239	Holsetin	The United States	Female	multiparous cow	Illumina 2500	Ovary	Reproductive	PRJNA573919	8	-
E8_SRR10174914	555	SRR10174914	54591348	0.9112	0.8041	0.0495	Holsetin	The United States	Female	multiparous cow	Illumina 2500	Rumen	Forestomach	PRJNA573919	8	-
E8_SRR10174915	556	SRR10174915	39717104	0.9074	0.7984	0.0449	Holsetin	The United States	Female	multiparous cow	Illumina 2500	Rumen	Forestomach	PRJNA573919	8	-
E8_SRR10174918	557	SRR10174918	42865906	0.8932	0.7908	0.0411	Holsetin	The United States	Female	multiparous cow	Illumina 2500	Spleen	Lymph system	PRJNA573919	8	-
E8_SRR10174919	558	SRR10174919	38842106	0.8851	0.7854	0.0387	Holsetin	The United States	Female	multiparous cow	Illumina 2500	Spleen	Lymph system	PRJNA573919	8	-
E8_SRR10174920	559	SRR10174920	38980238	0.9199	0.8404	0.0211	Holsetin	The United States	Female	multiparous cow	Illumina 2500	Uterus	Reproductive	PRJNA573919	8	-
E8_SRR10174921	560	SRR10174921	40067036	0.9233	0.8377	0.0253	Holsetin	The United States	Female	multiparous cow	Illumina 2500	Uterus	Reproductive	PRJNA573919	8	-
E9_SRR5110615	561	SRR5110615	56963330	0.945	0.8956	0.0307	Holsetin	Europe	Female	multiparous cow	Illumina 2500	Liver	Liver	PRJNA357463	9	-
E9_SRR5110616	562	SRR5110616	58064940	0.9428	0.8943	0.031	Holsetin	Europe	Female	multiparous cow	Illumina 2500	Liver	Liver	PRJNA357463	9	-
E9_SRR5110617	563	SRR5110617	50653494	0.9493	0.9038	0.0298	Holsetin	Europe	Female	multiparous cow	Illumina 2500	Liver	Liver	PRJNA357463	9	-
E9_SRR5110618	564	SRR5110618	52880878	0.9476	0.9017	0.0308	Holsetin	Europe	Female	multiparous cow	Illumina 2500	Liver	Liver	PRJNA357463	9	-
E9_SRR5110621	565	SRR5110621	57030510	0.9498	0.9019	0.0308	Holsetin	Europe	Female	multiparous cow	Illumina 2500	Liver	Liver	PRJNA357463	9	-
E9_SRR5110622	566	SRR5110622	57195524	0.9509	0.9037	0.0305	Holsetin	Europe	Female	multiparous cow	Illumina 2500	Liver	Liver	PRJNA357463	9	-
E9_SRR5110625	567	SRR5110625	57458248	0.9542	0.9068	0.0294	Holsetin	Europe	Female	multiparous cow	Illumina 2500	Liver	Liver	PRJNA357463	9	-
E9_SRR5110626	568	SRR5110626	59746282	0.949	0.9031	0.0289	Holsetin	Europe	Female	multiparous cow	Illumina 2500	Liver	Liver	PRJNA357463	9	-
E9_SRR5110633	569	SRR5110633	54858024	0.9518	0.9072	0.0287	Holsetin	Europe	Female	multiparous cow	Illumina 2500	Liver	Liver	PRJNA357463	9	-
E9_SRR5110634	570	SRR5110634	54102040	0.9398	0.8935	0.0278	Holsetin	Europe	Female	multiparous cow	Illumina 2500	Liver	Liver	PRJNA357463	9	-
E9_SRR5110635	571	SRR5110635	57958876	0.9367	0.8858	0.0304	Holsetin	Europe	Female	multiparous cow	Illumina 2500	Liver	Liver	PRJNA357463	9	-
E9_SRR5110636	572	SRR5110636	54604078	0.933	0.8875	0.031	Holsetin	Europe	Female	multiparous cow	Illumina 2500	Liver	Liver	PRJNA357463	9	-
E10_SRR22512128	573	SRR22512128	72391052	0.9776	0.883	0.0755	Holsetin	The United States	Female	multiparous cow	Illumina 6000	Hoof skin	Skin	PRJNA907840	10	-
E10_SRR22512129	574	SRR22512129	55841962	0.9789	0.8698	0.09	Holsetin	The United States	Female	multiparous cow	Illumina 6000	Hoof skin	Skin	PRJNA907840	10	-
E10_SRR22512130	575	SRR22512130	75345548	0.9767	0.8443	0.1124	Holsetin	The United States	Female	multiparous cow	Illumina 6000	Hoof skin	Skin	PRJNA907840	10	-
E10_SRR22512131	576	SRR22512131	62270172	0.9783	0.8623	0.0964	Holsetin	The United States	Female	multiparous cow	Illumina 6000	Hoof skin	Skin	PRJNA907840	10	-
E10_SRR22512132	577	SRR22512132	54738062	0.9693	0.8986	0.0497	Holsetin	The United States	Female	multiparous cow	Illumina 6000	Hoof skin	Skin	PRJNA907840	10	-
E10_SRR22512133	578	SRR22512133	58733470	0.9689	0.9165	0.03	Holsetin	The United States	Female	multiparous cow	Illumina 6000	Hoof skin	Skin	PRJNA907840	10	-
E10_SRR22512134	579	SRR22512134	57943064	0.9564	0.9007	0.0312	Holsetin	The United States	Female	multiparous cow	Illumina 6000	Hoof skin	Skin	PRJNA907840	10	-
E10_SRR22512135	580	SRR22512135	59669172	0.97	0.9036	0.0438	Holsetin	The United States	Female	multiparous cow	Illumina 6000	Hoof skin	Skin	PRJNA907840	10	-
E10_SRR22512136	581	SRR22512136	61275790	0.9796	0.8512	0.1104	Holsetin	The United States	Female	multiparous cow	Illumina 6000	Hoof skin	Skin	PRJNA907840	10	-
E10_SRR22512137	582	SRR22512137	56873630	0.9774	0.8865	0.0715	Holsetin	The United States	Female	multiparous cow	Illumina 6000	Hoof skin	Skin	PRJNA907840	10	-
E10_SRR22512138	583	SRR22512138	65094092	0.9691	0.9218	0.0249	Holsetin	The United States	Female	multiparous cow	Illumina 6000	Hoof skin	Skin	PRJNA907840	10	-
E10_SRR22512139	584	SRR22512139	32366732	0.9679	0.8965	0.0441	Holsetin	The United States	Female	multiparous cow	Illumina 6000	Hoof skin	Skin	PRJNA907840	10	-
E11_SRR7309354	585	SRR7309354	77193176	0.9848	0.9309	0.037	Holsetin	Europe	Female	multiparous cow	Illumina 2500	Uterine endometrium	Reproductive	PRJNA475958	11	-
E11_SRR7309355	586	SRR7309355	79127734	0.9909	0.9414	0.0364	Holsetin	Europe	Female	multiparous cow	Illumina 2500	Uterine endometrium	Reproductive	PRJNA475958	11	-
E11_SRR7309357	587	SRR7309357	70389162	0.9896	0.9396	0.0342	Holsetin	Europe	Female	multiparous cow	Illumina 2500	Uterine endometrium	Reproductive	PRJNA475958	11	-
E11_SRR7309359	588	SRR7309359	111472892	0.9876	0.9314	0.0401	Holsetin	Europe	Female	multiparous cow	Illumina 2500	Uterine endometrium	Reproductive	PRJNA475958	11	-
E11_SRR7309356	589	SRR7309356	84294508	0.9882	0.9331	0.0395	Holsetin	Europe	Female	multiparous cow	Illumina 2500	Uterine endometrium	Reproductive	PRJNA475958	11	-
E11_SRR7309358	590	SRR7309358	88675530	0.9845	0.9284	0.0393	Holsetin	Europe	Female	multiparous cow	Illumina 2500	Uterine endometrium	Reproductive	PRJNA475958	11	-
E12_SRR8505911	591	SRR8505911	57778718	0.9649	0.8996	0.0283	Holsetin	China	Female	multiparous cow	Illumina 6000	Liver	Liver	PRJNA517791	12	-
E12_SRR8505912	592	SRR8505912	60800384	0.9623	0.8863	0.0341	Holsetin	China	Female	multiparous cow	Illumina 6000	Liver	Liver	PRJNA517791	12	-
E12_SRR8505913	593	SRR8505913	71720852	0.954	0.8716	0.0277	Holsetin	China	Female	multiparous cow	Illumina 6000	Liver	Liver	PRJNA517791	12	-
E12_SRR8505914	594	SRR8505914	69606226	0.9565	0.8693	0.0299	Holsetin	China	Female	multiparous cow	Illumina 6000	Liver	Liver	PRJNA517791	12	-
E12_SRR8505915	595	SRR8505915	64733680	0.9618	0.8892	0.0283	Holsetin	China	Female	multiparous cow	Illumina 6000	Liver	Liver	PRJNA517791	12	-
E12_SRR8505916	596	SRR8505916	69318996	0.9654	0.8991	0.0292	Holsetin	China	Female	multiparous cow	Illumina 6000	Liver	Liver	PRJNA517791	12	-
E13_SRR24823482	597	SRR24823482	48553732	0.969	0.9044	0.0359	Holsetin	The United States	Female	multiparous cow	Illumina 2500	Rumen	Forestomach	PRJNA979929	13	-
E13_SRR24823570	598	SRR24823570	48719030	0.9546	0.8977	0.0249	Holsetin	The United States	Female	multiparous cow	Illumina 2500	Cecum epithelial cell	Large intestine	PRJNA979929	13	-
